# Supplementary material for: Differential disruption of cell cycle pathways in small cell and non-small cell lung cancer
Source: Br J Cancer. 2006 May 16;94(12):1927–35. doi: 10.1038/sj.bjc.6603167 (PMC2361340; doi:10.1038/sj.bjc.6603167)
Supplement: Supplementary Table A [file 94-6603167x1.xls]

## Sheet: Data
Gene ID	Affy ID	Affy Chip	Accession	Unigene (9-15-04)	LocusLink	Chromosome	Type	UCSC Chromosome	Strand	Start	End	UCSC Cytoband	Unigene Map	Sort Chromosome (UCSC only)	Sort Chromosome (UCSC+Unigene)	GO: Molecular Function	GO: Biological Process	GO: Cellular Component	Gene Name	Aliases	Symbol	H1395(AB) Signal	H1395(AB) p-value	H157(AB) Signal	H157(AB) p-value	H1607(AB) Signal	H1607(AB) p-value	H1648(AB) Signal	H1648(AB) p-value	H1672(AB) Signal	H1672(AB) p-value	H1819(AB) Signal	H1819(AB) p-value	H187(AB) Signal	H187(AB) p-value	H1993(AB) Signal	H1993(AB) p-value	H2009(AB) Signal	H2009(AB) p-value	H2087(AB) Signal	H2087(AB) p-value	H2107(AB) Signal	H2107(AB) p-value	H2122(AB) Signal	H2122(AB) p-value	H2141(AB) Signal	H2141(AB) p-value	H2171(AB) Signal	H2171(AB) p-value
10854	211050_x_at	U133A	BC006361	Hs.406482		1	mRNA	1	-	740099	753869	1p36.33		1	64				CDNA clone IMAGE:4129277, partial cds			52.8	0.888428	79.7	0.5	43.6	0.780518	71	0.601074	18.1	0.904785	46.5	0.780518	104.3	0.696289	157.9	0.366211	285.9	0.334473	19.7	0.943848	46.9	0.753906	16.5	0.953857	110.6	0.72583	428.3	0.219482
20123	220399_at	U133A	NM_024796	Hs.351445	79854	1	RefSeq	1	-	801449	802749	1p36.33	1p36.33	2	65				hypothetical protein FLJ22639	||FLJ22639||hypothetical protein FLJ22639||	FLJ22639	104	0.633789	92.5	0.149658	63.6	0.366211	87.1	0.171387	195.6	0.000732	112.3	0.334473	24.7	0.466064	16.5	0.72583	56.1	0.246094	58.7	0.466064	146.3	0.303711	47.4	0.696289	137.4	0.095215	92.2	0.27417
36800	237011_at	U133B	AA701668	Hs.129660	284591	1	EST	1	-	816673	817242	1p36.33	1p36.33	3	66				hypothetical protein LOC284591	||LOC284591||hypothetical protein LOC284591||	LOC284591	19.5	0.567627	9.6	0.72583	46.3	0.5	8.9	0.665527	4.2	0.72583	10.9	0.80542	42.9	0.466064	18.5	0.665527	5	0.753906	24	0.753906	11.3	0.601074	29.5	0.633789	3.6	0.72583	10.1	0.753906
36413	236624_at	U133B	AI051839	Hs.133183		1	EST	1	-	818403	818847	1p36.33		4	67				Transcribed sequences			173.2	0.056152	199.7	0.111572	131.5	0.129639	116.5	0.095215	123.8	0.080566	208.8	0.01416	341.2	0.005859	239.3	0.037598	160.8	0.046143	179	0.095215	137.4	0.046143	154	0.19458	169.6	0.037598	205	0.030273
31736	231942_at	U133B	AL537261	Hs.129660	284591	1	EST	1	+	829551	830608	1p36.33	1p36.33	5	68				hypothetical protein LOC284591	||LOC284591||hypothetical protein LOC284591||	LOC284591	27.6	0.567627	104.2	0.432373	26.1	0.625732	26.8	0.633789	66.3	0.466064	31.3	0.533936	20.6	0.533936	40.3	0.601074	25.5	0.753906	81.8	0.366211	32.1	0.601074	34.2	0.533936	22.7	0.601074	22.4	0.432373
26996	227201_at	U133B	AI679230	Hs.129660	284591	1	EST	1	-	832050	832488	1p36.33	1p36.33	6	69				hypothetical protein LOC284591	||LOC284591||hypothetical protein LOC284591||	LOC284591	92	0.303711	92.8	0.432373	193.1	0.080566	32.5	0.398926	415.3	0.023926	187.3	0.19458	429.5	0.01416	129.7	0.246094	61.3	0.533936	26.2	0.466064	364.6	0.046143	30.7	0.567627	275.8	0.046143	337.7	0.037598
35286	235497_at	U133B	AL079648	Hs.129660	284591	1	EST	1	-	833958	834689	1p36.33	1p36.33	7	70				hypothetical protein LOC284591	||LOC284591||hypothetical protein LOC284591||	LOC284591	54.8	0.149658	49.9	0.303711	104.6	0.001953	21.7	0.398926	1071.9	0.000244	176.9	0.000732	454.7	0.000244	118.2	0.030273	89.5	0.018555	30	0.432373	432.9	0.000732	138.2	0.008057	757.2	0.000244	302.2	0.000244
2104	202115_s_at	U133A	NM_015658	Hs.335293	26155	Un	RefSeq	1	-	919738	934774	1p36.33	1p36.33	8	71				DKFZP564C186 protein	||DKFZP564C186||DKFZP564C186 protein||	DKFZP564C186	748.1	0.095215	919.2	0.00415	746.8	0.008057	1036.5	0.00415	455.8	0.008057	678.5	0.056152	1592.9	0.000732	1349.3	0.000732	1014.8	0.010742	1091.8	0.00415	378.9	0.219482	495.3	0.01416	931.8	0.030273	1000	0.018555
29586	229792_at	U133B	AL578103				EST	1	-	941025	941111	1p36.33		9	72							127.1	0.19458	237.8	0.095215	214.9	0.080566	284.1	0.018555	163.7	0.095215	348.2	0.010742	486.3	0.008057	522.5	0.010742	280.1	0.056152	339.1	0.018555	165.1	0.171387	262.9	0.129639	188.1	0.111572	191.6	0.056152
23939	224125_at	U133B	AL136730	Hs.528691	84069	Un	mRNA	1	+	941943	950549	1p36.33	1p36.33	10	73				hypothetical protein DKFZp434H2010	||DKFZP434H2010||hypothetical protein DKFZp434H2010||	DKFZP434H2010	97.1	0.334473	150.8	0.366211	110.8	0.432373	150.9	0.219482	193.1	0.398926	98.7	0.366211	109.4	0.334473	125.4	0.27417	134	0.246094	169.1	0.398926	122.5	0.303711	279.6	0.246094	148	0.366211	113.6	0.466064
24302	224501_at	U133B	BC006300	Hs.271462	84808	Un	mRNA	1	-	950651	952088	1p36.33	1p36.33	11	74				hypothetical protein MGC13275	||MGC13275||hypothetical protein MGC13275||	MGC13275	11.6	0.932373	23.5	0.80542	77.2	0.665527	14	0.850342	15.7	0.753906	37.9	0.780518	13.4	0.888428	17	0.919434	18.3	0.72583	22.6	0.828613	9.8	0.828613	14.8	0.919434	10.7	0.80542	14.8	0.870361
27142	227347_x_at	U133B	NM_021170	Hs.154029	57801	Un	RefSeq	1	-	974411	975537	1p36.33	1p36.33	12	75	DNA binding	development	nucleus	bHLH factor Hes4	||Hes4||bHLH factor Hes4||HAIRY/ENHANCER OF SPLIT, DROSOPHILA, HOMOLOG OF, 4||	Hes4	227.7	0.095215	51.2	0.533936	228	0.056152	364	0.037598	142.6	0.19458	234.1	0.067627	325.1	0.030273	244.4	0.111572	29	0.828613	38.3	0.432373	15.9	0.850342	384.9	0.023926	64.8	0.5	209.4	0.080566
5370	205483_s_at	U133A	NM_005101	Hs.458485	9636	Un	RefSeq	1	+	988945	989986	1p36.33	1p36.33	13	76	protein binding	cell-cell signaling	cytoplasm	interferon, alpha-inducible protein (clone IFI-15K)	||IFI15||ISG15||G1P2||UCRP||INTERFERON-INDUCED PROTEIN IFI-15K||INTERFERON-INDUCED PROTEIN 15||interferon-induced 17-kDa/15-kDa protein||ubiquitin cross-reactive protein precursor||interferon-stimulated protein, 15 kDa||interferon, alpha-inducible protein (clone IFI-15K)||	G1P2	15458.9	0.000244	1773.1	0.000732	496.2	0.00293	1760.6	0.000732	11.8	0.633789	2767.4	0.000244	183.3	0.334473	3049.4	0.000244	2443.8	0.000244	3243.2	0.000244	133.1	0.432373	602.9	0.001221	163.3	0.111572	381	0.067627
17135	217410_at	U133A	AK021586	Hs.273330	375790	Un	mRNA	1	+	1017437	1031415	1p36.33	1p36.33	14	77	molecular_function unknown	synaptic transmission	basal lamina	agrin	||agrin||AGRN||	AGRN	552.9	0.398926	93	0.533936	390.9	0.366211	201.7	0.567627	19	0.780518	120.8	0.533936	294.8	0.533936	281.2	0.366211	206.9	0.533936	134	0.5	255.2	0.432373	466	0.27417	339.2	0.5	120.4	0.5
17144	217419_x_at	U133A	AK021586	Hs.273330	375790	Un	mRNA	1	+	1017437	1031415	1p36.33	1p36.33	15	78	molecular_function unknown	synaptic transmission	basal lamina	agrin	||agrin||AGRN||	AGRN	2049.7	0.005859	2141	0.001221	2984.9	0.005859	13034.3	0.000244	369.3	0.046143	1651.1	0.005859	1370.8	0.046143	6888.8	0.000732	4517.3	0.000732	2435.9	0.005859	317.1	0.171387	1638.3	0.005859	697	0.067627	665.7	0.037598
12029	212283_at	U133A	AI424797	Hs.273330	375790	Un	EST	1	-	1021855	1023168	1p36.33	1p36.33	16	79	molecular_function unknown	synaptic transmission	basal lamina	agrin	||agrin||AGRN||	AGRN	476	0.398926	536.8	0.149658	64.8	0.432373	838.1	0.008057	59.2	0.432373	34.5	0.567627	486.6	0.219482	879	0.037598	581.2	0.19458	103.3	0.432373	187.3	0.398926	227.9	0.334473	155.6	0.398926	279.3	0.366211
12031	212285_s_at	U133A	AW008051	Hs.273330	375790	Un	EST	1	-	1031259	1031421	1p36.33	1p36.33	17	80	molecular_function unknown	synaptic transmission	basal lamina	agrin	||agrin||AGRN||	AGRN	3541.8	0.001953	3284.1	0.001953	3534.4	0.000244	10470.8	0.000244	501.5	0.005859	2686.3	0.001953	2052.8	0.00415	6467.1	0.000244	3847.6	0.000732	3781.5	0.000244	239.6	0.171387	4019.4	0.000732	1290.5	0.00293	1719.8	0.001953
34149	234359_at	U133B	AF148950	Hs.242038	388580	1	mRNA	1	-	1040938	1042286	1p36.33	1p36.33	18	81				LOC388580 (LOC388580), mRNA	||||LOC388580 (LOC388580), mRNA||		580.3	0.27417	604.8	0.5	565.6	0.056152	590.3	0.149658	508.2	0.149658	544	0.219482	320	0.466064	828.7	0.27417	519.5	0.219482	731.9	0.366211	431.7	0.246094	596.6	0.432373	367.8	0.219482	454.6	0.27417
34679	234890_at	U133B	AF148950	Hs.242038	388580	1	mRNA	1	-	1040938	1042286	1p36.33	1p36.33	19	82				LOC388580 (LOC388580), mRNA	||||LOC388580 (LOC388580), mRNA||		29.3	0.5	95.9	0.601074	25	0.665527	16.6	0.665527	20.8	0.665527	22.2	0.696289	22.5	0.665527	28.5	0.753906	108.3	0.567627	36	0.72583	107.7	0.5	86.1	0.567627	15.4	0.72583	50.3	0.5
19061	219337_at	U133A	NM_017891	Hs.235095	54991	1	RefSeq	1	-	1057127	1091392	1p36.33	1p36.33	20	83				hypothetical protein FLJ20584	||FLJ20584||hypothetical protein FLJ20584||	FLJ20584	407.3	0.219482	384.4	0.095215	370.2	0.046143	363.5	0.023926	264.3	0.01416	304.5	0.037598	596.6	0.037598	454.9	0.01416	288.4	0.037598	254.9	0.095215	170.3	0.27417	151.1	0.219482	648.7	0.008057	417.6	0.067627
37533	237744_at	U133B	BF511409	Hs.128001		1	EST	1	+	1107775	1108397	1p36.33		21	84				Transcribed sequences			46.2	0.633789	71.9	0.633789	100.9	0.601074	31.7	0.665527	127.1	0.366211	39.3	0.72583	79	0.533936	63.9	0.665527	22.9	0.850342	18.8	0.696289	31.7	0.665527	120.2	0.5	65.2	0.601074	52.1	0.567627
35452	235663_at	U133B	AI313160	Hs.436070		1	EST	1	-	1145158	1145641	1p36.33		22	85				Transcribed sequences			43.2	0.780518	30.7	0.80542	31	0.753906	131.9	0.432373	182.9	0.27417	32.5	0.870361	46.1	0.72583	38.1	0.904785	13.6	0.919434	18.1	0.888428	151.2	0.466064	42.1	0.753906	65.8	0.567627	32.8	0.72583
36207	236418_at	U133B	AW772075	Hs.454835	254173	1	EST	1	-	1159210	1172842	1p36.33	1p36.33	23	86	ligase activity	protein modification		hypothetical protein FLJ36119	||FLJ36119||hypothetical protein FLJ36119||	FLJ36119	10.9	0.72583	6.6	0.533936	14.9	0.80542	49.3	0.466064	22.4	0.753906	18.7	0.633789	55.5	0.533936	5.6	0.753906	5.5	0.80542	39.9	0.398926	12.1	0.780518	25.9	0.533936	22.5	0.753906	25.6	0.665527
23667	223851_s_at	U133B	AF241229	Hs.212680	8784	1	mRNA	1	-	1178811	1181874	1p36.33	1p36.3	24	87	receptor activity	anti-apoptosis	integral to membrane	tumor necrosis factor receptor superfamily, member 18	||AITR||GITR-D||TNFRSF18||GLUCOCORTICOID-INDUCED TNFR-RELATED GENE||glucocorticoid-induced TNFR-related protein||ACTIVATION-INDUCIBLE TNFR FAMILY MEMBER||activation-inducible TNFR family receptor||TNF receptor superfamily activation-inducible protein||tumor necrosis factor receptor superfamily, member 18||tumor necrosis factor receptor superfamily, member 18 isoform 3 precursor||tumor necrosis fa…	TNFRSF18	228	0.037598	235.7	0.030273	150.3	0.046143	180.8	0.01416	114.5	0.080566	99.1	0.056152	146.8	0.056152	357.8	0.00415	178.9	0.030273	146.7	0.037598	90.1	0.095215	230.8	0.018555	103.4	0.056152	235.6	0.00415
24352	224553_s_at	U133B	AF117297	Hs.212680	8784	1	mRNA	1	-	1179146	1181874	1p36.33	1p36.3	25	88	receptor activity	anti-apoptosis	integral to membrane	tumor necrosis factor receptor superfamily, member 18	||AITR||GITR-D||TNFRSF18||GLUCOCORTICOID-INDUCED TNFR-RELATED GENE||glucocorticoid-induced TNFR-related protein||ACTIVATION-INDUCIBLE TNFR FAMILY MEMBER||activation-inducible TNFR family receptor||TNF receptor superfamily activation-inducible protein||tumor necrosis factor receptor superfamily, member 18||tumor necrosis factor receptor superfamily, member 18 isoform 3 precursor||tumor necrosis fa…	TNFRSF18	5.4	0.601074	43.1	0.398926	69.3	0.080566	101.8	0.01416	22.3	0.366211	24.2	0.334473	43.1	0.19458	290	0.000244	78.3	0.129639	36	0.19458	29.6	0.219482	68.5	0.246094	42.6	0.303711	145.9	0.010742
7892	208023_at	U133A	NM_003327	Hs.129780	7293	1	RefSeq	1	-	1186629	1189435	1p36.33	1p36	26	89	receptor activity	immune response	integral to plasma membrane	tumor necrosis factor receptor superfamily, member 4	||TXGP1L||TNFRSF4||OX40 homologue||OX40 antigen||ATC35 antigen||CD134 antigen||OX40 cell surface antigen||LYMPHOID ACTIVATION ANTIGEN ACT35||lymphoid activation antigene ACT35||tax-transcriptionally activated glycoprotein 1 receptor||tumor necrosis factor receptor superfamily, member 4||tumor necrosis factor receptor superfamily, member 4 precursor||	TNFRSF4	110.3	0.366211	110.2	0.366211	242.4	0.095215	37.6	0.398926	109.4	0.171387	165.6	0.246094	130.7	0.366211	58.6	0.5	6.3	0.567627	30.3	0.432373	247.3	0.095215	30.6	0.398926	186.4	0.246094	162.3	0.366211
24273	224472_x_at	U133B	BC006211	Hs.42806	51150	1	mRNA	1	-	1192234	1207251	1p36.33	1p36.33	27	90	calcium ion binding		Golgi apparatus	calcium binding protein Cab45 precursor	||Cab45||calcium binding protein Cab45 precursor||	Cab45	2246.3	0.001221	1894.4	0.000244	1516.7	0.000732	4039.9	0.000244	1205.5	0.000732	2364.9	0.000244	3082.5	0.000732	2937.6	0.000732	855.5	0.000732	1563.5	0.000244	734.9	0.001953	1108.7	0.000732	561	0.00415	1126.8	0.001221
17580	217855_x_at	U133A	NM_016547	Hs.42806	51150	1	RefSeq	1	-	1192234	1207334	1p36.33	1p36.33	28	91	calcium ion binding		Golgi apparatus	calcium binding protein Cab45 precursor	||Cab45||calcium binding protein Cab45 precursor||	Cab45	3862.8	0.005859	1736.5	0.00293	1081.3	0.001221	1382	0.000732	1811.9	0.00293	2345	0.001953	2260.6	0.001953	3047.7	0.000244	2560.7	0.00415	3720.1	0.00293	623.1	0.005859	2859.8	0.000732	1523.2	0.010742	1756.4	0.005859
21692	221972_s_at	U133A	AL571362	Hs.42806	51150	1	EST	1	+	1192269	1194230	1p36.33	1p36.33	29	92	calcium ion binding		Golgi apparatus	calcium binding protein Cab45 precursor	||Cab45||calcium binding protein Cab45 precursor||	Cab45	1062.7	0.010742	723	0.056152	479.1	0.023926	1398.2	0.000244	490.5	0.000732	1189.6	0.000732	932	0.010742	1480.2	0.000244	792.6	0.00415	1938	0.000732	444.6	0.111572	719.5	0.001953	689	0.037598	783.8	0.046143
26223	226427_s_at	U133B	AI356758	Hs.284284	126792	1	EST	1	+	1208146	1208910	1p36.33	1p36.33	30	93	galactosyltransferase activity	protein amino acid glycosylation	membrane	UDP-Gal:betaGal beta 1,3-galactosyltransferase polypeptide 6	||B3GALT6||UDP-Gal:betaGal beta 1,3-galactosyltransferase polypeptide 6||	B3GALT6	3.1	0.98584	7.3	0.904785	3.2	0.919434	3.6	0.976074	2.7	0.981445	4.3	0.962402	2.8	0.98584	4.2	0.991943	3.3	0.991943	3	0.969727	2.9	0.943848	11.3	0.870361	2.6	0.976074	4.1	0.943848
25530	225733_at	U133B	AI890557	Hs.284284	126792	1	EST	1	-	1209784	1210341	1p36.33	1p36.33	31	94	galactosyltransferase activity	protein amino acid glycosylation	membrane	UDP-Gal:betaGal beta 1,3-galactosyltransferase polypeptide 6	||B3GALT6||UDP-Gal:betaGal beta 1,3-galactosyltransferase polypeptide 6||	B3GALT6	291.2	0.27417	408.8	0.046143	946.5	0.010742	1102.6	0.001953	949	0.00415	757	0.030273	1202	0.005859	1201.6	0.00293	528.6	0.046143	649.8	0.008057	475.9	0.023926	1035.8	0.01416	1091.8	0.010742	597.9	0.010742
24154	224347_x_at	U133B	AF116687				mRNA	1	+	1229228	1229838	1p36.33		32	95							241.5	0.171387	299.3	0.171387	183.8	0.080566	197.9	0.19458	205.4	0.023926	208.3	0.246094	313.8	0.037598	481.9	0.080566	117.6	0.303711	210.5	0.334473	132.3	0.080566	297.5	0.219482	198.8	0.018555	33.1	0.246094
30723	230929_s_at	U133B	AW167553	Hs.441183	118424	1	EST	1	-	1229319	1229846	1p36.33	1p36.33	33	96	ligase activity	ubiquitin cycle		ubiquitin-conjugating enzyme E2, J2 (UBC6 homolog, yeast)	||UBE2J2||ubiquitin-conjugating enzyme E2, J2 (UBC6 homolog, yeast)||	UBE2J2	13	0.72583	81.4	0.067627	16.1	0.432373	14.2	0.466064	20.9	0.567627	23.6	0.5	16.6	0.466064	79.1	0.5	12.8	0.780518	13.5	0.398926	10.7	0.633789	11.3	0.601074	26.3	0.466064	9	0.696289
26499	226704_at	U133B	R76659	Hs.441183	118424	1	EST	1	+	1229924	1230319	1p36.33	1p36.33	34	97	ligase activity	ubiquitin cycle		ubiquitin-conjugating enzyme E2, J2 (UBC6 homolog, yeast)	||UBE2J2||ubiquitin-conjugating enzyme E2, J2 (UBC6 homolog, yeast)||	UBE2J2	72.2	0.246094	117.6	0.030273	44.9	0.366211	64	0.01416	75.6	0.018555	96.8	0.171387	131.9	0.095215	88.4	0.01416	75.8	0.219482	11.8	0.533936	75.3	0.111572	130.2	0.01416	69.1	0.01416	109	0.030273
25006	225209_s_at	U133B	BE962920	Hs.441183	118424	1	EST	1	+	1230203	1231427	1p36.33	1p36.33	35	98	ligase activity	ubiquitin cycle		ubiquitin-conjugating enzyme E2, J2 (UBC6 homolog, yeast)	||UBE2J2||ubiquitin-conjugating enzyme E2, J2 (UBC6 homolog, yeast)||	UBE2J2	902.9	0.000244	1665.5	0.000244	1603.1	0.000244	1972.9	0.000244	1451.2	0.000244	1678.5	0.000244	2189.1	0.000244	1833.8	0.000244	849.1	0.000244	1339.1	0.000244	694.1	0.000244	1796.8	0.000244	1167.8	0.000244	1392.9	0.000244
40029	240240_at	U133B	R10087	Hs.191987		1	EST	1	+	1244165	1244541	1p36.33		36	99				Transcribed sequence with weak similarity to protein sp:P39188 (H.sapiens) ALU1_HUMAN Alu subfamily J sequence contamination warning entry			71.4	0.567627	151.5	0.432373	63.8	0.466064	102.5	0.27417	97.9	0.633789	80.1	0.398926	42.3	0.398926	101.3	0.567627	35.5	0.533936	46.4	0.533936	61.2	0.398926	53.1	0.5	87.4	0.533936	76.7	0.5
8316	208458_at	U133A	NM_002978	Hs.512681	6339	1	RefSeq	1	+	1257498	1267332	1p36.33	1p36.3-p36.2	37	100	amiloride-sensitive sodium channel activity	ion transport	integral to plasma membrane	sodium channel, nonvoltage-gated 1, delta	||SCNED||SCNN1D||dNaCh||ENaCdelta||sodium channel, nonvoltage-gated 1, delta||SODIUM CHANNEL, EPITHELIAL, DELTA SUBUNIT||SODIUM CHANNEL, NONVOLTAGE-GATED 1, DELTA SUBUNIT||Sodium channel, voltage-gated, type I, delta polypeptide||	SCNN1D	43.3	0.601074	168.2	0.334473	163.8	0.246094	234.1	0.246094	69.6	0.366211	169.5	0.366211	226.5	0.303711	164.4	0.219482	266.8	0.149658	157.9	0.366211	130.1	0.696289	102.4	0.5	109.5	0.633789	264.4	0.303711
25339	225542_at	U133B	AB051503	Hs.21446	116983	1	mRNA	1	-	1267692	1281232	1p36.33		38	101	GTPase activator activity	regulation of GTPase activity		centaurin, beta 5	||CENTB5||centaurin, beta 5||	CENTB5	242.9	0.171387	168.9	0.334473	180.5	0.149658	286	0.046143	615	0.001953	269.1	0.056152	993.9	0.001221	380.2	0.067627	225.1	0.095215	272.2	0.129639	292	0.01416	284.9	0.19458	343.8	0.010742	396.2	0.005859
25326	225529_at	U133B	AI492175	Hs.21446	116983	1	EST	1	+	1268173	1268725	1p36.33		39	102	GTPase activator activity	regulation of GTPase activity		centaurin, beta 5	||CENTB5||centaurin, beta 5||	CENTB5	469.8	0.037598	408.1	0.067627	339.6	0.037598	552	0.030273	1669.3	0.005859	618.4	0.01416	1486	0.005859	902.9	0.010742	310.1	0.111572	504.1	0.046143	574.2	0.010742	507.8	0.067627	474.2	0.018555	855.5	0.01416
28527	228733_at	U133B	AU154793	Hs.6449	54973	1	EST	1	-	1286090	1286979	1p36.33	1p36.33	40	103				hypothetical protein FLJ20542	||FLJ20542||hypothetical protein FLJ20542||	FLJ20542	487.2	0.01416	614.4	0.005859	345.4	0.008057	468.4	0.001953	427.8	0.01416	659.7	0.001221	1333.5	0.000244	1314.8	0.000244	454.9	0.005859	661.9	0.001953	298	0.023926	506.7	0.01416	436	0.005859	707.3	0.000244
24120	224312_x_at	U133B	BC000675	Hs.6449	54973	1	mRNA	1	-	1286900	1294646	1p36.33	1p36.33	41	104				hypothetical protein FLJ20542	||FLJ20542||hypothetical protein FLJ20542||	FLJ20542	888.1	0.001221	1650.7	0.00293	1306.8	0.001953	1133.8	0.000732	1053.4	0.00293	1667.1	0.001953	1211.7	0.000244	1909.7	0.000732	717.9	0.001953	987	0.001953	743.1	0.00293	1164.7	0.001221	734.9	0.001953	884.3	0.001221
17719	217994_x_at	U133A	NM_017871	Hs.6449	54973	1	RefSeq	1	-	1286901	1299952	1p36.33	1p36.33	42	105				hypothetical protein FLJ20542	||FLJ20542||hypothetical protein FLJ20542||	FLJ20542	1658.4	0.008057	2152.9	0.001953	1781.9	0.001953	2004.8	0.001953	1463	0.001953	1597.1	0.001221	2512	0.001953	2247.4	0.000732	1450.9	0.00415	1971.4	0.000732	721.2	0.000244	1398.7	0.000244	1569.8	0.010742	1825.6	0.005859
33416	233625_x_at	U133B	AK021939	Hs.6449	54973	1	mRNA	1	-	1286908	1299956	1p36.33	1p36.33	43	106				hypothetical protein FLJ20542	||FLJ20542||hypothetical protein FLJ20542||	FLJ20542	1167.7	0.001221	2328.8	0.000732	1570.8	0.001221	1667.8	0.000732	1130.3	0.001953	1980.6	0.000732	2003	0.000244	2301.7	0.000732	942.9	0.001953	1668.3	0.001221	1274.3	0.001953	1363.8	0.001953	1020.5	0.001953	1454.1	0.000732
33354	233563_s_at	U133B	AK023356	Hs.6449	54973	1	mRNA	1	-	1286908	1299973	1p36.33	1p36.33	44	107				hypothetical protein FLJ20542	||FLJ20542||hypothetical protein FLJ20542||	FLJ20542	543.1	0.023926	726	0.00415	488.4	0.00415	584.1	0.005859	488.8	0.005859	749.3	0.005859	623.6	0.008057	841.1	0.001953	376.5	0.037598	560.5	0.008057	297.8	0.046143	490.3	0.030273	247.8	0.037598	438	0.010742
32231	232437_at	U133B	AA732590	Hs.6449	54973	1	EST	1	+	1293983	1294219	1p36.33	1p36.33	45	108				hypothetical protein FLJ20542	||FLJ20542||hypothetical protein FLJ20542||	FLJ20542	20.5	0.665527	156	0.366211	64.8	0.27417	176.8	0.19458	153.1	0.171387	121	0.334473	155	0.056152	194.8	0.149658	84.3	0.366211	99.4	0.303711	64.7	0.533936	31.1	0.567627	35	0.5	71.8	0.5
3118	203230_at	U133A	AF006011	Hs.74375	1855	1	mRNA	1	-	1310581	1324370	1p36.33	1p36	46	109	protein binding	development	cytoplasm	dishevelled, dsh homolog 1 (Drosophila)	||MGC54245||DVL1||dishevelled 1 isoform a||dishevelled 1 isoform b||DSH, DROSOPHILA, HOMOLOG OF, 1||DVL CHROMOSOME 1p DELETION SYNDROME||dishevelled, dsh homolog 1 (Drosophila)||dishevelled 1 (homologous to Drosophila dsh)||	DVL1	598.5	0.046143	659.2	0.001953	509.5	0.008057	1976.7	0.000244	769.9	0.000244	927.4	0.005859	967.4	0.000244	1717.1	0.000244	1078.4	0.000244	1633.5	0.000244	679.5	0.037598	1268.9	0.000244	458.5	0.000244	594.3	0.001221
13163	213422_s_at	U133A	AW888223	Hs.76239		1	EST	1	-	1327993	1330815	1p36.33	1p36.33	47	110				hypothetical protein MGC3047	||||MGC3047||hypothetical protein MGC3047||	MGC3047	963.7	0.080566	588.3	0.129639	734.8	0.018555	442	0.067627	248.3	0.037598	819.6	0.010742	863.8	0.095215	554.5	0.056152	666.5	0.037598	667.6	0.067627	620	0.018555	471.6	0.056152	548.3	0.095215	831.5	0.056152
28370	228576_s_at	U133B	BE219549	Hs.76239		1	EST	1	-	1330086	1330815	1p36.33	1p36.33	48	111				hypothetical protein MGC3047	||||MGC3047||hypothetical protein MGC3047||	MGC3047	10.4	0.828613	8.8	0.888428	7.1	0.932373	12.9	0.850342	4.9	0.888428	8.8	0.888428	4.8	0.962402	16.2	0.870361	8.4	0.828613	9	0.888428	5.7	0.904785	5.5	0.962402	29.5	0.72583	8.3	0.888428
18305	218580_x_at	U133A	NM_017900	Hs.76239		1	RefSeq	1	-	1349032	1350503	1p36.33	1p36.33	49	112				hypothetical protein MGC3047	||||MGC3047||hypothetical protein MGC3047||	MGC3047	4521.9	0.001953	4172.9	0.00293	3489.6	0.00415	4631.2	0.000732	2348.8	0.000732	3137.2	0.00293	7201	0.001953	6719.5	0.000244	5340.3	0.000244	5586.2	0.000244	1041.8	0.018555	4364.6	0.001953	2246.7	0.00293	5405.9	0.001221
22496	222677_x_at	U133B	NM_017900	Hs.76239		1	RefSeq	1	-	1349032	1350503	1p36.33	1p36.33	50	113				hypothetical protein MGC3047	||||MGC3047||hypothetical protein MGC3047||	MGC3047	25.6	0.696289	37	0.633789	9.6	0.870361	27.2	0.696289	13.3	0.828613	20.6	0.72583	14	0.80542	29.8	0.696289	7.9	0.850342	29.6	0.753906	15.4	0.850342	26.6	0.753906	8.9	0.828613	14.5	0.850342
28594	228800_x_at	U133B	BE463815	Hs.76239		1	EST	1	+	1350017	1350456	1p36.33	1p36.33	51	114				hypothetical protein MGC3047	||||MGC3047||hypothetical protein MGC3047||	MGC3047	94.6	0.19458	95.7	0.080566	13	0.567627	59.7	0.171387	31.1	0.432373	77.6	0.219482	10.8	0.5	147.2	0.149658	43	0.27417	142.9	0.067627	20.1	0.5	88.3	0.080566	19.9	0.753906	106.1	0.056152
24601	224803_s_at	U133B	AK024040	Hs.432100	148413	1	mRNA	1	+	1420198	1422671	1p36.33	1p36.33	52	115				hypothetical protein LOC148413	||LOC148413||hypothetical protein LOC148413||	LOC148413	69.3	0.366211	14.3	0.466064	66.2	0.366211	93.1	0.303711	73.9	0.303711	66.2	0.366211	60	0.466064	169.5	0.219482	102.7	0.466064	17.9	0.601074	51.7	0.303711	120.8	0.246094	83.5	0.246094	118.8	0.19458
25717	225920_at	U133B	AW452640	Hs.432100	148413	1	EST	1	-	1422152	1422693	1p36.33	1p36.33	53	116				hypothetical protein LOC148413	||LOC148413||hypothetical protein LOC148413||	LOC148413	416.9	0.219482	416.4	0.27417	685.7	0.010742	526.7	0.080566	477.5	0.030273	581.1	0.046143	643.2	0.010742	880.6	0.030273	432.2	0.19458	566.9	0.129639	447	0.171387	483.6	0.171387	567.1	0.067627	604.6	0.046143
20250	220526_s_at	U133A	NM_017971	Hs.182698	55052	1	RefSeq	1	-	1422563	1427928	1p36.33	1p36.3-p36.2	54	117	RNA binding	protein biosynthesis	intracellular	mitochondrial ribosomal protein L20	||MRPL20||mitochondrial ribosomal protein L20||	MRPL20	1114.1	0.023926	1953.2	0.010742	2153.6	0.00293	1867.6	0.005859	4252.5	0.000244	1739.3	0.010742	3549	0.005859	2718.8	0.00293	1308.5	0.00415	2742.2	0.000732	913.9	0.030273	2954.4	0.001221	2137.1	0.008057	2593.8	0.010742
20251	220527_at	U133A	NM_017971	Hs.182698	55052	1	RefSeq	1	-	1422563	1427928	1p36.33	1p36.3-p36.2	55	118	RNA binding	protein biosynthesis	intracellular	mitochondrial ribosomal protein L20	||MRPL20||mitochondrial ribosomal protein L20||	MRPL20	13.8	0.919434	20.8	0.870361	18.1	0.828613	14.5	0.888428	13.2	0.72583	68.1	0.753906	20.6	0.919434	32.8	0.72583	11.3	0.850342	12.7	0.870361	8.8	0.943848	10.9	0.888428	37.4	0.828613	13.6	0.850342
25731	225934_at	U133B	AA931633	Hs.182698	55052	1	EST	1	-	1422826	1427931	1p36.33	1p36.3-p36.2	56	119	RNA binding	protein biosynthesis	intracellular	mitochondrial ribosomal protein L20	||MRPL20||mitochondrial ribosomal protein L20||	MRPL20	101.5	0.129639	248.6	0.080566	162.9	0.095215	161.3	0.095215	120.6	0.171387	127.1	0.129639	250.4	0.01416	339.1	0.023926	101.2	0.129639	114.9	0.056152	111.7	0.129639	185.7	0.080566	185.1	0.129639	208.2	0.037598
29954	230160_x_at	U133B	BF435074	Hs.381222		1	EST	1	-	1439634	1440198	1p36.33		57	120				CDNA clone IMAGE:5502103, partial cds			25.9	0.80542	16	0.780518	10.1	0.850342	29.7	0.601074	47.4	0.665527	49.1	0.696289	18.4	0.780518	37.5	0.601074	14.6	0.828613	27	0.80542	26.1	0.780518	32.9	0.696289	13.9	0.850342	12.6	0.80542
38428	238639_x_at	U133B	BF515846				EST	1	+	1451179	1451583	1p36.33		58	121							90	0.432373	132.4	0.334473	135.6	0.219482	169.6	0.067627	76.7	0.246094	79.9	0.27417	110	0.27417	272.5	0.219482	137.5	0.19458	119.7	0.19458	58.5	0.334473	110.9	0.246094	63.1	0.219482	171.4	0.149658
18455	218731_s_at	U133A	NM_022834	Hs.449009	64856	1	RefSeq	1	+	1456175	1461412	1p36.33	1p36.33	59	122				von Willebrand factor A domain-related protein	||WARP||von Willebrand factor A domain-related protein||	WARP	82.4	0.601074	72.7	0.601074	390.6	0.27417	518.5	0.149658	532.1	0.046143	242.8	0.398926	83.6	0.601074	956.2	0.046143	373.3	0.246094	613.3	0.149658	177.7	0.601074	514.7	0.129639	264.7	0.366211	391.4	0.27417
22543	222724_at	U133B	NM_022834	Hs.449009	64856	1	RefSeq	1	+	1456175	1461412	1p36.33	1p36.33	60	123				von Willebrand factor A domain-related protein	||WARP||von Willebrand factor A domain-related protein||	WARP	37.3	0.5	82.9	0.5	36.6	0.567627	16.8	0.601074	5	0.780518	98.2	0.366211	6.1	0.665527	81.3	0.567627	123.5	0.303711	37.6	0.5	39.6	0.601074	9.6	0.633789	54.1	0.567627	31.6	0.601074
28445	228651_at	U133B	AA587374	Hs.449009	64856	1	EST	1	-	1457580	1458139	1p36.33	1p36.33	61	124				von Willebrand factor A domain-related protein	||WARP||von Willebrand factor A domain-related protein||	WARP	36.3	0.398926	227.8	0.095215	140.7	0.171387	119.8	0.056152	132.2	0.149658	111.1	0.129639	133.4	0.095215	149.7	0.111572	40.4	0.5	39.2	0.334473	138.6	0.080566	101.9	0.303711	99	0.095215	96.7	0.246094
25779	225983_s_at	U133B	AI219110				EST	1	+	1460580	1460994	1p36.33		62	125							62.8	0.432373	141.4	0.303711	63.2	0.334473	85.7	0.366211	65.4	0.219482	40.9	0.601074	62.9	0.366211	101.6	0.334473	53	0.398926	112.8	0.303711	89.8	0.334473	100.9	0.398926	49.7	0.334473	46.2	0.432373
22542	222723_at	U133B	AW292148	Hs.449009	64856	1	EST	1	-	1463088	1463525	1p36.33	1p36.33	63	126				von Willebrand factor A domain-related protein	||WARP||von Willebrand factor A domain-related protein||	WARP	38.1	0.5	135.4	0.366211	31.6	0.466064	209	0.171387	137.3	0.149658	64.4	0.432373	80.6	0.27417	169.6	0.129639	70.9	0.303711	144.9	0.171387	97.2	0.366211	209.8	0.219482	47.5	0.366211	123.3	0.246094
39999	240210_at	U133B	AW024933	Hs.333522	219293	1	EST	1	-	1489310	1489759	1p36.33	1p36.33	64	127				FLJ37183 protein	||FLJ37183||FLJ37183 protein||	FLJ37183	20.9	0.334473	26.8	0.601074	59.5	0.219482	65.4	0.19458	74.1	0.053711	71.1	0.246094	20.1	0.5	73	0.303711	45.8	0.567627	61.9	0.398926	99.9	0.080566	101.8	0.334473	41.7	0.334473	141.4	0.067627
23433	223617_x_at	U133B	BC002542	Hs.23413	83858	1	mRNA	1	+	1492475	1516848	1p36.33	1p36.33	65	128	ATP binding			ATPase family, AAA domain containing 3B	||ATAD3B||ATPase family, AAA domain containing 3B||	ATAD3B	638.7	0.001953	1036.6	0.001953	575	0.00293	584.5	0.001221	658.6	0.00415	508.9	0.005859	1855	0.000732	1175.8	0.001221	475.7	0.001221	814.8	0.001953	450.1	0.00415	790.1	0.001221	378.1	0.008057	658.5	0.000732
32884	233091_at	U133B	AB033099	Hs.23413	83858	1	mRNA	1	+	1498672	1518492	1p36.33	1p36.33	66	129	ATP binding			ATPase family, AAA domain containing 3B	||ATAD3B||ATPase family, AAA domain containing 3B||	ATAD3B	24.6	0.696289	160.3	0.303711	88.6	0.366211	208.1	0.19458	163.7	0.27417	27.6	0.466064	61.5	0.466064	270.3	0.246094	171.8	0.27417	24.7	0.601074	116.9	0.303711	154.2	0.366211	76.4	0.398926	25.2	0.432373
27032	227237_x_at	U133B	AW593303	Hs.23413	83858	1	EST	1	-	1516370	1516850	1p36.33	1p36.33	67	130	ATP binding			ATPase family, AAA domain containing 3B	||ATAD3B||ATPase family, AAA domain containing 3B||	ATAD3B	660.8	0.008057	1049.2	0.008057	703.8	0.008057	604.5	0.001953	619.5	0.005859	433.8	0.018555	2164.8	0.001953	1013.2	0.000732	428.7	0.023926	939.2	0.00293	475.3	0.001953	549.7	0.01416	316	0.030273	610	0.000732
18792	219068_x_at	U133A	NM_018188	Hs.467479	55210	1	RefSeq	1	+	1532821	1555331	1p36.33	1p36.33	68	131	ATP binding			ATPase family, AAA domain containing 3A	||ATAD3A||ATPase family, AAA domain containing 3A||	ATAD3A	436	0.334473	802.2	0.046143	725.9	0.080566	723.8	0.046143	848.3	0.00415	534	0.19458	1704.2	0.018555	901.4	0.030273	733.6	0.067627	1157.5	0.030273	409.3	0.27417	526.6	0.046143	856.2	0.080566	1430.3	0.023926
27494	227700_x_at	U133B	AL043161	Hs.467479	55210	1	EST	1	-	1554727	1555331	1p36.33	1p36.33	69	132	ATP binding			ATPase family, AAA domain containing 3A	||ATAD3A||ATPase family, AAA domain containing 3A||	ATAD3A	847.8	0.01416	1428.3	0.00415	698.7	0.008057	890.8	0.005859	885.6	0.010742	675.4	0.008057	1604.8	0.00293	1436.3	0.00415	764.2	0.010742	1310	0.00415	635.6	0.005859	816.8	0.008057	613.4	0.023926	1164.9	0.001953
22870	223051_at	U133B	AF277178	Hs.30026	29101	1	mRNA	1	-	1562598	1595208	1p36.33	1p36.33	70	133				HSPC182 protein	||HSPC182||FLJ13048||HSPC182 protein||	HSPC182	1402.4	0.000244	3037.8	0.000244	2331.5	0.000244	5980.6	0.000244	3201.8	0.000244	2013.3	0.000244	4929.1	0.000244	3270.9	0.000244	1434.8	0.000244	2490.1	0.000244	2140.6	0.000244	2891.5	0.000244	1972.3	0.000244	2543.6	0.000244
22871	223052_x_at	U133B	AF277178	Hs.30026	29101	1	mRNA	1	-	1562598	1595208	1p36.33	1p36.33	71	134				HSPC182 protein	||HSPC182||FLJ13048||HSPC182 protein||	HSPC182	245	0.018555	411	0.008057	344.2	0.046143	514.3	0.008057	279.5	0.01416	409.3	0.008057	288.3	0.008057	494.7	0.005859	277	0.030273	382.3	0.018555	222.8	0.01416	417.5	0.018555	224	0.023926	266.4	0.018555
22872	223053_x_at	U133B	AF277178	Hs.30026	29101	1	mRNA	1	-	1562598	1595208	1p36.33	1p36.33	72	135				HSPC182 protein	||HSPC182||FLJ13048||HSPC182 protein||	HSPC182	979	0.008057	1701.8	0.00415	963.8	0.010742	2445.6	0.005859	1100.3	0.00293	890.1	0.01416	2111.6	0.001953	1894.2	0.005859	549.9	0.01416	1575.2	0.005859	743.6	0.01416	1361.8	0.005859	824.6	0.037598	1324	0.005859
27039	227244_s_at	U133B	AW103970	Hs.30026	29101	1	EST	1	-	1562724	1595182	1p36.33	1p36.33	73	136				HSPC182 protein	||HSPC182||FLJ13048||HSPC182 protein||	HSPC182	157.3	0.00415	223.2	0.010742	105.1	0.037598	407.6	0.001221	110.2	0.008057	164.5	0.00415	219.2	0.008057	372.6	0.00293	153.6	0.023926	217.2	0.00293	123.3	0.008057	221.7	0.010742	124.9	0.010742	110.7	0.010742
26025	226229_s_at	U133B	BF510732	Hs.30026	29101	1	EST	1	+	1582996	1583647	1p36.33	1p36.33	74	137				HSPC182 protein	||HSPC182||FLJ13048||HSPC182 protein||	HSPC182	288.4	0.27417	221.8	0.111572	333.6	0.046143	151.1	0.5	510.5	0.023926	595.3	0.046143	714.5	0.008057	377.1	0.129639	276.9	0.246094	268.3	0.171387	369	0.080566	87.3	0.432373	299	0.067627	329	0.129639
29123	229329_s_at	U133B	BF109947	Hs.30026	29101	1	EST	1	-	1584970	1595204	1p36.33	1p36.33	75	138				HSPC182 protein	||HSPC182||FLJ13048||HSPC182 protein||	HSPC182	143.9	0.067627	237.7	0.037598	239	0.010742	320.6	0.01416	116.9	0.067627	211.4	0.111572	208.5	0.023926	423.6	0.030273	111.1	0.067627	255.5	0.037598	84	0.037598	287.6	0.046143	133.9	0.067627	125.3	0.067627
29124	229330_at	U133B	BF109947	Hs.30026	29101	1	EST	1	-	1584970	1595204	1p36.33	1p36.33	76	139				HSPC182 protein	||HSPC182||FLJ13048||HSPC182 protein||	HSPC182	110.3	0.665527	13.6	0.72583	19.2	0.72583	24.3	0.665527	18.1	0.633789	7.9	0.72583	7.8	0.80542	26.4	0.753906	111.7	0.533936	30.6	0.753906	5.7	0.850342	14.5	0.870361	18.9	0.696289	16.7	0.780518
33243	233452_at	U133B	AF150222	Hs.527270		1	EST	1	+	1595621	1596640	1p36.33		77	140				HSPC088 mRNA, partial cds			5	0.753906	7.1	0.72583	6	0.696289	1.8	0.850342	4.1	0.665527	12.4	0.633789	4.2	0.72583	5.6	0.601074	10.8	0.601074	43.8	0.665527	9.3	0.665527	21.7	0.567627	33.7	0.466064	6	0.780518
11077	211289_x_at	U133A	AF067524	Hs.192316		1	mRNA	1	-	1666481	1683031	1p36.33	1p36	78	141	ATP binding	protein amino acid phosphorylation		cell division cycle 2-like 1 (PITSLRE proteins)	||||CDC2L1||cell division cycle 2-like 1 (PITSLRE proteins)||	CDC2L1	258.4	0.246094	638.1	0.037598	385.5	0.00293	706.7	0.005859	405.3	0.000244	340.6	0.056152	714.7	0.023926	372.9	0.010742	322.6	0.030273	465.6	0.030273	391	0.111572	395.5	0.018555	536.2	0.067627	447.3	0.030273
10311	210474_s_at	U133A	U04819	Hs.454861		1	mRNA	1	-	1666481	1961876	1p36.33	1p36.3	79	142	ATP binding	apoptosis	nucleus	cell division cycle 2-like 2	||||CDC2L2||cell division cycle 2-like 2||	CDC2L2	89.9	0.398926	343.7	0.27417	168.7	0.095215	358.8	0.056152	349.2	0.00415	128.8	0.219482	164.1	0.27417	148.6	0.149658	146.1	0.219482	294.3	0.095215	326.1	0.111572	76.8	0.27417	172.5	0.171387	59.8	0.219482
14903	215169_at	U133A	BE885244	Hs.214646	9906	1	EST	1	-	1695626	1698365	1p36.33	1p36.33	80	143				solute carrier family 35, member E2	||KIAA0447||SLC35E2||solute carrier family 35, member E2||	SLC35E2	84.9	0.533936	115.3	0.27417	98.5	0.432373	60.9	0.246094	27	0.5	72.3	0.19458	26.9	0.665527	100.6	0.171387	91.9	0.27417	67	0.334473	185.2	0.171387	40.8	0.366211	238.3	0.056152	99.9	0.334473
30488	230694_at	U133B	AI340341	Hs.214646	9906	1	EST	1	-	1709308	1709765	1p36.33	1p36.33	81	144				solute carrier family 35, member E2	||KIAA0447||SLC35E2||solute carrier family 35, member E2||	SLC35E2	11.9	0.753906	34.3	0.567627	11.9	0.601074	9.8	0.432373	6.2	0.665527	55.2	0.466064	7.2	0.665527	12.8	0.753906	24.6	0.567627	26.6	0.633789	15.9	0.533936	14.1	0.753906	6.7	0.753906	6.3	0.601074
8774	208919_s_at	U133A	BC001709	Hs.220324	65220	1	mRNA	1	-	1714836	1742391	1p36.33	1p36.33-p36.21	82	145	NAD+ kinase activity	ATP metabolism	cytosol	NAD kinase	||FLJ13052||NAD kinase||	FLJ13052	955.9	0.00293	739	0.001221	1708.9	0.000732	2831.3	0.000732	1520.2	0.000732	1662.2	0.000732	2293.3	0.000732	2927.7	0.000732	1321.7	0.000732	1890.4	0.000732	789.4	0.001953	3808.4	0.000244	1295.1	0.000732	1665.5	0.000244
8773	208918_s_at	U133A	AI334128	Hs.220324	65220	1	EST	1	+	1716120	1716622	1p36.33	1p36.33-p36.21	83	146	NAD+ kinase activity	ATP metabolism	cytosol	NAD kinase	||FLJ13052||NAD kinase||	FLJ13052	716.3	0.008057	749.1	0.001953	624.6	0.008057	1384.1	0.000244	1013.1	0.001953	1028.1	0.000732	1621.5	0.001953	1378.1	0.000732	1018.6	0.001221	1915	0.000732	286.1	0.01416	1495.8	0.000732	656	0.010742	1119.4	0.001221
13347	213607_x_at	U133A	BE551347	Hs.502671	65220	1	EST	1	-	1716290	1717770	1p36.33	1p36.33-p36.21	84	147	NAD+ kinase activity	ATP metabolism	cytosol	NAD kinase	||FLJ13052||NAD kinase||	FLJ13052	526.7	0.111572	641.9	0.018555	487.6	0.080566	982.8	0.000244	203.7	0.01416	714.8	0.00415	603	0.000244	674.8	0.000244	402.2	0.001953	720.9	0.001953	391.8	0.095215	419.6	0.067627	598.1	0.056152	680.7	0.018555
13353	213613_s_at	U133A	BE551347	Hs.502671	65220	1	EST	1	-	1716290	1717770	1p36.33	1p36.33-p36.21	85	148	NAD+ kinase activity	ATP metabolism	cytosol	NAD kinase	||FLJ13052||NAD kinase||	FLJ13052	330.4	0.171387	367.2	0.067627	273	0.246094	347.2	0.149658	94.9	0.149658	197.2	0.303711	531.7	0.067627	319.6	0.080566	266.5	0.111572	322.3	0.111572	109.3	0.5	257.9	0.111572	70.1	0.466064	336.5	0.095215
8772	208917_x_at	U133A	BE674658	Hs.502671	65220	1	EST	1	+	1717775	1720900	1p36.33	1p36.33-p36.21	86	149	NAD+ kinase activity	ATP metabolism	cytosol	NAD kinase	||FLJ13052||NAD kinase||	FLJ13052	466.2	0.171387	476.4	0.010742	222.2	0.095215	812.3	0.001953	223.1	0.111572	539.4	0.056152	1229	0.008057	521	0.000732	587.8	0.008057	526.6	0.01416	255.8	0.334473	270.3	0.149658	591	0.080566	483.8	0.00415
14893	215159_s_at	U133A	AI239732	Hs.502671	65220	1	EST	1	+	1717781	1720211	1p36.33	1p36.33-p36.21	87	150	NAD+ kinase activity	ATP metabolism	cytosol	NAD kinase	||FLJ13052||NAD kinase||	FLJ13052	116.3	0.246094	215.8	0.018555	24	0.533936	262.4	0.001953	89.7	0.095215	93.6	0.27417	393.8	0.030273	354.3	0.008057	195.3	0.023926	336.6	0.046143	177.7	0.246094	110	0.129639	191.7	0.19458	337.5	0.046143
735	200746_s_at	U133A	NM_002074	Hs.304694	2782	1	RefSeq	1	-	1748891	1854657	1p36.33	1p36.33	88	151	GTPase activity	Ras protein signal transduction	heterotrimeric G-protein complex	guanine nucleotide binding protein (G protein), beta polypeptide 1	||GNB1||transducin beta chain 1||beta subunit, signal-transducing proteins GS/GI||guanine nucleotide-binding protein, beta-1 subunit||guanine nucleotide-binding protein G(I)/G(S)/G(T) beta subunit 1||guanine nucleotide binding protein (G protein), beta polypeptide 1||	GNB1	2475.1	0.001953	2759.6	0.001953	5460	0.000244	6737.9	0.000244	11884.5	0.000244	4233.9	0.001953	7864.8	0.000244	6479.5	0.000244	5480.8	0.001953	4723.9	0.001221	5257.8	0.000244	4714.3	0.000244	9281.9	0.000244	7169.6	0.000732
734	200745_s_at	U133A	AF070603	Hs.304694	2782	1	mRNA	1	-	1749416	1768050	1p36.33	1p36.33	89	152	GTPase activity	Ras protein signal transduction	heterotrimeric G-protein complex	guanine nucleotide binding protein (G protein), beta polypeptide 1	||GNB1||transducin beta chain 1||beta subunit, signal-transducing proteins GS/GI||guanine nucleotide-binding protein, beta-1 subunit||guanine nucleotide-binding protein G(I)/G(S)/G(T) beta subunit 1||guanine nucleotide binding protein (G protein), beta polypeptide 1||	GNB1	1469.5	0.000732	2966	0.000732	2929.3	0.000732	5649.3	0.000244	6680.5	0.000244	2111.9	0.000732	8646.5	0.000244	5364.5	0.000244	4299.8	0.000244	1595.4	0.000244	2949.2	0.000244	1748.1	0.000244	6861.9	0.000244	5786.7	0.000244
733	200744_s_at	U133A	AI741124	Hs.304694	2782	1	EST	1	+	1750355	1754135	1p36.33	1p36.33	90	153	GTPase activity	Ras protein signal transduction	heterotrimeric G-protein complex	guanine nucleotide binding protein (G protein), beta polypeptide 1	||GNB1||transducin beta chain 1||beta subunit, signal-transducing proteins GS/GI||guanine nucleotide-binding protein, beta-1 subunit||guanine nucleotide-binding protein G(I)/G(S)/G(T) beta subunit 1||guanine nucleotide binding protein (G protein), beta polypeptide 1||	GNB1	1877.4	0.000732	4088.8	0.000244	3754.3	0.000244	5071.7	0.000244	2626.5	0.000244	3447.8	0.000244	7806.3	0.000244	3314.3	0.000244	2968	0.000244	5133.6	0.000244	2040.2	0.000244	3344.7	0.000244	4410.1	0.000244	5375.2	0.000244
37160	237371_at	U133B	AI671177	Hs.445166		1	EST	1	+	1784420	1784957	1p36.33		91	154				Transcribed sequences			8.7	0.753906	11.5	0.665527	16.7	0.601074	34.8	0.5	73	0.398926	26.8	0.567627	48.4	0.533936	15.3	0.601074	11.6	0.850342	7.7	0.80542	30.4	0.601074	9	0.696289	99.4	0.334473	39.3	0.567627
41654	241865_at	U133B	AI056689	Hs.434480		1	EST	1	+	1835602	1836161	1p36.33		92	155				Clone IMAGE:4703980, mRNA			92.3	0.111572	168.1	0.018555	371.3	0.00293	152.3	0.030273	576.7	0.001953	116.6	0.080566	484.4	0.000244	178.8	0.037598	82.9	0.111572	64.1	0.219482	347.7	0.00293	318.4	0.01416	224.7	0.018555	178.3	0.046143
30261	230467_at	U133B	BE552414	Hs.123423	339456	1	EST	1	+	1881191	1881701	1p36.33	1p36.32	93	156				hypothetical protein LOC339456	||LOC339456||hypothetical protein LOC339456||	LOC339456	143.2	0.19458	94.4	0.466064	13	0.601074	161.5	0.067627	111.7	0.246094	54.7	0.432373	257.9	0.067627	269.1	0.111572	136	0.27417	202.8	0.149658	122.3	0.27417	189.9	0.19458	57.5	0.27417	251.4	0.080566
15521	215788_at	U133A	AL137547	Hs.259619	339457	Un	mRNA	1	-	1885558	1891530	1p36.33	1p36.32	94	157				hypothetical protein LOC339457	||LOC339457||hypothetical protein LOC339457||	LOC339457	644.5	0.334473	730.9	0.5	484.5	0.466064	479.4	0.366211	154.1	0.466064	294.7	0.5	694.8	0.398926	345.7	0.533936	352.1	0.466064	391.9	0.398926	207.8	0.567627	393.5	0.334473	69.3	0.5	101.8	0.665527
16511	216781_at	U133A	AB051538	Hs.232092	85452	Un	mRNA	1	-	1916913	1952236	1p36.33	1p36.33	95	158				KIAA1751 protein	||KIAA1751||KIAA1751 protein||	KIAA1751	120.3	0.466064	177.1	0.633789	24	0.753906	124.4	0.466064	15.9	0.780518	8.2	0.80542	56.7	0.80542	65.9	0.633789	37.3	0.601074	14	0.80542	33	0.80542	30.6	0.780518	20.5	0.780518	173.9	0.533936
16537	216807_at	U133A	AB051538	Hs.232092	85452	Un	mRNA	1	-	1916913	1952236	1p36.33	1p36.33	96	159				KIAA1751 protein	||KIAA1751||KIAA1751 protein||	KIAA1751	409.6	0.149658	279.8	0.27417	194.7	0.303711	234.1	0.219482	225.1	0.129639	355.1	0.219482	445.2	0.19458	258.8	0.219482	190	0.366211	339.6	0.095215	293.6	0.19458	273.6	0.129639	342.4	0.366211	248.9	0.246094
8315	208457_at	U133A	NM_000815	Hs.113882	2563	Un	RefSeq	1	+	1983004	1994352	1p36.33	1p	97	160	GABA-A receptor activity	ion transport	integral to membrane	gamma-aminobutyric acid (GABA) A receptor, delta	||GABRD||MGC45284||GABA-A RECEPTOR, DELTA POLYPEPTIDE||GAMMA-AMINOBUTYRIC ACID RECEPTOR, DELTA||gamma-aminobutyric acid (GABA) A receptor, delta||	GABRD	27	0.828613	62	0.80542	17.6	0.780518	37.9	0.72583	9.6	0.828613	26	0.932373	288.1	0.5	18.2	0.80542	65.9	0.753906	28.7	0.80542	62.8	0.696289	33.9	0.828613	30	0.870361	133.2	0.601074
30049	230255_at	U133B	AI936907	Hs.113882	2563	Un	EST	1	-	1993682	1994349	1p36.33	1p	98	161	GABA-A receptor activity	ion transport	integral to membrane	gamma-aminobutyric acid (GABA) A receptor, delta	||GABRD||MGC45284||GABA-A RECEPTOR, DELTA POLYPEPTIDE||GAMMA-AMINOBUTYRIC ACID RECEPTOR, DELTA||gamma-aminobutyric acid (GABA) A receptor, delta||	GABRD	14.4	0.904785	19.7	0.870361	4.3	0.991943	25.3	0.828613	15.5	0.943848	9.2	0.962402	16.1	0.850342	12.9	0.953857	7.9	0.976074	10.3	0.943848	8.9	0.953857	11.5	0.828613	6.1	0.976074	23.6	0.601074
2167	202178_at	U133A	NM_002744	Hs.407181	5590	1	RefSeq	1	+	2014231	2148988	1p36.33	1p36.33-p36.2	99	162	ATP binding	anti-apoptosis	cytoplasm	protein kinase C, zeta	||PKC2||PRKCZ||2.7.1.37||protein kinase C, zeta||PROTEIN KINASE C, ZETA FORM||	PRKCZ	271	0.432373	259.6	0.5	1287.4	0.171387	2120.9	0.111572	840	0.149658	3670.5	0.046143	743.3	0.27417	1397.8	0.149658	1467.8	0.129639	3302.5	0.067627	227.9	0.366211	2768	0.095215	586	0.366211	946.7	0.219482
40313	240524_x_at	U133B	BE466632	Hs.231868		1	EST	1	-	2070293	2070701	1p36.33		100	163				Transcribed sequences			6.9	0.780518	7.4	0.850342	7	0.80542	29.1	0.633789	16.8	0.665527	3.8	0.904785	5.7	0.870361	8.5	0.80542	52.8	0.466064	38.2	0.601074	12.1	0.80542	26.1	0.665527	4.8	0.828613	38.7	0.633789
30443	230649_at	U133B	AL514297	Hs.107101	199990	1	EST	1	-	2149321	2150300	1p36.33	1p36.32	101	164				hypothetical protein FLJ31031	||FLJ31031||hypothetical protein FLJ31031||	FLJ31031	78.7	0.366211	125.6	0.398926	77.5	0.5	96.4	0.398926	53.4	0.5	125.4	0.366211	122.7	0.219482	137	0.27417	44.5	0.567627	194.9	0.27417	112.5	0.366211	227.3	0.246094	70.1	0.334473	111.9	0.171387
36373	236584_at	U133B	AI681915	Hs.107101	199990	1	EST	1	+	2150291	2150785	1p36.33	1p36.32	102	165				hypothetical protein FLJ31031	||FLJ31031||hypothetical protein FLJ31031||	FLJ31031	11.5	0.904785	14.5	0.80542	3.4	0.943848	2.9	0.976074	23.1	0.366211	8	0.969727	27.1	0.72583	36.3	0.780518	6.8	0.932373	9.4	0.932373	10.4	0.80542	16.7	0.850342	9.9	0.870361	7.7	0.969727
28907	229113_s_at	U133B	W16779				EST	1	+	2153151	2157489	1p36.33		103	166							315.5	0.056152	647	0.00415	492.1	0.008057	386.4	0.010742	345.3	0.008057	471.1	0.023926	891.5	0.001953	491.8	0.008057	864.9	0.005859	481.1	0.008057	279.3	0.018555	1002.2	0.001953	303	0.01416	412.9	0.010742
36287	236498_s_at	U133B	AI911410	Hs.107101	199990	1	EST	1	+	2161606	2167233	1p36.33	1p36.32	104	167				hypothetical protein FLJ31031	||FLJ31031||hypothetical protein FLJ31031||	FLJ31031	32.2	0.432373	6.3	0.633789	6	0.665527	15.7	0.696289	23.1	0.5	12.1	0.780518	15.7	0.696289	13	0.696289	38.5	0.27417	8.5	0.601074	65.9	0.149658	20.5	0.567627	39.6	0.696289	37.4	0.633789
36288	236499_at	U133B	AI911410	Hs.107101	199990	1	EST	1	+	2161606	2167233	1p36.33	1p36.32	105	168				hypothetical protein FLJ31031	||FLJ31031||hypothetical protein FLJ31031||	FLJ31031	200	0.067627	137.5	0.246094	142	0.171387	134.7	0.095215	45.2	0.303711	102.6	0.246094	75.6	0.398926	211.3	0.067627	88.5	0.27417	121.3	0.219482	140.9	0.056152	166.9	0.219482	83.2	0.19458	28	0.567627
29059	229265_at	U133B	AA927480	Hs.2969	6497	1	EST	1	-	2266887	2273717	1p36.33	1q22-q24	106	169	molecular_function unknown	cell differentiation	nucleus	v-ski sarcoma viral oncogene homolog (avian)	||SKV||SKI||SK ONCOGENE||ONCOGENE SK, CHICKEN VIRAL||v-ski sarcoma viral oncogene homolog (avian)||v-ski avian sarcoma viral oncogene homolog||Avian sarcoma viral (v-ski) oncogene homolog||	SKI	369.6	0.005859	1252.7	0.000244	1354.3	0.000732	830.2	0.000244	1914.3	0.000244	960.5	0.000244	2614.7	0.000244	855.1	0.000732	500.7	0.000244	872.5	0.001953	1490.2	0.000244	1108	0.000244	1230.3	0.000244	947	0.000732
13495	213755_s_at	U133A	BF431501	Hs.2969	6497	1	EST	1	+	2270780	2271363	1p36.33	1q22-q24	107	170	molecular_function unknown	cell differentiation	nucleus	v-ski sarcoma viral oncogene homolog (avian)	||SKV||SKI||SK ONCOGENE||ONCOGENE SK, CHICKEN VIRAL||v-ski sarcoma viral oncogene homolog (avian)||v-ski avian sarcoma viral oncogene homolog||Avian sarcoma viral (v-ski) oncogene homolog||	SKI	27	0.828613	135.1	0.696289	73.5	0.601074	58.8	0.72583	31.2	0.633789	51.1	0.665527	90.7	0.696289	72.4	0.665527	45.2	0.665527	28	0.80542	64.4	0.780518	48.1	0.72583	66.4	0.72583	81	0.696289
4157	204270_at	U133A	AI568728	Hs.2969	6497	1	EST	1	-	2272751	2273179	1p36.33	1q22-q24	108	171	molecular_function unknown	cell differentiation	nucleus	v-ski sarcoma viral oncogene homolog (avian)	||SKV||SKI||SK ONCOGENE||ONCOGENE SK, CHICKEN VIRAL||v-ski sarcoma viral oncogene homolog (avian)||v-ski avian sarcoma viral oncogene homolog||Avian sarcoma viral (v-ski) oncogene homolog||	SKI	236.5	0.19458	143	0.303711	153.8	0.334473	299.7	0.095215	13.8	0.334473	114.1	0.432373	410.7	0.171387	145.9	0.19458	192.5	0.129639	67.3	0.432373	45.1	0.466064	67.9	0.5	291.3	0.149658	284.7	0.056152
19576	219852_s_at	U133A	NM_024848	Hs.443310	79906	1	RefSeq	1	-	2284857	2355155	1p36.33	1p36.32	109	172				hypothetical protein FLJ13941	||FLJ13941||hypothetical protein FLJ13941||	FLJ13941	72	0.919434	45.9	0.953857	36.2	0.828613	33.9	0.932373	18.7	0.633789	41.6	0.919434	89.5	0.888428	44.8	0.870361	28.2	0.850342	38.7	0.932373	32.4	0.962402	51.7	0.953857	30.5	0.904785	46.7	0.932373
22752	222933_at	U133B	NM_024848	Hs.443310	79906	1	RefSeq	1	-	2284857	2355155	1p36.33	1p36.32	110	173				hypothetical protein FLJ13941	||FLJ13941||hypothetical protein FLJ13941||	FLJ13941	136.1	0.567627	223.1	0.366211	186.8	0.466064	157.8	0.398926	235.1	0.398926	237.7	0.398926	77.7	0.601074	237.5	0.466064	183.3	0.366211	242.5	0.366211	196.5	0.432373	301.3	0.432373	193.2	0.303711	216.2	0.366211
22818	222999_s_at	U133B	AF251294	Hs.143601	81669	1	mRNA						1p36.33	39526	174				cyclin L2	||CCNL2||cyclin L2||	CCNL2	1312.8	0.000732	1768.2	0.000732	5987	0.000732	5118.4	0.000244	6477.4	0.000244	4839.5	0.000244	6436.7	0.000244	5445.8	0.000244	2077.7	0.000732	2484.9	0.000732	4518.5	0.000244	2238.5	0.000732	3561.5	0.000732	2442.8	0.000732
32068	232274_at	U133B	AK000685	Hs.143601	81669	1	mRNA						1p36.33	39527	175				cyclin L2	||CCNL2||cyclin L2||	CCNL2	27.5	0.303711	159.3	0.056152	166	0.046143	140	0.111572	249.8	0.018555	133	0.018555	225.4	0.00415	360.2	0.010742	120.1	0.046143	88.9	0.149658	169.3	0.023926	222.4	0.056152	70.1	0.129639	159.4	0.030273
21150	221427_s_at	U133A	NM_030937	Hs.143601	81669	1	RefSeq						1p36.33	39528	176				cyclin L2	||CCNL2||cyclin L2||	CCNL2	29	0.904785	716.4	0.19458	955.5	0.056152	1756.4	0.008057	1575.7	0.005859	979.3	0.095215	1319.4	0.067627	1486.6	0.023926	773.1	0.080566	890.5	0.037598	800.3	0.19458	1063.7	0.037598	660.9	0.219482	1099.6	0.067627
27340	227546_x_at	U133B	AI738987	Hs.76239		1	EST	(Ambiguous)					1p36.33	39529	177				hypothetical protein MGC3047	||||MGC3047||hypothetical protein MGC3047||	MGC3047	305.6	0.010742	457	0.001953	309.6	0.067627	269.9	0.00293	293.5	0.008057	338	0.00415	180.6	0.030273	315.9	0.00415	240	0.00415	390.3	0.00415	302.3	0.018555	426.2	0.00293	189.4	0.005859	174	0.00293
2286	202297_s_at	U133A	AF157324	Hs.40500	11079	1	mRNA	1	+	2355433	2367350	1p36.32	1pter-q24	111	178	molecular_function unknown	retrograde transport, Golgi to ER	Golgi apparatus	RER1 homolog (S. cerevisiae)	||RER1||RER1 homolog (S. cerevisiae)||	RER1	1246.7	0.023926	1308.5	0.005859	1242	0.001953	1160.6	0.00415	1420.5	0.000732	1788.1	0.000732	1372.3	0.00415	1512.2	0.00293	599.1	0.00415	1850.4	0.000244	677.4	0.005859	2040.1	0.000244	731.7	0.037598	895.3	0.018555
2285	202296_s_at	U133A	NM_007033	Hs.40500	11079	1	RefSeq	1	+	2355490	2367350	1p36.32	1pter-q24	112	179	molecular_function unknown	retrograde transport, Golgi to ER	Golgi apparatus	RER1 homolog (S. cerevisiae)	||RER1||RER1 homolog (S. cerevisiae)||	RER1	3147.7	0.000244	3525.2	0.000244	3966.8	0.000244	2675.2	0.000244	2612	0.000244	4838.2	0.000244	3312.4	0.000244	5095.6	0.000244	2512.4	0.000244	6538.3	0.000244	1499.8	0.000244	5532.7	0.000244	1775.4	0.000732	3677.9	0.000244
12857	213114_at	U133A	AI818736	Hs.40500	11079	1	EST	1	+	2360726	2366698	1p36.32	1pter-q24	113	180	molecular_function unknown	retrograde transport, Golgi to ER	Golgi apparatus	RER1 homolog (S. cerevisiae)	||RER1||RER1 homolog (S. cerevisiae)||	RER1	167.7	0.398926	346	0.19458	325.3	0.19458	208.2	0.149658	22.1	0.366211	332.7	0.219482	358.1	0.129639	311.1	0.037598	258	0.129639	38.3	0.665527	253.4	0.27417	187.7	0.171387	69.3	0.696289	394.1	0.129639
6237	206351_s_at	U133A	NM_002617	Hs.449936	5192	1	RefSeq	1	-	2368404	2376172	1p36.32	1p36.32	114	181	ubiquitin-protein ligase activity	peroxisome matrix protein import	peroxisomal membrane	peroxisome biogenesis factor 10	||RNF69||MGC1998||PEX10||NALD||peroxisome assembly protein 10||peroxisome biogenesis factor 10||PEROXISOME BIOGENESIS DISORDER, COMPLEMENTATION GROUP B||peroxisome biogenesis factor 10 isoform 1||peroxisome biogenesis factor 10 isoform 2||PEROXIN 10 PEROXISOME BIOGENESIS DISORDER, COMPLEMENTATION GROUP 7||	PEX10	225.9	0.19458	317.8	0.080566	81.7	0.219482	508.7	0.056152	24.3	0.219482	288.7	0.246094	555	0.037598	582.8	0.018555	351.5	0.056152	487.6	0.056152	12.6	0.981445	234.2	0.010742	300	0.219482	322.7	0.080566
6238	206352_s_at	U133A	AB013818	Hs.449936	5192	1	mRNA	1	-	2368423	2376172	1p36.32	1p36.32	115	182	ubiquitin-protein ligase activity	peroxisome matrix protein import	peroxisomal membrane	peroxisome biogenesis factor 10	||RNF69||MGC1998||PEX10||NALD||peroxisome assembly protein 10||peroxisome biogenesis factor 10||PEROXISOME BIOGENESIS DISORDER, COMPLEMENTATION GROUP B||peroxisome biogenesis factor 10 isoform 1||peroxisome biogenesis factor 10 isoform 2||PEROXIN 10 PEROXISOME BIOGENESIS DISORDER, COMPLEMENTATION GROUP 7||	PEX10	244	0.366211	663.8	0.219482	634.5	0.129639	1008.5	0.149658	260.5	0.19458	628.9	0.246094	1587	0.037598	886.6	0.067627	459.6	0.246094	1288.4	0.023926	453.8	0.398926	532.5	0.080566	389.8	0.366211	679.3	0.246094
13037	213296_at	U133A	BF339133	Hs.40500	11079	1	EST	1	+	2368458	2369037	1p36.32	1pter-q24	116	183	molecular_function unknown	retrograde transport, Golgi to ER	Golgi apparatus	RER1 homolog (S. cerevisiae)	||RER1||RER1 homolog (S. cerevisiae)||	RER1	657.1	0.056152	1207.4	0.00415	712.6	0.01416	706.5	0.01416	2038.8	0.000244	902.4	0.00415	1662	0.000244	1312.4	0.000244	617	0.037598	356.9	0.030273	505.4	0.000732	562.8	0.000244	1167.3	0.00293	1189.1	0.001953
18495	218771_at	U133A	NM_018216	Hs.26156	55229	1	RefSeq	1	-	2472136	2490197	1p36.32	1p36.32	117	184	ATP binding	coenzyme A biosynthesis		pantothenate kinase 4	||PANK4||pantothenate kinase 4||	PANK4	461.6	0.010742	377.2	0.008057	716.9	0.001221	567.2	0.001221	1929.2	0.000244	615.2	0.001953	784.1	0.00415	928.6	0.001953	618.2	0.001221	1530.5	0.000732	264.5	0.046143	1050.2	0.001221	666.6	0.000244	749.5	0.00415
39019	239230_at	U133B	AW079166	Hs.57971		1	EST	1	+	2492345	2492605	1p36.32		118	185				Transcribed sequence with strong similarity to protein sp:P00722 (E. coli) BGAL_ECOLI Beta-galactosidase			64.3	0.111572	141.5	0.023926	100.2	0.056152	162.9	0.018555	244.1	0.000732	84.1	0.111572	35.2	0.246094	108.9	0.067627	56.9	0.129639	184	0.037598	218.8	0.001953	119.3	0.010742	105.6	0.046143	109	0.056152
31984	232190_x_at	U133B	AI393958	Hs.132272	115110	1	EST	1	+	2513520	2514004	1p36.32	1p36.32	119	186				hypothetical protein LOC115110	||LOC115110||hypothetical protein LOC115110||	LOC115110	136.8	0.27417	292	0.111572	88	0.219482	215.5	0.149658	131	0.149658	157.5	0.19458	18.6	0.19458	93.7	0.246094	141.7	0.303711	154.8	0.149658	180.1	0.095215	220.7	0.171387	50.2	0.19458	105.7	0.171387
33373	233582_at	U133B	AK021767	Hs.132272	115110	1	mRNA	1	-	2513520	2515707	1p36.32	1p36.32	120	187				hypothetical protein LOC115110	||LOC115110||hypothetical protein LOC115110||	LOC115110	87.1	0.398926	43.7	0.366211	165.8	0.19458	43	0.5	122.1	0.219482	185.8	0.27417	25.7	0.27417	90.3	0.334473	37.2	0.366211	165.5	0.219482	160.6	0.171387	40.4	0.398926	135.4	0.334473	83.1	0.246094
33750	233960_s_at	U133B	AU145544	Hs.132272	115110	1	EST	1	+	2513520	2514607	1p36.32	1p36.32	121	188				hypothetical protein LOC115110	||LOC115110||hypothetical protein LOC115110||	LOC115110	84.2	0.398926	165	0.219482	110.8	0.246094	137.7	0.149658	188.9	0.129639	89.8	0.171387	72.2	0.246094	33.1	0.533936	52.4	0.466064	181.5	0.067627	106.3	0.19458	149.2	0.080566	76.9	0.432373	116.6	0.095215
9207	209354_at	U133A	BC002794	Hs.279899	8764	1	mRNA	1	-	2521531	2528882	1p36.32	1p36.3-p36.2	122	189	receptor activity	apoptosis	integral to plasma membrane	tumor necrosis factor receptor superfamily, member 14 (herpesvirus entry mediator)	||TNFRSF14||LIGHTR||ATAR||HVEA||TR2||HVEM||CD40-like protein precursor||herpesvirus entry mediator A||tumor necrosis factor receptor-like gene2||tumor necrosis factor receptor superfamily, member 14 precursor||tumor necrosis factor receptor superfamily, member 14 (herpesvirus entry mediator)||	TNFRSF14	211.3	0.149658	39.4	0.466064	163.3	0.095215	147.5	0.171387	215.1	0.00415	112.6	0.303711	231.1	0.303711	27.1	0.334473	70.8	0.080566	203	0.056152	128.3	0.366211	162	0.080566	156.4	0.037598	142.8	0.030273
43389	244600_at	U133B	AA868653	Hs.444114		1	EST	1	-	2547813	2548134	1p36.32		123	190				Transcribed sequence with moderate similarity to protein sp:P39194 (H.sapiens) ALU7_HUMAN Alu subfamily SQ sequence contamination warning entry			127.5	0.149658	144.9	0.149658	90	0.067627	126.2	0.067627	44	0.219482	34.4	0.398926	85.9	0.149658	105.8	0.19458	107.8	0.19458	89.5	0.129639	166	0.111572	93.5	0.080566	63.3	0.171387	69.7	0.27417
31629	231835_at	U133B	AL359575	Hs.23765	127281	1	mRNA	1	+	2552194	2555068	1p36.32	1p36.32	124	191				hypothetical protein MGC26818	||MGC26818||hypothetical protein MGC26818||	MGC26818	186.1	0.149658	16.7	0.753906	1055.9	0.000244	385.9	0.00415	1159.3	0.000732	191.3	0.037598	1184.1	0.000244	349.8	0.001953	526.5	0.000732	158.6	0.056152	567.6	0.000732	434.3	0.00415	330.2	0.00415	1002.8	0.000244
37149	237360_at	U133B	AI655275	Hs.236635	140625	1	EST	1	-	2961861	2962624	1p36.32	1p36.3	125	192				actin-related protein M2	||ARPT2||ARPM2||ACTIN-RELATED PROTEIN T2||actin-related protein M2||	ARPM2	20.8	0.904785	26.6	0.850342	16.5	0.919434	19.5	0.72583	65.2	0.246094	28.3	0.696289	16.6	0.780518	58.9	0.567627	23.7	0.780518	20.5	0.850342	21.3	0.466064	31	0.5	25.5	0.80542	7.9	0.870361
36897	237108_x_at	U133B	AW611845	Hs.513390	374939	1	EST	1	+	2999331	3001054	1p36.32	1p36.32	126	193				LOC148872 protein	||MGC35434||LOC148872 protein||	MGC35434	39.2	0.665527	59.1	0.533936	25.6	0.919434	83.1	0.398926	50.1	0.601074	32.8	0.72583	36.9	0.432373	43.7	0.601074	21.9	0.780518	42.7	0.72583	45.1	0.432373	62.1	0.533936	50.6	0.533936	37.3	0.5
42058	242269_at	U133B	AW771314	Hs.513390	374939	1	EST	1	+	2999335	3000941	1p36.32	1p36.32	127	194				LOC148872 protein	||MGC35434||LOC148872 protein||	MGC35434	117.8	0.095215	197.1	0.080566	74.7	0.111572	161.7	0.080566	55.7	0.171387	49.5	0.27417	38.1	0.246094	58.9	0.334473	55.6	0.219482	63.9	0.27417	68.3	0.366211	173.7	0.171387	53.9	0.219482	117	0.037598
36149	236360_at	U133B	BE551964	Hs.447962		1	EST	1	+	2999339	2999882	1p36.32		128	195				Transcribed sequences			8	0.919434	14.9	0.80542	16	0.303711	6.6	0.943848	29.3	0.398926	56.6	0.466064	9.8	0.828613	51.9	0.633789	59.6	0.432373	14	0.753906	13.8	0.633789	10.7	0.932373	47.5	0.398926	34.4	0.533936
31069	231275_at	U133B	AW271608	Hs.432612	374939	1	EST	1	+	3003473	3003975	1p36.32	1p36.32	129	196				LOC148872 protein	||MGC35434||LOC148872 protein||	MGC35434	3.8	0.976074	5.6	0.780518	3.8	0.953857	3.9	0.932373	3.5	0.932373	5.6	0.870361	3.5	0.962402	6	0.932373	4.9	0.919434	6.5	0.888428	5.7	0.888428	6.2	0.953857	3.2	0.969727	3.7	0.932373
20652	220928_s_at	U133A	NM_022114	Hs.409905	63976	1	RefSeq	1	+	3008900	3378340	1p36.32	1p36.23-p33	130	197	transcription factor activity	regulation of transcription, DNA-dependent	nucleus	PR domain containing 16	||PRDM16||MEL1||MDS1/EVI1-LIKE GENE 1||PR DOMAIN-CONTAINING PROTEIN 16||PR domain containing 16||	PRDM16	166.8	0.398926	102	0.533936	167.1	0.246094	154.2	0.5	36.7	0.366211	285.9	0.334473	314.7	0.366211	218.9	0.246094	26.6	0.696289	175.4	0.19458	175.7	0.334473	113.9	0.432373	132.2	0.366211	144.3	0.303711
37754	237965_at	U133B	AI638441	Hs.195649		1	EST	1	+	3178218	3178685	1p36.32		131	198				Transcribed sequences			8.5	0.953857	9.8	0.888428	5.4	0.953857	14.2	0.870361	8	0.780518	7.3	0.976074	5.6	0.953857	7.5	0.888428	7.2	0.976074	8.6	0.943848	5.7	0.904785	8.3	0.80542	8.1	0.904785	11.1	0.870361
39834	240045_at	U133B	AI694242	Hs.99500		1	EST	1	+	3252462	3252917	1p36.32		132	199				Transcribed sequences			24	0.72583	22.9	0.870361	8.7	0.943848	12.4	0.828613	10	0.888428	9.4	0.953857	21	0.665527	53.3	0.533936	10	0.98584	16.8	0.888428	12.4	0.953857	14.9	0.80542	10.1	0.870361	43.6	0.601074
32218	232424_at	U133B	AI623202	Hs.409905	63976	1	EST	1	-	3377761	3378342	1p36.32	1p36.23-p33	133	200	transcription factor activity	regulation of transcription, DNA-dependent	nucleus	PR domain containing 16	||PRDM16||MEL1||MDS1/EVI1-LIKE GENE 1||PR DOMAIN-CONTAINING PROTEIN 16||PR domain containing 16||	PRDM16	3.7	0.943848	6.1	0.870361	5.9	0.780518	16.3	0.665527	26.7	0.366211	48.8	0.601074	5.6	0.969727	3.8	0.98584	2.7	0.98584	6.1	0.870361	49.2	0.567627	11.7	0.888428	5.9	0.870361	19.3	0.665527
7878	208009_s_at	U133A	NM_014448	Hs.87435	27237	1	RefSeq	1	+	3403278	3420832	1p36.32	1p36.3	134	201				Rho guanine exchange factor (GEF) 16	||NBR||ARHGEF16||putative neuroblastoma protein||Rho guanine exchange factor 16||Rho guanine exchange factor (GEF) 16||	ARHGEF16	1301	0.010742	651	0.037598	855.7	0.018555	1053.1	0.018555	592.6	0.046143	939.8	0.046143	470.6	0.067627	1634.2	0.00415	901	0.030273	787.2	0.067627	520.8	0.037598	992.9	0.018555	704.6	0.056152	735.6	0.080566
26664	226869_at	U133B	AI655611				EST	1	+	3427675	3428176	1p36.32		135	202							137.2	0.466064	8.3	0.976074	947.5	0.00293	569.6	0.018555	1075.7	0.00415	91	0.567627	701.7	0.00293	455.3	0.129639	26.5	0.72583	241.1	0.067627	316.4	0.01416	17	0.919434	12.8	0.888428	109.6	0.303711
13681	213942_at	U133A	AL134303	Hs.56186	1953	1	EST	1	-	3429624	3430124	1p36.32	1p36.3	136	203	calcium ion binding	biological_process unknown	cellular_component unknown	EGF-like-domain, multiple 3	||MEGF6||EGFL3||EGF-like-domain, multiple 3||EPIDERMAL GROWTH FACTOR-LIKE 3||MULTIPLE EPIDERMAL GROWTH FACTOR-LIKE DOMAINS 6||	EGFL3	34.5	0.753906	31.9	0.753906	59.2	0.466064	28	0.5	243.6	0.111572	50.9	0.696289	26.9	0.72583	62	0.466064	31.3	0.633789	45.4	0.466064	50.7	0.72583	40.5	0.432373	48.2	0.780518	41.8	0.72583
24669	224871_at	U133B	AK025464	Hs.20529	127262	1	mRNA	1	+	3565142	3569846	1p36.32	1p36.32	137	204	transporter activity	transport		hypothetical protein LOC127262	||LOC127262||hypothetical protein LOC127262||	LOC127262	1326.2	0.000732	723.3	0.001953	938.4	0.000244	1204.4	0.000732	1217.1	0.001221	1434.4	0.000732	571	0.000732	1182.6	0.001221	1246.1	0.000732	1288.5	0.001221	694.3	0.001953	1019	0.001221	441.8	0.001953	674.1	0.000732
19046	219322_s_at	U133A	NM_017818	Hs.31714	49856	1	RefSeq	1	-	3570496	3589794	1p36.32	1p36.3	138	205				WD repeat domain 8	||WDR8||WD REPEAT-CONTAINING PROTEIN 8||WD repeat domain 8||	WDR8	360.6	0.149658	332	0.149658	824.6	0.005859	332.9	0.111572	1471.4	0.000244	242.3	0.19458	529.2	0.046143	527.6	0.037598	327.9	0.01416	759.3	0.001953	473.4	0.01416	906.9	0.001953	1005.6	0.010742	933.8	0.001953
36170	236381_s_at	U133B	AW572779	Hs.31714	49856	1	EST	1	+	3571622	3572096	1p36.32	1p36.3	139	206				WD repeat domain 8	||WDR8||WD REPEAT-CONTAINING PROTEIN 8||WD repeat domain 8||	WDR8	235.9	0.000732	396.8	0.000732	383.5	0.000732	263.7	0.001953	755	0.000244	307	0.000732	443.5	0.001221	420.7	0.001221	269.6	0.005859	255.5	0.000244	211.3	0.000732	605.6	0.000244	265.8	0.000732	466.4	0.000244
36171	236382_at	U133B	AW572779	Hs.31714	49856	1	EST	1	+	3571622	3572096	1p36.32	1p36.3	140	207				WD repeat domain 8	||WDR8||WD REPEAT-CONTAINING PROTEIN 8||WD repeat domain 8||	WDR8	94.3	0.366211	122.3	0.366211	94.9	0.19458	71.2	0.432373	201.1	0.046143	27.3	0.334473	79.5	0.19458	144.8	0.129639	83.9	0.19458	43.3	0.219482	167.9	0.067627	102.9	0.246094	97	0.171387	93.3	0.398926
20528	220804_s_at	U133A	NM_005427	Hs.192132	7161	1	RefSeq	1	+	3592285	3673013	1p36.32	1p36.3	141	208	protein binding	DNA damage response, signal transduction resulting in induction of apoptosis	nucleus	tumor protein p73	||TP73||p53-RELATED PROTEIN p73||TUMOR PROTEIN p73||	TP73	28.2	0.953857	35.2	0.888428	30.6	0.80542	124.4	0.398926	115	0.19458	19.8	0.870361	776.3	0.030273	23.1	0.72583	26.6	0.904785	24.6	0.828613	50.5	0.567627	35.2	0.567627	124.4	0.5	429.4	0.056152
13080	213339_at	U133A	AB007964	Hs.49658	57212	1	mRNA	1	-	3675706	3687043	1p36.32	1p36.32	142	209				KIAA0495	||KIAA0495||	KIAA0495	50.8	0.828613	38.2	0.665527	164.8	0.466064	38.9	0.567627	168.4	0.219482	84.1	0.567627	375.8	0.246094	27.8	0.601074	96.9	0.567627	24	0.601074	18.8	0.828613	91.2	0.601074	66.4	0.533936	219.9	0.334473
13081	213340_s_at	U133A	AI073551	Hs.49658	57212	1	EST	1	+	3676869	3677346	1p36.32	1p36.32	143	210				KIAA0495	||KIAA0495||	KIAA0495	568.7	0.010742	852.5	0.00415	1196.1	0.000244	968	0.000732	2375.8	0.000244	1167	0.000732	1686	0.001221	295.2	0.00415	947.8	0.000244	1385.4	0.000244	1538.3	0.000244	786.7	0.000244	1289	0.001953	1210.8	0.000732
30634	230840_at	U133B	BE504634	Hs.22047	388588	1	EST	1	-	3712822	3715677	1p36.32	1p36.32	144	211				Clone IMAGE:4871325, mRNA	||||Clone IMAGE:4871325, mRNA||hypothetical gene supported by BC035379; BC042129||		25.5	0.665527	25.5	0.696289	5.9	0.80542	66.1	0.19458	16.4	0.601074	63.9	0.432373	9.2	0.72583	57.1	0.366211	57	0.334473	15.5	0.753906	22.5	0.665527	23.7	0.753906	18.5	0.665527	19.8	0.665527
12648	212904_at	U133A	AB033011	Hs.268488	57470	1	mRNA	1	-	3719940	3735657	1p36.32	1p36.32	145	212				KIAA1185 protein	||KIAA1185||KIAA1185 protein||	KIAA1185	1614.5	0.000244	1188.5	0.000244	3247.2	0.000244	1394.8	0.000244	3597.1	0.000244	3244.5	0.000244	6019.8	0.000244	2611.6	0.000244	1783.3	0.000244	2386.6	0.000244	1572.5	0.000244	3148.7	0.000244	2734.4	0.000244	3054.1	0.000244
3961	204074_s_at	U133A	AI936976	Hs.201972	9731	1	EST	1	+	3769053	3774785	1p36.32	1p36.32	146	213				glycine-, glutamate-, thienylcyclohexylpiperidine-binding protein	||KIAA0562||glycine-, glutamate-, thienylcyclohexylpiperidine-binding protein||	KIAA0562	375.8	0.27417	335.5	0.219482	415.4	0.095215	349.2	0.111572	295.8	0.030273	327	0.219482	1217.3	0.056152	418.7	0.037598	394.1	0.067627	401.2	0.219482	539.1	0.111572	366.9	0.129639	299.7	0.246094	664.7	0.056152
6638	206752_s_at	U133A	NM_004402	Hs.133089	1677	1	RefSeq	1	+	3797193	3825147	1p36.32	1p36.3	147	214	caspase-activated deoxyribonuclease activity	DNA fragmentation	cytosol	DNA fragmentation factor, 40kDa, beta polypeptide (caspase-activated DNase)	||CAD||CPAN||DFF-40||DFFB||DFF40||DFF2||DEOXYRIBONUCLEASE III, CASPASE-ACTIVATED||DNA FRAGMENTATION FACTOR, 40-KD, BETA SUBUNIT||DNA fragmentation factor, 40 kD, beta subunit||DNA fragmentation factor, 40kDa, beta polypeptide (caspase-activated DNase)||DNA fragmentation factor, 40 kD, beta polypeptide (caspase-activated DNase)||	DFFB	46.5	0.665527	73.9	0.533936	259.8	0.005859	30.6	0.567627	612.4	0.000244	125.7	0.27417	566.4	0.00415	125.3	0.19458	290.7	0.030273	260.9	0.005859	182.1	0.095215	458.4	0.001953	285.3	0.005859	213.2	0.149658
43672	244883_at	U133B	R25153	Hs.163813		1	EST	1	+	3825215	3825424	1p36.32		148	215				Transcribed sequences			31.1	0.303711	18.9	0.633789	113.8	0.080566	9.9	0.5	95.4	0.219482	37	0.466064	34.6	0.303711	15.4	0.601074	8.5	0.850342	24.2	0.633789	8.9	0.72583	11.6	0.80542	48.8	0.466064	48.7	0.366211
21720	222000_at	U133A	AI915947	Hs.103939	339448	1	EST	1	+	3828853	3829159	1p36.32	1p36.32	149	216				hypothetical protein LOC339448	||LOC339448||hypothetical protein LOC339448||	LOC339448	452.7	0.001221	1022	0.000244	996.5	0.000244	843.8	0.000244	1911.3	0.000244	674.8	0.001953	836.7	0.000244	517.6	0.001221	591	0.000732	1243.2	0.000244	547	0.000732	1510.3	0.000244	451.7	0.000244	566.4	0.001221
37799	238010_at	U133B	BF970340	Hs.103939	339448	1	EST	1	-	3829310	3830452	1p36.32	1p36.32	150	217				hypothetical protein LOC339448	||LOC339448||hypothetical protein LOC339448||	LOC339448	184.6	0.023926	713.2	0.000732	183.9	0.023926	309.7	0.001953	296	0.001221	318.1	0.001953	137.7	0.018555	265.1	0.008057	109.6	0.046143	316.9	0.00415	100.4	0.056152	400.2	0.005859	68.5	0.111572	161.8	0.018555
43502	244713_at	U133B	AW502469	Hs.190342		1	EST	1	-	3998419	3998853	1p36.32		151	218				Transcribed sequences			228	0.303711	165.3	0.219482	49.2	0.567627	103.8	0.303711	130.7	0.303711	149.4	0.27417	133.5	0.149658	222	0.334473	50.9	0.665527	132.8	0.27417	119.6	0.303711	124.2	0.334473	40.2	0.533936	171.2	0.246094
6346	206460_at	U133A	NM_018836	Hs.25924	55966	1	RefSeq	1	+	4625477	4754223	1p36.32	1p36.31	152	219			integral to membrane	transmembrane protein SHREW1	||SHREW1||transmembrane protein SHREW1||	SHREW1	157.4	0.398926	104.4	0.334473	122.9	0.023926	23.6	0.432373	115.7	0.01416	137.5	0.037598	82.7	0.334473	99.2	0.067627	120.7	0.080566	152.3	0.111572	29.1	0.665527	115.6	0.080566	161.2	0.056152	119.4	0.171387
15522	215789_s_at	U133A	AA835004	Hs.25924	55966	1	EST	1	-	4747924	4748228	1p36.32	1p36.31	153	220			integral to membrane	transmembrane protein SHREW1	||SHREW1||transmembrane protein SHREW1||	SHREW1	38.8	0.888428	95.1	0.533936	154.1	0.533936	128.8	0.567627	99.1	0.432373	72.8	0.696289	109.8	0.567627	50.9	0.601074	76.8	0.5	168.3	0.5	102.3	0.601074	105.4	0.466064	191.4	0.466064	162.1	0.366211
15523	215790_at	U133A	AA835004	Hs.25924	55966	1	EST	1	-	4747924	4748228	1p36.32	1p36.31	154	221			integral to membrane	transmembrane protein SHREW1	||SHREW1||transmembrane protein SHREW1||	SHREW1	14.4	0.994141	21.5	0.932373	11.5	0.981445	15.8	0.969727	6.2	0.953857	26.3	0.943848	29.8	0.953857	11.8	0.969727	12.8	0.953857	10	0.981445	19.4	0.932373	10.6	0.962402	35.5	0.932373	17.1	0.98584
14883	215149_at	U133A	AF052109	Hs.12473		1	mRNA	1	+	4760065	4762555	1p36.32		155	222				Clone 23927 mRNA sequence			179.7	0.129639	168.2	0.111572	97.4	0.219482	129.4	0.219482	142.4	0.171387	154.3	0.246094	127.3	0.334473	122	0.095215	88.7	0.111572	34.3	0.5	62.3	0.466064	97.8	0.246094	116.4	0.219482	210.8	0.080566
27991	228197_at	U133B	BG030616	Hs.107101	199990	1							1p36.32	39530	223				hypothetical protein FLJ31031	||FLJ31031||hypothetical protein FLJ31031||	FLJ31031	145.2	0.056152	110.5	0.149658	87.2	0.129639	34.5	0.334473	76.8	0.334473	76.8	0.129639	86	0.129639	52.2	0.466064	66.3	0.219482	27.4	0.432373	65.9	0.219482	148.2	0.171387	88.6	0.129639	113	0.149658
41330	241541_at	U133B	AW511227	Hs.135805	142678	1	EST						1p36.32	39531	224	signal transducer activity	positive regulation of I-kappaB kinase/NF-kappaB cascade	ubiquitin ligase complex	skeletrophin	||skeletrophin||LOC142678||	LOC142678	197.6	0.149658	134.5	0.149658	163.2	0.030273	208	0.018555	225.6	0.030273	221.5	0.018555	213.4	0.056152	215.5	0.056152	65	0.246094	187	0.056152	206.7	0.005859	121.5	0.303711	118.4	0.067627	157.6	0.067627
28055	228261_at	U133B	BE045549	Hs.135805	142678	1	EST						1p36.32	39532	225	signal transducer activity	positive regulation of I-kappaB kinase/NF-kappaB cascade	ubiquitin ligase complex	skeletrophin	||skeletrophin||LOC142678||	LOC142678	9.5	0.5	155.5	0.366211	236.1	0.030273	391.8	0.00415	250.2	0.010742	759.4	0.000732	121.3	0.046143	354.4	0.023926	66.6	0.334473	124.8	0.171387	169.1	0.080566	421.5	0.023926	118.3	0.219482	218.2	0.023926
26439	226644_at	U133B	BE222279	Hs.135805	142678	1	EST						1p36.32	39533	226	signal transducer activity	positive regulation of I-kappaB kinase/NF-kappaB cascade	ubiquitin ligase complex	skeletrophin	||skeletrophin||LOC142678||	LOC142678	36.6	0.72583	145.5	0.366211	655.1	0.008057	156.1	0.19458	322.4	0.129639	139.8	0.533936	302.5	0.095215	237.1	0.366211	35.2	0.696289	35.1	0.601074	289.8	0.046143	36.4	0.5	248.7	0.219482	68.6	0.601074
41166	241377_s_at	U133B	BF434390	Hs.135805	142678	1	EST						1p36.32	39534	227	signal transducer activity	positive regulation of I-kappaB kinase/NF-kappaB cascade	ubiquitin ligase complex	skeletrophin	||skeletrophin||LOC142678||	LOC142678	6.9	0.780518	10.6	0.696289	7.9	0.828613	8.1	0.696289	4.8	0.696289	11.6	0.72583	44.6	0.567627	6	0.80542	64.6	0.398926	10.9	0.828613	8.6	0.780518	6.5	0.850342	4.7	0.828613	12.7	0.633789
41167	241378_at	U133B	BF434390	Hs.135805	142678	1	EST						1p36.32	39535	228	signal transducer activity	positive regulation of I-kappaB kinase/NF-kappaB cascade	ubiquitin ligase complex	skeletrophin	||skeletrophin||LOC142678||	LOC142678	30.7	0.466064	13.2	0.533936	38.1	0.5	18.9	0.533936	8.4	0.72583	37.8	0.398926	45.3	0.366211	56.7	0.398926	8.5	0.601074	6.6	0.780518	42.5	0.601074	50.9	0.27417	38.5	0.366211	40.9	0.5
13212	213471_at	U133A	AB014573	Hs.434931	261734	1	mRNA	1	-	5857143	5956160	1p36.31	1p36.22	156	229	protein binding	actin cytoskeleton organization and biogenesis	membrane	nephronophthisis 4	||KIAA0673||NEPHRORETININ||NPHP4||nephronophthisis 4||NEPHROCYSTIN 4||	NPHP4	168.5	0.334473	363.7	0.018555	529.4	0.001953	396.2	0.023926	1382	0.000244	150.2	0.171387	442.7	0.030273	302.5	0.010742	523.6	0.01416	622.3	0.000244	460.6	0.010742	316.8	0.00293	644.2	0.008057	508	0.018555
16075	216344_at	U133A	AL117405	Hs.434931	261734	1	mRNA	1	-	5880822	5899650	1p36.31	1p36.22	157	230	protein binding	actin cytoskeleton organization and biogenesis	membrane	nephronophthisis 4	||KIAA0673||NEPHRORETININ||NPHP4||nephronophthisis 4||NEPHROCYSTIN 4||	NPHP4	114.3	0.27417	272.6	0.334473	300.8	0.219482	187.7	0.19458	81.7	0.334473	134.7	0.398926	333.4	0.19458	171.2	0.219482	164.6	0.19458	83.6	0.398926	124.7	0.398926	72.8	0.432373	216.5	0.334473	77.1	0.398926
11547	211791_s_at	U133A	AF044253	Hs.440497	8514	1	mRNA	1	+	6034894	6092900	1p36.31	1p36.3	158	231	potassium channel regulator activity	ion transport	cytoplasm	potassium voltage-gated channel, shaker-related subfamily, beta member 2	||KV-BETA-2||HKvbeta2.1||KCNAB2||KCNA2B||HKvbeta2.2||AKR6A5||K+ channel beta-2 subunit||potassium channel shaker chain beta 2||POTASSIUM CHANNEL, VOLTAGE-GATED, SHAKER-RELATED SUBFAMILY, BETA MEMBER 2||potassium voltage-gated channel, shaker-related subfamily, beta member 2||potassium voltage-gated channel, shaker-related subfamily, beta member 2 isoform 1||potassium voltage-gated channel, shaker…	KCNAB2	136.7	0.72583	255.4	0.303711	121.7	0.601074	115.9	0.601074	18.3	0.753906	49.3	0.696289	201.2	0.567627	30.7	0.72583	186.5	0.432373	252	0.334473	25.5	0.888428	39.5	0.633789	71.6	0.665527	277.5	0.633789
3289	203402_at	U133A	AL520102	Hs.440497	8514	1	EST	1	-	6094464	6095486	1p36.31	1p36.3	159	232	potassium channel regulator activity	ion transport	cytoplasm	potassium voltage-gated channel, shaker-related subfamily, beta member 2	||KV-BETA-2||HKvbeta2.1||KCNAB2||KCNA2B||HKvbeta2.2||AKR6A5||K+ channel beta-2 subunit||potassium channel shaker chain beta 2||POTASSIUM CHANNEL, VOLTAGE-GATED, SHAKER-RELATED SUBFAMILY, BETA MEMBER 2||potassium voltage-gated channel, shaker-related subfamily, beta member 2||potassium voltage-gated channel, shaker-related subfamily, beta member 2 isoform 1||potassium voltage-gated channel, shaker…	KCNAB2	989.5	0.080566	1115.1	0.037598	696.5	0.095215	521.3	0.149658	523.7	0.00293	100.1	0.466064	650.9	0.246094	304.6	0.095215	323.5	0.095215	943.5	0.001221	754.7	0.095215	1049.6	0.005859	530.7	0.111572	1078.3	0.056152
16975	217250_s_at	U133A	AL110281	Hs.388126	26038	1	mRNA	1	-	6099408	6138430	1p36.31	1p36.23	160	233	ATP binding	chromatin assembly or disassembly	chromatin	chromodomain helicase DNA binding protein 5	||DKFZp434N231||KIAA0444||CHD5||chromodomain helicase DNA binding protein 5||	CHD5	75.5	0.567627	76.2	0.567627	114.3	0.5	78.1	0.633789	278.5	0.129639	169.2	0.303711	253.2	0.398926	103.4	0.432373	146.4	0.366211	42.7	0.696289	181.6	0.5	59.6	0.432373	59	0.601074	202.7	0.303711
20684	220960_x_at	U133A	NM_000983	Hs.326249	6146	1	RefSeq	1	-	6179346	6193945	1p36.31	1p36.3-p36.2	161	234	RNA binding	protein biosynthesis	cytosolic large ribosomal subunit (sensu Eukarya)	ribosomal protein L22	||HBP15/L22||RPL22||EAP||EBER-associated protein||EPSTEIN-BARR ASSOCIATED PROTEIN||Epstein-Barr-encoded RNA-associated protein||heparin-binding protein HBp15||ribosomal protein L22||heparin-binding protein 15||ribosomal protein L22 proprotein||60S ribosomal protein L22||Epstein-Barr virus small RNA-associated protein||	RPL22	14913.5	0.001221	31343.6	0.001953	31648.3	0.001953	27736.3	0.001953	15267.5	0.00293	22386.7	0.00293	46634.3	0.001953	15358.7	0.00293	14817	0.00293	22562	0.001221	17034.1	0.001953	27572.7	0.00293	18048.6	0.00415	22284.2	0.00293
21446	221726_at	U133A	BE250348	Hs.326249	6146	1	EST	1	+	6179504	6180281	1p36.31	1p36.3-p36.2	162	235	RNA binding	protein biosynthesis	cytosolic large ribosomal subunit (sensu Eukarya)	ribosomal protein L22	||HBP15/L22||RPL22||EAP||EBER-associated protein||EPSTEIN-BARR ASSOCIATED PROTEIN||Epstein-Barr-encoded RNA-associated protein||heparin-binding protein HBp15||ribosomal protein L22||heparin-binding protein 15||ribosomal protein L22 proprotein||60S ribosomal protein L22||Epstein-Barr virus small RNA-associated protein||	RPL22	4749.5	0.001953	3024.8	0.001953	5719.6	0.000732	3259	0.001221	4754.7	0.000244	3260.8	0.001221	14642	0.000244	5104.8	0.000732	4773.8	0.000732	6287.1	0.000244	3395.1	0.000732	4979	0.000244	2705.4	0.00293	4036.1	0.001953
13781	214042_s_at	U133A	AW071997	Hs.518273	389175	3	EST	1	+	6180543	6187355	1p36.31	3q26.31	163	236				Similar to ribosomal protein L22 (LOC389175), mRNA	||||Similar to ribosomal protein L22 (LOC389175), mRNA||		1953.8	0.000732	2503.3	0.000732	4343	0.000244	2226.9	0.000732	5033.1	0.000244	2425.7	0.000244	9281.9	0.000244	2798.7	0.000244	3396.2	0.000244	3750.7	0.000244	1773.4	0.000732	4042.8	0.000244	2602.5	0.000244	3616.3	0.000244
8623	208768_x_at	U133A	D17652	Hs.326249	6146	1	mRNA	1	-	6180944	6193919	1p36.31	1p36.3-p36.2	164	237	RNA binding	protein biosynthesis	cytosolic large ribosomal subunit (sensu Eukarya)	ribosomal protein L22	||HBP15/L22||RPL22||EAP||EBER-associated protein||EPSTEIN-BARR ASSOCIATED PROTEIN||Epstein-Barr-encoded RNA-associated protein||heparin-binding protein HBp15||ribosomal protein L22||heparin-binding protein 15||ribosomal protein L22 proprotein||60S ribosomal protein L22||Epstein-Barr virus small RNA-associated protein||	RPL22	18846.6	0.000244	28157.1	0.000244	31467.1	0.000244	24068.2	0.000244	17934.3	0.000244	25205.1	0.000244	54731.4	0.000244	15457.3	0.000244	17378	0.000244	23981.1	0.000244	14438.3	0.000244	32039.1	0.000244	20668.4	0.000244	26385.4	0.000244
37729	237940_s_at	U133B	AV720804	Hs.282354		1	EST	1	+	6199195	6199577	1p36.31		165	238				Transcribed sequences			96.4	0.246094	18	0.633789	13.9	0.696289	10.9	0.533936	99	0.303711	73	0.366211	6.6	0.696289	144.9	0.432373	116	0.27417	14.6	0.601074	6.8	0.80542	100.1	0.334473	86.2	0.27417	46.6	0.303711
37730	237941_at	U133B	AV720804	Hs.282354		1	EST	1	+	6199195	6199577	1p36.31		166	239				Transcribed sequences			9.7	0.888428	45.6	0.366211	58	0.366211	9	0.72583	14.3	0.665527	7.8	0.753906	6.8	0.80542	10	0.696289	9.7	0.850342	7.5	0.72583	4.2	0.962402	9.9	0.753906	5.7	0.953857	9.5	0.5
42671	242882_at	U133B	AI620515	Hs.512336	388591	1	EST	1	-	6202221	6202638	1p36.31	1p36.23	167	240				FLJ46380 protein	||FLJ46380||FLJ46380 protein||	FLJ46380	126.7	0.129639	82.7	0.246094	89.2	0.023926	100.4	0.129639	16.7	0.665527	68.3	0.171387	62.1	0.27417	107.8	0.111572	78.6	0.111572	112.6	0.129639	87.6	0.046143	144.4	0.246094	59.9	0.466064	83.9	0.303711
43548	244759_x_at	U133B	AI219323	Hs.444729		1	EST	1	+	6205263	6206242	1p36.31	1p36.23	168	241				hypothetical protein FLJ32096	||||FLJ32096||hypothetical protein FLJ32096||	FLJ32096	14.4	0.72583	24.9	0.72583	12.1	0.696289	18.8	0.601074	12.4	0.72583	40.9	0.696289	29.6	0.780518	24	0.72583	13.3	0.753906	111.8	0.432373	18.2	0.72583	19.3	0.780518	10	0.601074	14.8	0.80542
32858	233065_at	U133B	AL117548				mRNA	1	-	6215517	6218380	1p36.31		169	242							251.1	0.037598	394.2	0.01416	279.1	0.046143	292.5	0.037598	229	0.037598	462.1	0.005859	293.9	0.008057	579.9	0.005859	234.3	0.067627	297.5	0.01416	187.1	0.129639	324.3	0.023926	279.3	0.018555	293.7	0.01416
1600	201611_s_at	U133A	NM_012405	Hs.183212	23463	1	RefSeq	1	-	6215519	6230298	1p36.31	1p36.21	170	243	C-terminal protein carboxyl methyltransferase activity	C-terminal protein amino acid methylation	endoplasmic reticulum	isoprenylcysteine carboxyl methyltransferase	||PCMT||MST098||2.1.1.100||PPMT||HSTE14||PCCMT||MSTP098||ICMT||MGC39955||ISOPRENYLCYSTEINE CARBOXYLMETHYLTRANSFERASE||isoprenylcysteine carboxyl methyltransferase||protein-S isoprenylcysteine O-methyltransferase||prenylated protein carboxyl methyltransferase||isoprenylcysteine carboxyl methyltransferase isoform 1||isoprenylcysteine carboxyl methyltransferase isoform 2||	ICMT	743.8	0.005859	1100.2	0.005859	1110.1	0.00293	316.8	0.018555	1561.9	0.000244	1311.2	0.00293	1292.2	0.001221	1026.3	0.00415	993.5	0.000732	1047.8	0.001953	1483.2	0.00415	1509.3	0.000244	1043.7	0.001953	866.8	0.00293
1599	201610_at	U133A	AF064084				mRNA	1	-	6215519	6230272	1p36.31		171	244							16.1	0.969727	50.8	0.780518	41	0.5	217.3	0.149658	9	0.753906	41.8	0.466064	103.3	0.432373	23.9	0.5	91.9	0.533936	25.7	0.5	25.3	0.888428	19.8	0.567627	126.7	0.334473	29.1	0.696289
1598	201609_x_at	U133A	AL578502	Hs.183212	23463	1	EST	1	+	6217872	6218967	1p36.31	1p36.21	172	245	C-terminal protein carboxyl methyltransferase activity	C-terminal protein amino acid methylation	endoplasmic reticulum	isoprenylcysteine carboxyl methyltransferase	||PCMT||MST098||2.1.1.100||PPMT||HSTE14||PCCMT||MSTP098||ICMT||MGC39955||ISOPRENYLCYSTEINE CARBOXYLMETHYLTRANSFERASE||isoprenylcysteine carboxyl methyltransferase||protein-S isoprenylcysteine O-methyltransferase||prenylated protein carboxyl methyltransferase||isoprenylcysteine carboxyl methyltransferase isoform 1||isoprenylcysteine carboxyl methyltransferase isoform 2||	ICMT	1448.8	0.023926	2179.9	0.037598	1582.1	0.008057	1012.1	0.01416	1846.2	0.000244	2642.8	0.005859	2258.4	0.008057	1804.7	0.00415	1702	0.00293	2256	0.001221	795.4	0.023926	2114.3	0.001953	1291.9	0.005859	1582.2	0.01416
539	64942_at	U133A	AI937160	Hs.7967	387509	1	EST	1	+	6241679	6242231	1p36.31	1p36.23	173	246				G protein-coupled receptor 153	||GPR153||G protein-coupled receptor 153||	GPR153	801.5	0.250724	426.6	0.418069	1173.9	0.05447	1404.1	0.013092	1085.9	0.005643	794.3	0.175989	2036	0.048995	1297.9	0.02786	531.1	0.218983	1141.2	0.048995	979.2	0.127645	2939.9	0.004863	1811.1	0.043968	1946.7	0.043968
21622	221902_at	U133A	AL567940	Hs.7967	387509	1	EST	1	+	6241694	6242717	1p36.31	1p36.23	174	247				G protein-coupled receptor 153	||GPR153||G protein-coupled receptor 153||	GPR153	52.2	0.72583	44.2	0.753906	458.8	0.219482	1041.9	0.005859	302.1	0.030273	125.7	0.567627	876.5	0.19458	722.7	0.023926	158.3	0.466064	528.2	0.111572	324	0.246094	1304.4	0.001221	492.5	0.246094	627.7	0.111572
7871	208002_s_at	U133A	NM_007274	Hs.435092	11332	1	RefSeq	1	-	6258598	6388087	1p36.31	1p36.31-p36.11	175	248	acyl-CoA binding	lipid metabolism	cytoplasm	brain acyl-CoA hydrolase	||3.1.2.2||LACH1||CTE-II||BACH||ACT||MGC1126||brain acyl-CoA hydrolase||long chain acyl-CoA thioester hydrolase||brain acyl-CoA hydrolase isoform hBACHa/Xi||brain acyl-CoA hydrolase isoform hBACHb||brain acyl-CoA hydrolase isoform hBACHc||brain acyl-CoA hydrolase isoform hBACHd||cytosolic acyl coenzyme A thioester hydrolase||	BACH	794.1	0.037598	1876.6	0.000732	1733.7	0.000732	672	0.005859	2940.7	0.000244	492.6	0.01416	3703	0.000732	782.3	0.00293	1910.9	0.000732	2297.7	0.000244	1077.9	0.001953	1528.7	0.000732	3036.2	0.000732	3270.9	0.000732
31207	231413_at	U133B	AI827504	Hs.435092	11332	1	EST	1	-	6388238	6388717	1p36.31	1p36.31-p36.11	176	249	acyl-CoA binding	lipid metabolism	cytoplasm	brain acyl-CoA hydrolase	||3.1.2.2||LACH1||CTE-II||BACH||ACT||MGC1126||brain acyl-CoA hydrolase||long chain acyl-CoA thioester hydrolase||brain acyl-CoA hydrolase isoform hBACHa/Xi||brain acyl-CoA hydrolase isoform hBACHb||brain acyl-CoA hydrolase isoform hBACHc||brain acyl-CoA hydrolase isoform hBACHd||cytosolic acyl coenzyme A thioester hydrolase||	BACH	7.6	0.932373	11	0.904785	103.1	0.567627	3.4	0.969727	3.9	0.919434	5.7	0.981445	12.7	0.753906	9.7	0.828613	2.9	0.981445	7.9	0.962402	7.8	0.870361	8.1	0.943848	8.3	0.753906	6.3	0.888428
31722	231928_at	U133B	AK023754	Hs.118727	54626	1	mRNA	1	-	6409561	6413004	1p36.31	1p36.31-p36.11	177	250	DNA binding	regulation of transcription, DNA-dependent	nucleus	hairy and enhancer of split (Drosophila) homolog 2	||HES2||hairy and enhancer of split (Drosophila) homolog 2||	HES2	174	0.129639	127.5	0.19458	1017.7	0.000244	193.8	0.171387	26.1	0.27417	140.6	0.095215	87.9	0.27417	199.1	0.19458	86.2	0.27417	202.8	0.129639	17.2	0.5	106.3	0.171387	17.9	0.5	33.8	0.303711
23365	223549_s_at	U133B	AL136880	Hs.512771	83715	1	mRNA	1	+	6419113	6455255	1p36.31	1p36.31-p36.11	178	251				espin	||espin||ESPN||ESPIN, MOUSE, HOMOLOG OF||	ESPN	17.2	0.753906	12.3	0.904785	528.1	0.010742	88.4	0.303711	405.5	0.008057	184.2	0.129639	12.1	0.80542	29	0.753906	12.9	0.870361	73.9	0.432373	207.4	0.037598	24	0.696289	373.3	0.01416	209.3	0.129639
33769	233979_s_at	U133B	AI927458				EST	1	-	6446155	6454672	1p36.31		179	252							24.9	0.601074	53.1	0.601074	133	0.149658	15.6	0.398926	102.6	0.171387	66.2	0.149658	8.1	0.888428	83.4	0.633789	14.9	0.80542	83.9	0.27417	47	0.219482	44.3	0.432373	103.5	0.129639	16.4	0.466064
42116	242327_x_at	U133B	AI198829	Hs.147953		1	EST	1	-	6450525	6450997	1p36.31		180	253				Transcribed sequences			204.3	0.129639	330.6	0.19458	513.3	0.018555	189	0.129639	735.6	0.01416	241.7	0.080566	229.9	0.080566	245	0.095215	235.4	0.149658	230.1	0.111572	378.9	0.080566	292.9	0.095215	576.1	0.010742	287.3	0.067627
19147	219423_x_at	U133A	NM_003790	Hs.299558	8718	1	RefSeq	1	-	6455481	6460521	1p36.31	1p36.2	181	254	protein binding	cell surface receptor linked signal transduction	cytosol	tumor necrosis factor receptor superfamily, member 25	||APO-3||DDR3||LARD||APO3||TRAMP||WSL-LR||TNFRSF25||TR3||apoptosis-mediating receptor||TNFRSF12, FORMERLY||WSL-1 protein||DEATH RECEPTOR 3||death receptor beta||apoptosis inducing receptor||LYMPHOCYTE-ASSOCIATED RECEPTOR OF DEATH||lymphocyte associated receptor of death||death domain receptor 3 soluble form||tumor necrosis factor receptor superfamily, member 25||TUMOR NECROSIS FACTOR RECEPTOR SUP…	TNFRSF25	185.1	0.633789	20.5	0.753906	1073.1	0.000244	305.6	0.095215	1788.3	0.000244	492.4	0.111572	790.2	0.111572	163.1	0.398926	235.8	0.030273	546.6	0.01416	660.7	0.001953	864.8	0.001953	1050.1	0.008057	317	0.246094
10667	210847_x_at	U133A	AF026071	Hs.299558	8718	1	mRNA	1	-	6455493	6460501	1p36.31	1p36.2	182	255	protein binding	cell surface receptor linked signal transduction	cytosol	tumor necrosis factor receptor superfamily, member 25	||APO-3||DDR3||LARD||APO3||TRAMP||WSL-LR||TNFRSF25||TR3||apoptosis-mediating receptor||TNFRSF12, FORMERLY||WSL-1 protein||DEATH RECEPTOR 3||death receptor beta||apoptosis inducing receptor||LYMPHOCYTE-ASSOCIATED RECEPTOR OF DEATH||lymphocyte associated receptor of death||death domain receptor 3 soluble form||tumor necrosis factor receptor superfamily, member 25||TUMOR NECROSIS FACTOR RECEPTOR SUP…	TNFRSF25	20.9	0.98584	13.6	0.994141	755	0.018555	21.7	0.850342	800.5	0.001953	29.6	0.633789	79.3	0.665527	25.6	0.953857	63	0.5	27	0.5	622.6	0.067627	402.1	0.149658	617.4	0.149658	32.9	0.888428
19146	219422_at	U133A	U72763	Hs.299558	8718	1	mRNA	1	-	6455759	6460433	1p36.31	1p36.2	183	256	protein binding	cell surface receptor linked signal transduction	cytosol	tumor necrosis factor receptor superfamily, member 25	||APO-3||DDR3||LARD||APO3||TRAMP||WSL-LR||TNFRSF25||TR3||apoptosis-mediating receptor||TNFRSF12, FORMERLY||WSL-1 protein||DEATH RECEPTOR 3||death receptor beta||apoptosis inducing receptor||LYMPHOCYTE-ASSOCIATED RECEPTOR OF DEATH||lymphocyte associated receptor of death||death domain receptor 3 soluble form||tumor necrosis factor receptor superfamily, member 25||TUMOR NECROSIS FACTOR RECEPTOR SUP…	TNFRSF25	116.6	0.466064	67.6	0.466064	188	0.067627	35.8	0.567627	13.8	0.601074	48.5	0.5	319.1	0.149658	86.1	0.27417	82.2	0.398926	46	0.665527	52.5	0.5	50.4	0.303711	75.6	0.27417	225.1	0.303711
11072	211282_x_at	U133A	U94506	Hs.299558	8718	1	mRNA	1	-	6455759	6460433	1p36.31	1p36.2	184	257	protein binding	cell surface receptor linked signal transduction	cytosol	tumor necrosis factor receptor superfamily, member 25	||APO-3||DDR3||LARD||APO3||TRAMP||WSL-LR||TNFRSF25||TR3||apoptosis-mediating receptor||TNFRSF12, FORMERLY||WSL-1 protein||DEATH RECEPTOR 3||death receptor beta||apoptosis inducing receptor||LYMPHOCYTE-ASSOCIATED RECEPTOR OF DEATH||lymphocyte associated receptor of death||death domain receptor 3 soluble form||tumor necrosis factor receptor superfamily, member 25||TUMOR NECROSIS FACTOR RECEPTOR SUP…	TNFRSF25	67.5	0.80542	168.9	0.633789	1281.1	0.046143	512.2	0.432373	1223.8	0.023926	472.3	0.432373	994.1	0.219482	212.1	0.567627	433.6	0.303711	621.2	0.111572	949.9	0.129639	1029.5	0.056152	1342.5	0.111572	389.7	0.567627
11597	211841_s_at	U133A	U94510	Hs.299558	8718	1	mRNA	1	-	6455759	6460433	1p36.31	1p36.2	185	258	protein binding	cell surface receptor linked signal transduction	cytosol	tumor necrosis factor receptor superfamily, member 25	||APO-3||DDR3||LARD||APO3||TRAMP||WSL-LR||TNFRSF25||TR3||apoptosis-mediating receptor||TNFRSF12, FORMERLY||WSL-1 protein||DEATH RECEPTOR 3||death receptor beta||apoptosis inducing receptor||LYMPHOCYTE-ASSOCIATED RECEPTOR OF DEATH||lymphocyte associated receptor of death||death domain receptor 3 soluble form||tumor necrosis factor receptor superfamily, member 25||TUMOR NECROSIS FACTOR RECEPTOR SUP…	TNFRSF25	151.9	0.665527	27.5	0.976074	889.1	0.008057	47.2	0.696289	891.6	0.001953	177.6	0.567627	381.4	0.303711	53.1	0.780518	30.7	0.601074	61.6	0.633789	501	0.171387	297.1	0.219482	605.8	0.080566	44.2	0.828613
15774	216042_at	U133A	AI275938	Hs.299558	8718	1	EST	1	+	6458260	6458655	1p36.31	1p36.2	186	259	protein binding	cell surface receptor linked signal transduction	cytosol	tumor necrosis factor receptor superfamily, member 25	||APO-3||DDR3||LARD||APO3||TRAMP||WSL-LR||TNFRSF25||TR3||apoptosis-mediating receptor||TNFRSF12, FORMERLY||WSL-1 protein||DEATH RECEPTOR 3||death receptor beta||apoptosis inducing receptor||LYMPHOCYTE-ASSOCIATED RECEPTOR OF DEATH||lymphocyte associated receptor of death||death domain receptor 3 soluble form||tumor necrosis factor receptor superfamily, member 25||TUMOR NECROSIS FACTOR RECEPTOR SUP…	TNFRSF25	765.9	0.246094	436.9	0.219482	575.1	0.095215	254.6	0.366211	253.9	0.149658	396.9	0.366211	865.8	0.080566	398.1	0.246094	462.8	0.219482	323.6	0.398926	331.5	0.27417	374.4	0.334473	691.7	0.171387	737.8	0.246094
37435	237646_x_at	U133B	H83855				EST	1	+	6460462	6460781	1p36.31		187	260							54.7	0.533936	40	0.633789	13.4	0.633789	14.8	0.753906	3.7	0.80542	13.2	0.870361	13.7	0.850342	71.2	0.601074	6	0.98584	15.1	0.72583	13.3	0.780518	32.8	0.601074	11.8	0.80542	12.4	0.888428
26937	227142_at	U133B	AW274379	Hs.284232	57449	1	EST	1	+	6461451	6462269	1p36.31	1p36.23	188	261	signal transducer activity	positive regulation of I-kappaB kinase/NF-kappaB cascade		putative NFkB activating protein	||KIAA0720||putative NFkB activating protein||	KIAA0720	40.6	0.567627	56.5	0.533936	442.8	0.030273	121.4	0.27417	366.3	0.080566	269.9	0.095215	105.4	0.171387	142.5	0.303711	129.7	0.303711	206.3	0.095215	264.3	0.149658	132.3	0.334473	325.5	0.030273	83.9	0.366211
18478	218754_at	U133A	NM_024654	Hs.59425	79707	1	RefSeq	1	-	6519475	6548847	1p36.31	1p36.23	189	262				hypothetical protein FLJ23323	||FLJ23323||hypothetical protein FLJ23323||	FLJ23323	866.4	0.000244	1059.7	0.001953	2002.9	0.001221	656.6	0.005859	1709	0.000244	928.7	0.001221	4050.1	0.000732	893.7	0.000732	861.8	0.001221	1929.8	0.000244	1067.8	0.00293	3209.9	0.000244	1441.3	0.00293	1550.6	0.001221
4912	205025_at	U133A	NM_005341	Hs.502330	3104	1	RefSeq	1	+	6574376	6583605	1p36.31	1p36.3	190	263	protein binding	regulation of transcription, DNA-dependent	nucleus	GLI-Kruppel family member HKR3	||HKR3||ONCOGENE HKR3||GLI-Kruppel family member HKR3||	HKR3	109.4	0.567627	182	0.366211	350.3	0.067627	50.8	0.533936	399.4	0.00293	352.5	0.171387	419.2	0.030273	107.8	0.601074	322.9	0.219482	456.6	0.023926	43.6	0.780518	351.1	0.023926	212.5	0.567627	451.9	0.171387
24803	225005_at	U133B	AL039384	Hs.7299	148479	1	EST	1	-	6617607	6618314	1p36.31	1p36.23	191	264	DNA binding	regulation of transcription, DNA-dependent		PHD finger protein 13	||PHF13||PHD finger protein 13||	PHF13	470.7	0.00415	1273.3	0.001953	2187.8	0.000244	552.7	0.001953	2763.5	0.000244	2855.6	0.000244	2370.9	0.000244	1327.2	0.001953	1371.9	0.000732	1423.6	0.000244	1479.7	0.000244	832.1	0.001953	1722.9	0.000244	761.9	0.001953
17383	217658_at	U133A	BF448596	Hs.9933	90326	1	EST	1	-	6619118	6619723	1p36.31	1p36.23	192	265	DNA binding			hypothetical protein MGC33488	||MGC33488||hypothetical protein MGC33488||	MGC33488	97	0.753906	93.7	0.696289	84.7	0.753906	31.7	0.780518	11.1	0.919434	111.3	0.633789	58.9	0.780518	34.9	0.80542	29.1	0.696289	26.3	0.696289	30.2	0.753906	28.7	0.633789	63.7	0.696289	31.6	0.696289
15525	215792_s_at	U133A	AL109978	Hs.261134	55735	1	mRNA	1	-	6628493	6675363	1p36.31	1p36.23	193	266				DnaJ (Hsp40) homolog, subfamily C, member 11	||DNAJC11||DnaJ (Hsp40) homolog, subfamily C, member 11||	DNAJC11	1456.8	0.010742	1074.4	0.037598	1028.2	0.005859	455	0.095215	1069.3	0.005859	1090.3	0.008057	2656.3	0.01416	800.4	0.00415	967.2	0.005859	1145.5	0.005859	763	0.037598	1959.8	0.00293	1313.2	0.01416	1413.7	0.008057
41574	241785_at	U133B	AA613520	Hs.192007		1	EST	1	+	6635879	6636313	1p36.31		194	267				Transcribed sequences			125.4	0.005859	125.6	0.018555	90.7	0.046143	126.2	0.030273	120.2	0.080566	117.4	0.023926	103.1	0.01416	145	0.010742	129.7	0.018555	129	0.010742	86	0.037598	148.6	0.023926	127	0.037598	82.5	0.030273
38555	238766_at	U133B	AI800311	Hs.156291		1	EST	1	+	6778217	6778513	1p36.31		195	268				Transcribed sequences			16.5	0.932373	27	0.870361	450.9	0.303711	28.9	0.828613	276.8	0.334473	30.8	0.753906	487.8	0.19458	18.4	0.969727	21	0.919434	31.5	0.888428	246.9	0.366211	24.7	0.943848	285.3	0.398926	369.5	0.334473
27123	227328_at	U133B	AA724147	Hs.253254	23261	1	EST	1	-	6819502	6882527	1p36.31	1p36.23	196	269				calmodulin binding transcription activator 1	||CAMTA1||KIAA0833||calmodulin binding transcription activator 1||	CAMTA1	302.7	0.171387	354.7	0.008057	375.5	0.008057	25.8	0.398926	601.6	0.00415	452.7	0.00293	569.1	0.00293	419	0.01416	253	0.095215	229.6	0.018555	254.3	0.010742	198.1	0.095215	607	0.005859	372.7	0.018555
41074	241285_at	U133B	BE219324	Hs.279631		1	EST	1	+	7095198	7095703	1p36.31		197	270				Transcribed sequences			160.3	0.129639	266	0.171387	193.1	0.037598	161.4	0.095215	182.7	0.111572	148	0.080566	131	0.056152	236.4	0.095215	241.6	0.095215	228.4	0.080566	104.4	0.037598	153	0.171387	185.9	0.067627	204.3	0.056152
7004	207118_s_at	U133A	NM_004659	Hs.211819		1	RefSeq						1p36.3	39536	271	metalloendopeptidase activity	proteolysis and peptidolysis	extracellular matrix	matrix metalloproteinase 23B	||||MMP23B||matrix metalloproteinase 23B||	MMP23B	16.6	0.991943	28.4	0.888428	152.6	0.633789	37.3	0.870361	5.6	0.870361	36.4	0.870361	20.6	0.962402	31.3	0.943848	22.6	0.696289	22.7	0.870361	31.9	0.969727	18.1	0.962402	47.6	0.850342	45	0.80542
12146	212401_s_at	U133A	AI767436	Hs.454861		1	EST						1p36.3	39537	272	ATP binding	apoptosis	nucleus	cell division cycle 2-like 2	||||CDC2L2||cell division cycle 2-like 2||	CDC2L2	716.8	0.000732	1475.3	0.001221	1632.1	0.001221	1922.6	0.000732	4505.3	0.000244	1673.2	0.000244	1591.6	0.001221	1295.2	0.000732	1196.6	0.000732	2255.6	0.000244	1037.8	0.000732	1739.9	0.000732	1793.6	0.000732	1336.1	0.000732
7310	207428_x_at	U133A	NM_001787	Hs.454861		1	RefSeq						1p36.3	39538	273	ATP binding	apoptosis	nucleus	cell division cycle 2-like 2	||||CDC2L2||cell division cycle 2-like 2||	CDC2L2	89.6	0.398926	577.8	0.056152	484.7	0.018555	964.4	0.001953	979.6	0.000732	550.2	0.129639	1249.1	0.005859	726.4	0.010742	470.9	0.037598	466.3	0.046143	177.7	0.334473	267.4	0.171387	675.3	0.067627	375.6	0.149658
34466	234677_at	U133B	AL512721	Hs.336945		1	mRNA	1	-	7687452	7689170	1p36.23		198	274				MRNA; cDNA DKFZp547K042 (from clone DKFZp547K042)			58.2	0.850342	75.3	0.696289	105.1	0.432373	70.9	0.665527	452.1	0.246094	71.5	0.533936	46.6	0.753906	85.9	0.633789	55.4	0.80542	51	0.665527	157.7	0.5	73	0.665527	336.4	0.334473	137.4	0.466064
34482	234693_at	U133B	AL512721	Hs.336945		1	mRNA	1	-	7687452	7689170	1p36.23		199	275				MRNA; cDNA DKFZp547K042 (from clone DKFZp547K042)			92.2	0.171387	109.8	0.219482	47.1	0.334473	69.2	0.334473	85.3	0.129639	81.5	0.27417	41.3	0.149658	75.7	0.334473	57.9	0.303711	57.3	0.219482	81.5	0.219482	42.8	0.366211	80.4	0.171387	107.5	0.067627
37334	237545_at	U133B	BF447692	Hs.202450		1	EST	1	+	7713192	7713716	1p36.23		200	276				Transcribed sequences			56.5	0.246094	29.1	0.5	76.5	0.095215	37.8	0.27417	48.7	0.466064	39.5	0.303711	25.1	0.432373	60.7	0.171387	45.4	0.334473	8.6	0.5	31.7	0.533936	68.5	0.19458	27.3	0.303711	41.4	0.023926
41671	241882_at	U133B	AA015750	Hs.253254	23261	1	EST	1	-	7745710	7746046	1p36.23	1p36.23	201	277				calmodulin binding transcription activator 1	||CAMTA1||KIAA0833||calmodulin binding transcription activator 1||	CAMTA1	36.8	0.533936	101.5	0.466064	168.9	0.171387	69.1	0.567627	20.5	0.5	46.2	0.601074	117.7	0.398926	44.3	0.665527	26.4	0.665527	150.2	0.5	137.8	0.334473	171.2	0.219482	262.6	0.19458	144.1	0.366211
11509	211749_s_at	U133A	BC005941	Hs.66708	9341	1	mRNA	1	+	7765594	7774762	1p36.23	1p36.23	202	278		membrane fusion	integral to membrane	vesicle-associated membrane protein 3 (cellubrevin)	||synaptobrevin-3||VAMP3||CEB||vesicle-associated membrane protein 3 (cellubrevin)||	VAMP3	1769.8	0.000732	3965.8	0.000732	2070.2	0.001953	1298.3	0.000244	1543.8	0.000244	4626.1	0.000732	2459.4	0.000732	3165	0.000732	4492.3	0.000244	1717.7	0.000732	1319.3	0.000244	605.3	0.000244	950.6	0.001221	1825.4	0.000732
1326	201337_s_at	U133A	NM_004781	Hs.66708	9341	1	RefSeq	1	+	7765594	7775757	1p36.23	1p36.23	203	279		membrane fusion	integral to membrane	vesicle-associated membrane protein 3 (cellubrevin)	||synaptobrevin-3||VAMP3||CEB||vesicle-associated membrane protein 3 (cellubrevin)||	VAMP3	439.8	0.056152	1059.2	0.00415	745.8	0.023926	363.5	0.030273	608.6	0.001953	1243.8	0.00293	879.4	0.005859	928.9	0.001953	1492.9	0.00293	542.6	0.005859	531.4	0.056152	91.5	0.129639	324.8	0.171387	545.4	0.008057
1325	201336_at	U133A	BC003570	Hs.66708	9341	1	mRNA	1	+	7765674	7775757	1p36.23	1p36.23	204	280		membrane fusion	integral to membrane	vesicle-associated membrane protein 3 (cellubrevin)	||synaptobrevin-3||VAMP3||CEB||vesicle-associated membrane protein 3 (cellubrevin)||	VAMP3	1642.4	0.010742	3008.2	0.001953	2678.9	0.00293	1471.5	0.010742	1639	0.001953	4784.3	0.000244	2053.1	0.005859	2945.4	0.000732	3417.3	0.000244	3456.8	0.005859	1286.4	0.008057	2941.9	0.001953	841.8	0.095215	1416.1	0.018555
20769	221045_s_at	U133A	NM_016831	Hs.418036	8863	1	RefSeq	1	+	7779028	7839503	1p36.23	1p36.23	205	281	signal transducer activity	regulation of transcription, DNA-dependent	nucleus	period homolog 3 (Drosophila)	||PER3||period 3||period (Drosophila) homolog 3||period homolog 3 (Drosophila)||period circadian protein 3||PERIOD, DROSOPHILA, HOMOLOG OF, 3||	PER3	219.9	0.246094	350.9	0.080566	213.3	0.219482	408.8	0.080566	1872.9	0.00293	568.7	0.046143	609.3	0.046143	259.8	0.149658	695.1	0.080566	558.5	0.129639	524.7	0.080566	117.2	0.366211	40.5	0.753906	56.1	0.601074
20508	220784_s_at	U133A	NM_021995	Hs.162200	10911	1	RefSeq	1	-	7841940	7847838	1p36.23	1p36	206	282	hormone activity	muscle contraction	extracellular space	urotensin 2	||UTS2||UCN2||UII||U-II||UROTENSIN II||urotensin 2||urotensin 2 preproprotein, isoform a||urotensin 2 preproprotein, isoform b||	UTS2	10.6	0.780518	9.6	0.665527	36.2	0.27417	5	0.665527	15.2	0.466064	70.7	0.27417	104.9	0.219482	7.1	0.533936	35.4	0.432373	11	0.601074	72.9	0.27417	57.6	0.398926	58.7	0.398926	39.5	0.533936
20509	220785_at	U133A	NM_021995	Hs.162200	10911	1	RefSeq	1	-	7841940	7847838	1p36.23	1p36	207	283	hormone activity	muscle contraction	extracellular space	urotensin 2	||UTS2||UCN2||UII||U-II||UROTENSIN II||urotensin 2||urotensin 2 preproprotein, isoform a||urotensin 2 preproprotein, isoform b||	UTS2	144.6	0.219482	66.4	0.366211	46.2	0.601074	46.7	0.398926	5.8	0.72583	68.6	0.567627	94.6	0.398926	62.5	0.19458	67.7	0.19458	80.3	0.398926	106.7	0.303711	66.9	0.432373	184.1	0.080566	103	0.171387
38739	238950_at	U133B	BF056988	Hs.86447		1	EST	1	+	7910197	7910806	1p36.23		208	284				Transcribed sequence with weak similarity to protein sp:P39190 (H.sapiens) ALU3_HUMAN Alu subfamily SB1 sequence contamination warning entry			4.6	0.919434	14.2	0.850342	9.7	0.850342	10.7	0.828613	8.3	0.80542	8.6	0.753906	14.4	0.665527	21.5	0.850342	39.7	0.5	5.7	0.888428	9.3	0.850342	11.9	0.80542	5.3	0.780518	6.5	0.888428
11542	211786_at	U133A	BC006196	Hs.193418	3604	1	mRNA	1	-	7914172	7935146	1p36.23	1p36	209	285	receptor activity	apoptosis	integral to plasma membrane	tumor necrosis factor receptor superfamily, member 9	||MGC2172||CDw137||TNFRSF9||CD137 antigen||4-1BB ligand receptor||receptor protein 4-1BB||Ly63, MOUSE, HOMOLOG OF||T cell antigen ILA||homolog of mouse 4-1BB||4-1BB, MOUSE, HOMOLOG OF||induced by lymphocyte activation (ILA)||interleukin-activated receptor, homolog of mouse Ly63||tumor necrosis factor receptor superfamily, member 9||tumor necrosis factor receptor superfamily, member 9 precursor||	TNFRSF9	62.9	0.72583	167.8	0.334473	55.6	0.466064	75.1	0.533936	7.3	0.72583	101.6	0.432373	121.2	0.432373	98.9	0.19458	69.6	0.334473	103.3	0.366211	132.7	0.432373	13.9	0.665527	172	0.334473	78.6	0.398926
7417	207536_s_at	U133A	NM_001561	Hs.193418	3604	1	RefSeq	1	-	7914172	7935153	1p36.23	1p36	210	286	receptor activity	apoptosis	integral to plasma membrane	tumor necrosis factor receptor superfamily, member 9	||MGC2172||CDw137||TNFRSF9||CD137 antigen||4-1BB ligand receptor||receptor protein 4-1BB||Ly63, MOUSE, HOMOLOG OF||T cell antigen ILA||homolog of mouse 4-1BB||4-1BB, MOUSE, HOMOLOG OF||induced by lymphocyte activation (ILA)||interleukin-activated receptor, homolog of mouse Ly63||tumor necrosis factor receptor superfamily, member 9||tumor necrosis factor receptor superfamily, member 9 precursor||	TNFRSF9	125.2	0.095215	224.1	0.01416	128.6	0.067627	147	0.010742	120.2	0.056152	97	0.27417	113.9	0.080566	83.1	0.01416	234.2	0.056152	100	0.080566	138.4	0.037598	143.5	0.080566	211.5	0.171387	115.6	0.171387
7	200006_at	U133A	NM_007262	Hs.419640	11315	1	RefSeq	1	+	7956058	7979602	1p36.23	1p36.33-p36.12	211	287				Parkinson disease (autosomal recessive, early onset) 7	||PARK7||DJ-1||oncogene DJ1||RNA-binding protein regulatory subunit||Parkinson disease (autosomal recessive, early onset) 7||	PARK7	13786.5	0.000244	11522.5	0.000244	11782	0.000244	3100.4	0.000732	17182.9	0.000244	11679	0.000244	22929.6	0.000244	10416.5	0.000244	9774.5	0.000244	15211.1	0.000244	6754.9	0.000732	18807.1	0.000244	10865.9	0.000244	12816.7	0.000244
22110	200006_at	U133B	NM_007262	Hs.419640	11315	1	RefSeq	1	+	7956058	7979602	1p36.23	1p36.33-p36.12	212	288				Parkinson disease (autosomal recessive, early onset) 7	||PARK7||DJ-1||oncogene DJ1||RNA-binding protein regulatory subunit||Parkinson disease (autosomal recessive, early onset) 7||	PARK7	15621.3	0.000244	15958	0.000244	15977.5	0.000244	6143.9	0.000244	13977.2	0.000244	13266.9	0.000244	23881.7	0.000244	15145.1	0.000244	10759.6	0.000244	15679.2	0.000244	11650.8	0.000244	17584.3	0.000244	15065.2	0.000244	17732.3	0.000244
35208	235419_at	U133B	AW612461	Hs.446589		1	EST	1	+	8010791	8011737	1p36.23		213	289				Transcribed sequences			310.1	0.000244	310.6	0.000244	346.1	0.000244	269.4	0.000244	114.7	0.000244	648.4	0.000244	89.4	0.001953	254.4	0.001953	425.2	0.000244	773.2	0.000244	91.3	0.000244	1922.7	0.000244	111.9	0.018555	140.5	0.00415
30252	230458_at	U133B	AF118274	Hs.128740	50651	1	mRNA	1	+	8324463	8338480	1p36.23	1p36.1-p36.2	214	290	sugar porter activity	transport	integral to membrane	deleted in neuroblastoma 5	||DNB5||deleted in neuroblastoma 5||	DNB5	18.6	0.696289	78.7	0.398926	25.3	0.432373	10.4	0.633789	111.6	0.171387	33.5	0.5	23.9	0.601074	33.7	0.5	21.2	0.753906	103.2	0.27417	123.3	0.334473	144.8	0.334473	108.1	0.219482	15.6	0.533936
929	200940_s_at	U133A	AB036737	Hs.194369		1	mRNA	1	-	8346722	8811790	1p36.23	1p36.1-p36.2	215	291	protein binding	regulation of transcription, DNA-dependent	nucleus	arginine-glutamic acid dipeptide (RE) repeats	||||RERE||arginine-glutamic acid dipeptide (RE) repeats||	RERE	1411.8	0.00415	1183.8	0.01416	2931	0.000244	1313.6	0.00293	6683	0.000244	2942.8	0.001221	2718.1	0.00293	957.7	0.001953	1755.7	0.000732	1976.7	0.000732	2271.1	0.001221	2410.7	0.000244	2262.5	0.001221	3379.6	0.000732
928	200939_s_at	U133A	NM_012102	Hs.194369		1	RefSeq	1	-	8346722	8811790	1p36.23	1p36.1-p36.2	216	292	protein binding	regulation of transcription, DNA-dependent	nucleus	arginine-glutamic acid dipeptide (RE) repeats	||||RERE||arginine-glutamic acid dipeptide (RE) repeats||	RERE	55.7	0.828613	57.5	0.753906	92.8	0.5	74.1	0.665527	62	0.095215	189.2	0.398926	90	0.466064	30.5	0.665527	174.6	0.303711	87.9	0.780518	25.8	0.850342	51.4	0.696289	26.1	0.850342	445	0.19458
21364	221643_s_at	U133A	AF016005	Hs.194369		1	mRNA	1	-	8348418	8417992	1p36.23	1p36.1-p36.2	217	293	protein binding	regulation of transcription, DNA-dependent	nucleus	arginine-glutamic acid dipeptide (RE) repeats	||||RERE||arginine-glutamic acid dipeptide (RE) repeats||	RERE	263.5	0.27417	397.3	0.080566	356.2	0.001953	235.9	0.005859	470	0.000732	379.6	0.00293	1007.2	0.000244	313.9	0.001953	473.1	0.000732	170.6	0.056152	475.4	0.008057	109.3	0.171387	671.6	0.018555	1414.4	0.000732
927	200938_s_at	U133A	AI920976	Hs.194369		1	EST	1	+	8355424	8357171	1p36.23	1p36.1-p36.2	218	294	protein binding	regulation of transcription, DNA-dependent	nucleus	arginine-glutamic acid dipeptide (RE) repeats	||||RERE||arginine-glutamic acid dipeptide (RE) repeats||	RERE	14.6	0.633789	20.1	0.80542	51.8	0.601074	93.9	0.334473	5.8	0.932373	52.2	0.665527	68.2	0.601074	50.2	0.432373	25.7	0.633789	5.7	0.953857	17.8	0.72583	15.2	0.80542	32.9	0.633789	34.3	0.633789
7352	207470_at	U133A	NM_017535	Hs.194369		1	RefSeq	1	-	8374683	8382759	1p36.23	1p36.1-p36.2	219	295	protein binding	regulation of transcription, DNA-dependent	nucleus	arginine-glutamic acid dipeptide (RE) repeats	||||RERE||arginine-glutamic acid dipeptide (RE) repeats||	RERE	149.3	0.466064	25.6	0.633789	169.2	0.432373	67.4	0.5	52.3	0.080566	15.2	0.5	32	0.5	45.3	0.5	93.1	0.303711	29.7	0.601074	167.5	0.246094	14.8	0.665527	187.3	0.398926	24.9	0.5
41384	241595_at	U133B	BF223007	Hs.282929		1	EST	1	+	8404320	8404846	1p36.23		220	296				Transcribed sequences			185.2	0.067627	211.4	0.095215	725.8	0.001953	170.6	0.080566	685.5	0.001221	364.5	0.030273	808.1	0.000732	209.8	0.095215	280.9	0.067627	206	0.111572	551	0.001953	259.5	0.095215	392	0.00415	431.9	0.010742
41386	241597_at	U133B	W22152				EST	1	+	8404886	8405236	1p36.23		221	297							85.3	0.466064	113.2	0.366211	8	0.601074	82.8	0.432373	16.6	0.466064	42.1	0.432373	12.3	0.533936	18.4	0.633789	25.1	0.601074	88.6	0.334473	73.3	0.334473	7.4	0.72583	40.4	0.5	107.4	0.19458
42196	242407_at	U133B	H71242	Hs.117864		1	EST	1	+	8405664	8406115	1p36.23		222	298				Transcribed sequences			86.6	0.129639	166.7	0.095215	98.1	0.095215	45.8	0.398926	358.2	0.000732	138.6	0.129639	149.7	0.008057	107.3	0.303711	97.7	0.19458	117.6	0.246094	241	0.01416	178.8	0.095215	130.9	0.149658	187	0.046143
40860	241071_at	U133B	BF432757	Hs.297339		1	EST	1	-	8449113	8449158	1p36.23		223	299				Transcribed sequences			27	0.466064	64.6	0.696289	73.4	0.398926	88.9	0.303711	86.2	0.432373	84.4	0.366211	35	0.5	117.5	0.398926	134.2	0.334473	111.6	0.432373	25.4	0.466064	91.9	0.601074	99.4	0.303711	92.3	0.466064
15352	215619_at	U133A	AK024214	Hs.301201		1	mRNA	1	-	8499879	8502774	1p36.23		224	300				CDNA FLJ14152 fis, clone MAMMA1003089			19.8	0.665527	2.5	0.932373	31.4	0.567627	39.2	0.5	32.6	0.095215	35.1	0.246094	12.1	0.466064	3.4	0.80542	15.1	0.19458	4.3	0.919434	41.9	0.219482	3	0.72583	68	0.080566	31.6	0.5
15348	215615_x_at	U133A	AU148274	Hs.301201		1	EST	1	+	8499879	8500444	1p36.23		225	301				CDNA FLJ14152 fis, clone MAMMA1003089			26.1	0.567627	118.9	0.171387	7.9	0.533936	141.8	0.067627	34.3	0.246094	103.4	0.080566	111	0.432373	19.9	0.533936	17.9	0.633789	127.6	0.19458	203.5	0.023926	27.4	0.219482	206.5	0.046143	46.7	0.303711
43414	244625_at	U133B	AW629478	Hs.221612		1	EST	1	+	8520629	8521175	1p36.23		226	302				Transcribed sequences			63.7	0.246094	195.2	0.018555	271.3	0.008057	44.9	0.246094	540.6	0.000244	124.9	0.111572	740.5	0.000732	132.8	0.095215	97.1	0.080566	93.6	0.008057	532.5	0.000244	162.5	0.023926	165.7	0.005859	160.6	0.001953
43054	244265_at	U133B	N59650	Hs.27252		1	EST	1	+	8592122	8592552	1p36.23		227	303				Transcribed sequence with moderate similarity to protein sp:P39188 (H.sapiens) ALU1_HUMAN Alu subfamily J sequence contamination warning entry			9.9	0.828613	12	0.80542	18.1	0.72583	12.6	0.665527	44.1	0.567627	18.5	0.665527	47.2	0.567627	38.1	0.633789	9.6	0.888428	32	0.5	17.4	0.665527	37.7	0.633789	19.1	0.633789	24.9	0.633789
36826	237037_at	U133B	BE670573	Hs.146138		1	EST	1	-	8748779	8749314	1p36.23		228	304				Transcribed sequences			8.3	0.850342	54.1	0.334473	86.1	0.303711	13.6	0.72583	34.1	0.533936	44.2	0.219482	8.1	0.870361	50.5	0.567627	63.9	0.366211	35.5	0.601074	68.2	0.432373	14.3	0.633789	7.8	0.828613	32.1	0.567627
32670	232877_at	U133B	AK022404	Hs.425270		1	mRNA	1	-	8800193	8802638	1p36.23		229	305				CDNA FLJ12342 fis, clone MAMMA1002282			51.5	0.246094	165.5	0.018555	98	0.018555	99.6	0.01416	84.2	0.008057	116.8	0.023926	78.7	0.018555	108.7	0.046143	153.8	0.023926	71.3	0.008057	156.9	0.005859	134.6	0.018555	116.1	0.005859	136.3	0.008057
1220	201231_s_at	U133A	NM_001428	Hs.433455		1	RefSeq	1	-	8855328	8873046	1p36.23	1p36.3-p36.2	230	306	lyase activity	glycolysis	nucleus	enolase 1, (alpha)	||||ENO1||enolase 1, (alpha)||	ENO1	16737.3	0.000244	38867.5	0.000244	14270.3	0.000244	5014.1	0.000244	14170.8	0.000244	40952.9	0.000244	54200.2	0.000244	12578.8	0.000244	19229.6	0.000244	32068.2	0.000244	6557.8	0.000244	20047.1	0.000244	12342.6	0.000244	20160.6	0.000244
40047	240258_at	U133B	AW291639	Hs.433455		1	EST	1	+	8864755	8865513	1p36.23	1p36.3-p36.2	231	307	lyase activity	glycolysis	nucleus	enolase 1, (alpha)	||||ENO1||enolase 1, (alpha)||	ENO1	16	0.888428	9.3	0.601074	10.4	0.80542	6.7	0.80542	28.4	0.533936	14.2	0.432373	9.4	0.72583	12.7	0.828613	13.6	0.780518	7.8	0.828613	9.3	0.870361	13.1	0.80542	9	0.696289	14.6	0.567627
36817	237028_at	U133B	AW665248	Hs.429843		1	EST	1	-	8873184	8874198	1p36.23		232	308				Transcribed sequences			131.2	0.111572	19.4	0.633789	265.5	0.01416	9.1	0.828613	189.4	0.030273	167.8	0.037598	139.9	0.046143	88.5	0.334473	69.1	0.27417	22	0.533936	48.8	0.366211	14.9	0.601074	128.4	0.067627	204	0.080566
6759	206873_at	U133A	NM_001215	Hs.100322	765	1	RefSeq	1	+	8940207	8969412	1p36.23	1p36.2	233	309	carbonate dehydratase activity	one-carbon compound metabolism		carbonic anhydrase VI	||CA6||GUSTIN||4.2.1.1||CA VI||carbonic anhydrase VI||CARBONIC ANHYDRASE, SECRETED||carbonic anhydrase VI precursor||	CA6	80.6	0.633789	281.9	0.432373	200.5	0.398926	78.5	0.665527	150.7	0.080566	57.6	0.665527	106.2	0.533936	127.4	0.5	62.4	0.567627	134.9	0.567627	389.4	0.466064	146.2	0.246094	241.5	0.567627	426.8	0.432373
25489	225692_at	U133B	AV756867	Hs.253254	23261	1							1p36.23	39539	310				calmodulin binding transcription activator 1	||CAMTA1||KIAA0833||calmodulin binding transcription activator 1||	CAMTA1	1042.7	0.000244	1175.8	0.000244	2424.4	0.000244	1234.2	0.000244	3709.4	0.000244	2419.3	0.000244	4353.2	0.000244	1182.7	0.000244	1378.9	0.000244	1819.2	0.000244	2113	0.000244	1061.8	0.000244	2442.2	0.000244	2008.4	0.000244
25490	225693_s_at	U133B	AV756867	Hs.253254	23261	1							1p36.23	39540	311				calmodulin binding transcription activator 1	||CAMTA1||KIAA0833||calmodulin binding transcription activator 1||	CAMTA1	1459.8	0.000244	1393.8	0.000244	3405.3	0.000244	1272.5	0.000244	3306.2	0.000244	2519.3	0.000244	5785.1	0.000244	1341.7	0.000244	2238.9	0.000244	1942.1	0.000244	2427.9	0.000244	1613.8	0.000244	2855.3	0.000244	1781	0.000244
43380	244591_x_at	U133B	W92483	Hs.444729		1							1p36.23	39541	312				hypothetical protein FLJ32096	||||FLJ32096||hypothetical protein FLJ32096||	FLJ32096	18.8	0.828613	34.1	0.828613	14.5	0.865723	10.7	0.870361	24.4	0.850342	13.6	0.919434	10.1	0.953857	36	0.80542	27.9	0.870361	16.1	0.904785	15.6	0.870361	37.8	0.850342	16.7	0.888428	11.3	0.932373
42314	242525_at	U133B	AA747436	Hs.439122		1	EST	1	+	9029431	9029937	1p36.22		234	313				Transcribed sequences			144.5	0.303711	108.1	0.303711	49.5	0.219482	102.6	0.19458	70.1	0.366211	38.8	0.466064	65.3	0.27417	116	0.246094	83.9	0.303711	84.4	0.246094	111	0.19458	54.3	0.432373	87	0.27417	85.7	0.334473
4317	204430_s_at	U133A	NM_003039	Hs.33084	6518	1	RefSeq	1	-	9031272	9063936	1p36.22	1p36.2	235	314	fructose transporter activity	carbohydrate metabolism	integral to membrane	solute carrier family 2 (facilitated glucose/fructose transporter), member 5	||SLC2A5||GLUT5||GLUCOSE TRANSPORTER, KIDNEY||GLUCOSE TRANSPORTER 5||solute carrier family 2 (facilitated glucose/fructose transporter), member 5||solute carrier family 2 (facilitated glucose transporter), member 5||	SLC2A5	41.6	0.828613	33.8	0.80542	31.9	0.80542	65.6	0.696289	12.5	0.633789	26.8	0.696289	41.5	0.72583	24.6	0.828613	27	0.80542	23.7	0.780518	24.7	0.665527	26.1	0.904785	32.1	0.753906	348.9	0.303711
4316	204429_s_at	U133A	BE560461	Hs.33084	6518	1	EST	1	-	9034263	9042051	1p36.22	1p36.2	236	315	fructose transporter activity	carbohydrate metabolism	integral to membrane	solute carrier family 2 (facilitated glucose/fructose transporter), member 5	||SLC2A5||GLUT5||GLUCOSE TRANSPORTER, KIDNEY||GLUCOSE TRANSPORTER 5||solute carrier family 2 (facilitated glucose/fructose transporter), member 5||solute carrier family 2 (facilitated glucose transporter), member 5||	SLC2A5	379.5	0.303711	573.2	0.111572	380.1	0.27417	352.6	0.246094	282	0.129639	466.6	0.19458	467.4	0.129639	334.8	0.171387	404.4	0.171387	483.9	0.095215	541.7	0.095215	397.5	0.080566	353	0.334473	914.3	0.037598
30499	230705_at	U133B	AI823806	Hs.33084	6518	1	EST	1	+	9034427	9035050	1p36.22	1p36.2	237	316	fructose transporter activity	carbohydrate metabolism	integral to membrane	solute carrier family 2 (facilitated glucose/fructose transporter), member 5	||SLC2A5||GLUT5||GLUCOSE TRANSPORTER, KIDNEY||GLUCOSE TRANSPORTER 5||solute carrier family 2 (facilitated glucose/fructose transporter), member 5||solute carrier family 2 (facilitated glucose transporter), member 5||	SLC2A5	21.3	0.601074	54.8	0.567627	6.2	0.888428	10.7	0.80542	22.7	0.5	8.9	0.919434	15.9	0.533936	15.5	0.870361	12.9	0.870361	7.8	0.888428	13.2	0.567627	15.5	0.780518	26.7	0.334473	12.6	0.753906
27764	227970_at	U133B	AK026883	Hs.31181	400734	1	mRNA	1	-	9094630	9098733	1p36.22	1p36.22	238	317				Similar to RIKEN cDNA F730108M23 gene (LOC400734), mRNA	||||Similar to RIKEN cDNA F730108M23 gene (LOC400734), mRNA||		1208.9	0.000732	493	0.023926	390.7	0.030273	719.6	0.005859	243.8	0.129639	567	0.005859	648.6	0.000244	650.2	0.001953	619	0.008057	473.6	0.010742	110.2	0.601074	1794.4	0.000244	128.7	0.366211	174.5	0.067627
20625	220901_at	U133A	NM_024980	Hs.287490	80045	1	RefSeq	1	-	9121226	9123622	1p36.22	1p36.22	239	318	G-protein coupled receptor activity		membrane	G protein-coupled receptor 157	||GPR157||G protein-coupled receptor 157||	GPR157	197.2	0.398926	189.4	0.466064	144.9	0.149658	178.9	0.111572	118.5	0.149658	142.7	0.27417	295.1	0.171387	136.5	0.19458	146.7	0.095215	175.7	0.149658	137.1	0.366211	250	0.080566	170.9	0.334473	180.4	0.219482
35360	235571_at	U133B	AW300953				EST	1	+	9142611	9143140	1p36.22		240	319							357.6	0.219482	10	0.72583	228.2	0.219482	202.3	0.303711	20	0.533936	400.8	0.171387	9.8	0.80542	141.2	0.366211	335.2	0.129639	453	0.056152	13.1	0.665527	476.4	0.111572	7.6	0.888428	10.2	0.80542
6819	206933_s_at	U133A	NM_004285	Hs.194728	9563	1	RefSeq	1	+	9229128	9259399	1p36.22	1p36	241	320	6-phosphogluconolactonase activity	carbohydrate metabolism	endoplasmic reticulum	hexose-6-phosphate dehydrogenase (glucose 1-dehydrogenase)	||G6PDH||H6PD||3.1.1.31||1.1.1.47||glucose dehydrogenase||GLUCOSE-6-PHOSPHATE DEHYDROGENASE, SALIVARY||hexose-6-phosphate dehydrogenase precursor||G6PD, H FORM||hexose-6-phosphate dehydrogenase (glucose 1-dehydrogenase)||GDH/6PGL endoplasmic bifunctional protein||	H6PD	223.1	0.466064	364.2	0.303711	286.8	0.366211	68.7	0.567627	102.5	0.432373	321.6	0.303711	411.6	0.334473	134.4	0.432373	318.6	0.27417	199.3	0.533936	190.4	0.466064	137.4	0.466064	315	0.334473	240.9	0.432373
25956	226160_at	U133B	AW138757	Hs.194728	9563	1	EST	1	-	9261757	9262579	1p36.22	1p36	242	321	6-phosphogluconolactonase activity	carbohydrate metabolism	endoplasmic reticulum	hexose-6-phosphate dehydrogenase (glucose 1-dehydrogenase)	||G6PDH||H6PD||3.1.1.31||1.1.1.47||glucose dehydrogenase||GLUCOSE-6-PHOSPHATE DEHYDROGENASE, SALIVARY||hexose-6-phosphate dehydrogenase precursor||G6PD, H FORM||hexose-6-phosphate dehydrogenase (glucose 1-dehydrogenase)||GDH/6PGL endoplasmic bifunctional protein||	H6PD	136.6	0.303711	315.3	0.171387	100.2	0.27417	337.5	0.111572	128.4	0.171387	382	0.056152	22.5	0.567627	235.6	0.366211	279.7	0.219482	279.3	0.149658	63.9	0.366211	363.8	0.171387	31.9	0.533936	79.5	0.432373
21612	221892_at	U133A	AK024548	Hs.194728	9563	1	mRNA	1	+	9262992	9265658	1p36.22	1p36	243	322	6-phosphogluconolactonase activity	carbohydrate metabolism	endoplasmic reticulum	hexose-6-phosphate dehydrogenase (glucose 1-dehydrogenase)	||G6PDH||H6PD||3.1.1.31||1.1.1.47||glucose dehydrogenase||GLUCOSE-6-PHOSPHATE DEHYDROGENASE, SALIVARY||hexose-6-phosphate dehydrogenase precursor||G6PD, H FORM||hexose-6-phosphate dehydrogenase (glucose 1-dehydrogenase)||GDH/6PGL endoplasmic bifunctional protein||	H6PD	28.4	0.633789	88.3	0.398926	152.3	0.27417	201.2	0.129639	65.2	0.398926	162.8	0.149658	299.7	0.334473	33.2	0.398926	394.7	0.00415	75.7	0.432373	118.2	0.5	337.9	0.005859	35.8	0.633789	164.8	0.366211
19401	219677_at	U133A	NM_025106	Hs.458389	80176	1	RefSeq	1	+	9287249	9363854	1p36.22	1p36.22	244	323		intracellular signaling cascade		SPRY domain-containing SOCS box protein SSB-1	||SSB1||SPRY domain-containing SOCS box protein SSB-1||	SSB1	258.9	0.095215	260.7	0.023926	348.8	0.018555	363.2	0.030273	76.6	0.334473	250.6	0.030273	330.5	0.046143	254.1	0.046143	376.5	0.00293	727.2	0.005859	177.7	0.303711	435.3	0.00415	182.8	0.149658	376.6	0.037598
25871	226075_at	U133B	AF131840	Hs.458389	80176	1	mRNA	1	+	9362511	9363854	1p36.22	1p36.22	245	324		intracellular signaling cascade		SPRY domain-containing SOCS box protein SSB-1	||SSB1||SPRY domain-containing SOCS box protein SSB-1||	SSB1	132.2	0.023926	213.1	0.023926	312.5	0.001953	277.2	0.00415	85.8	0.046143	99.3	0.19458	123.9	0.080566	189.7	0.030273	238.5	0.010742	363.4	0.00293	100.8	0.037598	381	0.001953	106.5	0.046143	181.3	0.010742
30225	230431_at	U133B	AI703126	Hs.131775		1	EST	1	+	9419424	9419947	1p36.22		246	325				Transcribed sequences			6.1	0.633789	98.7	0.030273	70.4	0.111572	60.3	0.219482	91.5	0.080566	51.6	0.398926	20.3	0.398926	34.9	0.366211	73.4	0.246094	24.4	0.466064	9.8	0.601074	16.9	0.633789	17.6	0.466064	11.8	0.665527
23113	223296_at	U133B	BC004991	Hs.443826	84275	1	mRNA	1	+	9533823	9577099	1p36.22	1p36.22	247	326	binding	transport	integral to membrane	mitochondrial carrier protein	||MGC4399||mitochondrial carrier protein||	MGC4399	825	0.000244	966.3	0.000244	1659.1	0.000244	420.9	0.000244	1577.2	0.000244	1867.8	0.000244	4379.6	0.000244	902.6	0.000244	941	0.000244	958.9	0.000244	595.6	0.000244	1164.8	0.000244	1003.5	0.000244	1367.4	0.000244
27411	227617_at	U133B	BF315093	Hs.22293	199953	1	EST	1	+	9598595	9599264	1p36.22	1p36.22	248	327				MRNA; cDNA DKFZp686A19191 (from clone DKFZp686A19191)	||||similar to AV028368 protein||MRNA; cDNA DKFZp686A19191 (from clone DKFZp686A19191)||		594.3	0.171387	333.1	0.19458	1101.1	0.037598	78	0.753906	1328.6	0.018555	215.9	0.334473	3289.7	0.005859	195.8	0.398926	353.5	0.334473	182.2	0.5	529.8	0.171387	198.6	0.567627	1071	0.046143	1075.9	0.056152
28465	228671_at	U133B	AI953008	Hs.22293	199953	1	EST	1	-	9608672	9609185	1p36.22	1p36.22	249	328				MRNA; cDNA DKFZp686A19191 (from clone DKFZp686A19191)	||||similar to AV028368 protein||MRNA; cDNA DKFZp686A19191 (from clone DKFZp686A19191)||		67.5	0.19458	153.4	0.046143	392.2	0.001221	68.3	0.171387	526.8	0.000732	211	0.023926	441.3	0.001953	120	0.111572	154	0.067627	135.7	0.023926	208	0.001221	142.5	0.095215	391.5	0.005859	374.7	0.005859
3766	203879_at	U133A	U86453	Hs.426967	5293	1	mRNA	1	+	9646068	9723240	1p36.22	1p36.2	250	329	inositol or phosphatidylinositol kinase activity	protein amino acid phosphorylation	phosphoinositide 3-kinase complex	phosphoinositide-3-kinase, catalytic, delta polypeptide	||p110-DELTA||PIK3CD||p110D||phosphoinositide-3-kinase, catalytic, delta polypeptide||phosphatidylinositol 3-kinase, catalytic, delta polypeptide||PHOSPHATIDYLINOSITOL 3-KINASE, CATALYTIC, 110-KD, DELTA||	PIK3CD	151.6	0.219482	664.7	0.010742	642.7	0.00415	341.2	0.00415	260.1	0.001221	274.8	0.037598	308.7	0.171387	79.2	0.334473	264.6	0.067627	619.6	0.005859	50.5	0.5	251	0.080566	124.1	0.219482	199.1	0.129639
11028	211230_s_at	U133A	U57843	Hs.426967	5293	1	mRNA	1	+	9704521	9721551	1p36.22	1p36.2	251	330	inositol or phosphatidylinositol kinase activity	protein amino acid phosphorylation	phosphoinositide 3-kinase complex	phosphoinositide-3-kinase, catalytic, delta polypeptide	||p110-DELTA||PIK3CD||p110D||phosphoinositide-3-kinase, catalytic, delta polypeptide||phosphatidylinositol 3-kinase, catalytic, delta polypeptide||PHOSPHATIDYLINOSITOL 3-KINASE, CATALYTIC, 110-KD, DELTA||	PIK3CD	614	0.095215	522.1	0.030273	317.4	0.018555	285.2	0.111572	108.7	0.037598	586.8	0.080566	373.4	0.067627	422.9	0.046143	151.8	0.095215	308.7	0.129639	394.1	0.095215	337.9	0.067627	353.4	0.018555	553	0.067627
1550	201561_s_at	U133A	NM_014944	Hs.29665	22883	1	RefSeq	1	-	9723351	9818816	1p36.22	1p36.22	252	331				calsyntenin 1	||CLSTN1||alcalpha2||KIAA0911||alcadein||CSTN1||alcalpha1||calsyntenin 1||non-classical cadherin XB31alpha1||	CLSTN1	2254.4	0.005859	2060.6	0.00415	2051.1	0.000732	4230.5	0.000732	2447.5	0.000244	3163.2	0.000732	4953.7	0.000732	1967.5	0.00293	4367.2	0.000732	3141.6	0.000732	3340.7	0.000732	2601.4	0.000244	2585.6	0.00293	2898.3	0.00293
2970	203081_at	U133A	NM_020248	Hs.108222	56998	1	RefSeq	1	-	9842599	9904548	1p36.22	1p36.22	253	332	beta-catenin binding	Wnt receptor signaling pathway	nucleus	catenin, beta interacting protein 1	||ICAT||CTNNBIP1||CATENIN, BETA-INTERACTING PROTEIN 1||INHIBITOR OF BETA-CATENIN AND TCF4||catenin, beta interacting protein 1||	CTNNBIP1	141.8	0.398926	485.1	0.023926	1106	0.008057	392.2	0.056152	1572.6	0.000244	703.4	0.001953	1493	0.00415	530.9	0.000732	713.9	0.000732	639.3	0.005859	491.5	0.00415	415	0.023926	1408.5	0.00293	821.1	0.001953
42470	242681_at	U133B	BF516038	Hs.507611		1	EST	1	-	9845185	9849814	1p36.22		254	333				Transcribed sequence with weak similarity to protein prf:1510254A (H.sapiens) 1510254A L1 repetitive element ORF [Homo sapiens]			79.5	0.000732	99.8	0.008057	86.1	0.000732	98.5	0.008057	70.2	0.008057	107.8	0.001953	54.6	0.046143	116.3	0.000244	142.9	0.000244	100.3	0.01416	79.7	0.00293	110.7	0.008057	79.2	0.01416	61.1	0.018555
26328	226532_at	U133B	AL563613	Hs.48458		1	EST	1	+	9920730	9921643	1p36.22		255	334				Transcribed sequence with weak similarity to protein sp:P39194 (H.sapiens) ALU7_HUMAN Alu subfamily SQ sequence contamination warning entry			315.9	0.008057	711.1	0.001953	681.9	0.001953	356.4	0.005859	1628	0.000732	625.7	0.001953	1069.1	0.000732	300	0.00293	218.4	0.008057	387.7	0.01416	433.4	0.001953	622.7	0.001953	705	0.001953	249.5	0.056152
25877	226081_at	U133B	BE219717	Hs.327252	84328	1	EST	1	+	9923605	9924115	1p36.22	1p36.22	256	335	beta-catenin binding	development		leucine zipper and CTNNBIP1 domain containing	||LZIC||leucine zipper and CTNNBIP1 domain containing||	LZIC	308.8	0.27417	639.5	0.067627	595	0.056152	431	0.19458	514.8	0.01416	605.5	0.095215	490.3	0.018555	439.5	0.303711	443.6	0.149658	253.6	0.432373	281.3	0.246094	643.9	0.111572	462.3	0.067627	180.7	0.432373
25883	226087_at	U133B	BG180887	Hs.327252	84328	1	EST	1	-	9924583	9929116	1p36.22	1p36.22	257	336	beta-catenin binding	development		leucine zipper and CTNNBIP1 domain containing	||LZIC||leucine zipper and CTNNBIP1 domain containing||	LZIC	610.8	0.001953	1274.2	0.000244	1135.2	0.000244	693	0.000732	797	0.000732	877.3	0.000244	1279.8	0.000244	409.1	0.00415	362.3	0.005859	678.9	0.000244	457.6	0.00293	836.4	0.000244	488.1	0.001221	438.2	0.000732
23508	223692_at	U133B	AF312734	Hs.58251	64802	1	mRNA	1	+	9966340	9977425	1p36.22	1p32-p35	258	337	magnesium ion binding	NADH biosynthesis	nucleus	nicotinamide nucleotide adenylyltransferase 1	||PNAT1||NMNAT1||PYRIDINE NUCLEOTIDE ADENYLYLTRANSFERASE 1||nicotinamide nucleotide adenylyltransferase 1||	NMNAT1	46.9	0.19458	45.3	0.27417	48.5	0.149658	49.5	0.246094	55.7	0.19458	43.4	0.303711	41.6	0.171387	58.9	0.246094	20.2	0.366211	45.5	0.171387	41.4	0.303711	27.5	0.466064	31.9	0.334473	29.5	0.246094
37855	238066_at	U133B	AI733027	Hs.422688	116362	1	EST	1	-	9991589	10010344	1p36.22	1p36.22	259	338	lipid binding	transport		retinol binding protein 7, cellular	||CRBPIV||RBP7||CRBP4||RETINOL-BINDING PROTEIN 7||CELLULAR RETINOL-BINDING PROTEIN 4||retinol binding protein 7, cellular||	RBP7	23.6	0.696289	117.5	0.246094	644.6	0.000244	619.8	0.001953	266.9	0.023926	133.4	0.219482	7.5	0.828613	57.8	0.466064	434.6	0.00293	22.7	0.601074	10.9	0.80542	21.4	0.665527	13.1	0.80542	88.4	0.466064
10509	210685_s_at	U133A	AB028839	Hs.386404	10277	1	mRNA	1	+	10027306	10174691	1p36.22	1p36.3	260	339	enzyme binding	apoptosis	cytoplasm	ubiquitination factor E4B (UFD2 homolog, yeast)	||HDNB1||686||UBE4B||KIAA0684||ubiquitin-fusion degradation protein 2||homozygously deleted in neuroblastoma-1||ubiquitination factor E4B (UFD2 homolog, yeast)||ubiquitination factor E4B (homologous to yeast UFD2)||	UBE4B	164.5	0.19458	398.4	0.056152	459.3	0.008057	409.6	0.067627	536.6	0.005859	424.5	0.037598	675.7	0.018555	370.5	0.067627	614.8	0.008057	287	0.056152	396.7	0.095215	184.8	0.095215	271.8	0.149658	414.9	0.056152
2306	202317_s_at	U133A	NM_006048	Hs.386404	10277	1	RefSeq	1	+	10027308	10175560	1p36.22	1p36.3	261	340	enzyme binding	apoptosis	cytoplasm	ubiquitination factor E4B (UFD2 homolog, yeast)	||HDNB1||686||UBE4B||KIAA0684||ubiquitin-fusion degradation protein 2||homozygously deleted in neuroblastoma-1||ubiquitination factor E4B (UFD2 homolog, yeast)||ubiquitination factor E4B (homologous to yeast UFD2)||	UBE4B	1393.1	0.01416	1189.4	0.001221	2145.2	0.000732	1157.3	0.00293	1710	0.000244	1467.3	0.000244	3111.6	0.000732	1365.3	0.000732	1841.9	0.000244	677.9	0.000244	750.6	0.000732	1891	0.000244	924.2	0.005859	1370.7	0.001953
38203	238414_at	U133B	AI252905	Hs.145331		1	EST	1	-	10068244	10068598	1p36.22		262	341				Transcribed sequence with weak similarity to protein pir:A46010 (H.sapiens) A46010 X-linked retinopathy protein			121.5	0.334473	120.9	0.303711	73.4	0.246094	114.2	0.19458	137.1	0.080566	65.3	0.246094	30.4	0.366211	123.7	0.246094	106.2	0.219482	83.9	0.246094	128.3	0.149658	90.5	0.432373	107.9	0.219482	25	0.246094
38204	238415_at	U133B	AI792702				EST	1	+	10068244	10068598	1p36.22		263	342							4.4	0.919434	25.6	0.665527	11.8	0.828613	10.4	0.850342	4.1	0.753906	7.5	0.74707	9.4	0.72583	4.2	0.976074	5.4	0.888428	14.2	0.72583	18.9	0.633789	10.3	0.919434	28.8	0.466064	8	0.696289
15266	215533_s_at	U133A	AF091093	Hs.386404	10277	1	mRNA	1	+	10165279	10174340	1p36.22	1p36.3	264	343	enzyme binding	apoptosis	cytoplasm	ubiquitination factor E4B (UFD2 homolog, yeast)	||HDNB1||686||UBE4B||KIAA0684||ubiquitin-fusion degradation protein 2||homozygously deleted in neuroblastoma-1||ubiquitination factor E4B (UFD2 homolog, yeast)||ubiquitination factor E4B (homologous to yeast UFD2)||	UBE4B	493.2	0.056152	416.8	0.00415	775.1	0.000732	753.1	0.001221	518.5	0.000244	936.2	0.005859	1442.1	0.001221	460.8	0.00293	1018	0.001221	391.9	0.023926	653	0.010742	215.7	0.046143	392.2	0.018555	761.1	0.00415
2305	202316_x_at	U133A	AW241715	Hs.386404	10277	1	EST	1	-	10165512	10174274	1p36.22	1p36.3	265	344	enzyme binding	apoptosis	cytoplasm	ubiquitination factor E4B (UFD2 homolog, yeast)	||HDNB1||686||UBE4B||KIAA0684||ubiquitin-fusion degradation protein 2||homozygously deleted in neuroblastoma-1||ubiquitination factor E4B (UFD2 homolog, yeast)||ubiquitination factor E4B (homologous to yeast UFD2)||	UBE4B	342.5	0.334473	189.9	0.303711	497.2	0.005859	405.2	0.030273	552.2	0.00293	796.1	0.023926	688.8	0.00293	281.7	0.111572	1005.1	0.01416	283.3	0.171387	193.2	0.27417	46.1	0.432373	80.6	0.601074	597	0.129639
26541	226746_s_at	U133B	N21292	Hs.386404	10277	1	EST	1	+	10174372	10174932	1p36.22	1p36.3	266	345	enzyme binding	apoptosis	cytoplasm	ubiquitination factor E4B (UFD2 homolog, yeast)	||HDNB1||686||UBE4B||KIAA0684||ubiquitin-fusion degradation protein 2||homozygously deleted in neuroblastoma-1||ubiquitination factor E4B (UFD2 homolog, yeast)||ubiquitination factor E4B (homologous to yeast UFD2)||	UBE4B	163.8	0.398926	103.8	0.432373	247.2	0.19458	190.1	0.129639	189.9	0.080566	202.6	0.080566	190.4	0.080566	270.8	0.19458	179.7	0.27417	228.2	0.19458	151.4	0.171387	175.7	0.398926	69.8	0.5	191.4	0.27417
28451	228657_at	U133B	AI952999	Hs.444757	23095	1	EST	1	+	10205106	10261797	1p36.22	1p36.2	267	346	ATP binding	anterograde axon cargo transport	cytoplasmic vesicle membrane	kinesin family member 1B	||KIAA1448||KIAA0591||CMT2A||KIF1B||HMSNII||KLP||kinesin superfamily protein KIF1B||kinesin family member 1B||kinesin family member 1B isoform b||kinesin family member 1B isoform alpha||Charcot-Marie-Tooth neuropathy 2A (hereditary motor sensory neuropathy II)||	KIF1B	127.8	0.149658	242.3	0.01416	183.7	0.023926	145.9	0.037598	127.5	0.023926	138.4	0.129639	125.4	0.056152	163.6	0.037598	182	0.056152	144.6	0.080566	111	0.046143	129.7	0.111572	129.4	0.067627	143.7	0.046143
39569	239780_at	U133B	AA468422				EST	1	-	10293010	10293409	1p36.22		268	347							176.1	0.008057	168.5	0.00293	712.9	0.001953	86.2	0.023926	767.4	0.000244	269.6	0.001953	1320.4	0.000244	130.2	0.00415	185.2	0.018555	93	0.01416	578.8	0.000244	107.9	0.00293	521.1	0.000732	311.7	0.000732
26763	226968_at	U133B	AK023184	Hs.444757	23095	1	mRNA	1	+	10298560	10301081	1p36.22	1p36.2	269	348	ATP binding	anterograde axon cargo transport	cytoplasmic vesicle membrane	kinesin family member 1B	||KIAA1448||KIAA0591||CMT2A||KIF1B||HMSNII||KLP||kinesin superfamily protein KIF1B||kinesin family member 1B||kinesin family member 1B isoform b||kinesin family member 1B isoform alpha||Charcot-Marie-Tooth neuropathy 2A (hereditary motor sensory neuropathy II)||	KIF1B	387.1	0.005859	949.2	0.001953	1741	0.000244	517.1	0.000732	1208.9	0.000244	1452.1	0.000732	2830.4	0.000244	607.3	0.000732	422.5	0.001221	535.6	0.00293	553.5	0.000244	769.6	0.001953	1157.8	0.000244	354.9	0.00415
25675	225878_at	U133B	AL135264	Hs.444757	23095	1	EST	1	+	10302298	10302921	1p36.22	1p36.2	270	349	ATP binding	anterograde axon cargo transport	cytoplasmic vesicle membrane	kinesin family member 1B	||KIAA1448||KIAA0591||CMT2A||KIF1B||HMSNII||KLP||kinesin superfamily protein KIF1B||kinesin family member 1B||kinesin family member 1B isoform b||kinesin family member 1B isoform alpha||Charcot-Marie-Tooth neuropathy 2A (hereditary motor sensory neuropathy II)||	KIF1B	521	0.001953	1807.7	0.000244	1852.7	0.000244	1124.3	0.000244	1097.8	0.000244	1916.9	0.000732	4503.4	0.000244	1435.1	0.000732	558.7	0.001953	865.5	0.001221	737	0.000244	1062.1	0.000244	1688.3	0.000244	407.8	0.001221
41005	241216_at	U133B	AI821782	Hs.372343		1	EST	1	-	10324271	10324802	1p36.22		271	350				Transcribed sequences			68.7	0.398926	16.6	0.432373	62.6	0.334473	55.1	0.27417	57.2	0.19458	19.5	0.567627	50.8	0.366211	21.3	0.696289	13.5	0.753906	18.6	0.533936	25.3	0.533936	16.6	0.5	56.6	0.171387	42.3	0.303711
38837	239048_at	U133B	BG427399	Hs.269208		1	EST	1	+	10353145	10353897	1p36.22		272	351				Transcribed sequence with moderate similarity to protein sp:P39194 (H.sapiens) ALU7_HUMAN Alu subfamily SQ sequence contamination warning entry			18.4	0.80542	12.9	0.943848	28.1	0.601074	43.2	0.601074	27.2	0.696289	16	0.72583	11.8	0.72583	16.5	0.828613	18.2	0.888428	7.5	0.888428	7	0.870361	14	0.932373	16.5	0.828613	17.2	0.904785
9088	209234_at	U133A	BF939474	Hs.444757	23095	1	EST	1	-	10375370	10375923	1p36.22	1p36.2	273	352	ATP binding	anterograde axon cargo transport	cytoplasmic vesicle membrane	kinesin family member 1B	||KIAA1448||KIAA0591||CMT2A||KIF1B||HMSNII||KLP||kinesin superfamily protein KIF1B||kinesin family member 1B||kinesin family member 1B isoform b||kinesin family member 1B isoform alpha||Charcot-Marie-Tooth neuropathy 2A (hereditary motor sensory neuropathy II)||	KIF1B	594.8	0.030273	343.4	0.067627	1451	0.00415	1052.5	0.008057	2804.9	0.000732	739.6	0.030273	3758.9	0.00293	991.6	0.01416	1809.6	0.00415	779.9	0.005859	1536.1	0.005859	642.2	0.018555	3504.6	0.001221	2393.2	0.00293
1107	201118_at	U133A	NM_002631	Hs.392837	5226	1	RefSeq	1	+	10393350	10414467	1p36.22	1p36.3-p36.13	274	353	electron transporter activity	pentose-phosphate shunt, oxidative branch		phosphogluconate dehydrogenase	||PGD||6PGD||1.1.1.44||PGD, ERYTHROCYTE||6-phosphogluconate dehydrogenase||phosphogluconate dehydrogenase||6-@PHOSPHOGLUCONATE DEHYDROGENASE, ERYTHROCYTE||	PGD	2296.5	0.000732	2560.8	0.000732	2059.3	0.000244	6357.6	0.000244	3050.8	0.000244	2798.9	0.000244	6827.6	0.000244	3688.4	0.000244	3841.1	0.000244	9540.6	0.000244	1855	0.000732	17225	0.000244	1791.2	0.000244	2061.6	0.001221
13195	213454_at	U133A	AL578583	Hs.412311	1325	1	EST	1	-	10425530	10437068	1p36.22	1p36	275	354	DNA binding	G-protein signaling, adenylate cyclase inhibiting pathway	extracellular	cortistatin	||cortistatin-14||cortistatin-17||MGC32686||CST-14||CST-17||CST-29||preprocortistatin||CORT||cortistatin||cortistatin-29||cortistatin isoform d||cortistatin isoform e||cortistatin isoform a preproprotein||prepro cortistatin like peptide||cortistatin isoform c preproprotein||cortistatin isoform b preproprotein||	CORT	627.8	0.00293	739.3	0.008057	589.9	0.01416	427.7	0.00415	775.2	0.000244	556.4	0.005859	771	0.00415	277.2	0.005859	498.2	0.00293	739.9	0.00293	512.8	0.046143	718.5	0.000732	634.8	0.046143	521.4	0.018555
10026	210182_at	U133A	AB000263	Hs.412311	1325	1	mRNA	1	+	10444541	10445963	1p36.22	1p36	276	355	DNA binding	G-protein signaling, adenylate cyclase inhibiting pathway	extracellular	cortistatin	||cortistatin-14||cortistatin-17||MGC32686||CST-14||CST-17||CST-29||preprocortistatin||CORT||cortistatin||cortistatin-29||cortistatin isoform d||cortistatin isoform e||cortistatin isoform a preproprotein||prepro cortistatin like peptide||cortistatin isoform c preproprotein||cortistatin isoform b preproprotein||	CORT	358.9	0.27417	281.9	0.171387	249.5	0.129639	108.1	0.466064	181.8	0.010742	179.9	0.246094	296.5	0.149658	114.1	0.246094	127.3	0.246094	163	0.171387	73.6	0.398926	84.7	0.19458	279.2	0.080566	300.9	0.129639
25912	226116_at	U133B	BF064224	Hs.48617		1	EST	1	+	10450861	10451385	1p36.22		277	356				CDNA FLJ12540 fis, clone NT2RM4000425			1183	0.000244	1874.3	0.000244	3744.4	0.000244	2648.2	0.000244	2336.8	0.000244	1712	0.000244	4410.8	0.000244	1428.6	0.000244	1946.1	0.000244	2445.4	0.000244	1328.1	0.000244	2403.4	0.000244	2188.5	0.000244	1704.7	0.000244
3164	203277_at	U133A	NM_004401	Hs.484782	1676	1	RefSeq	1	-	10454870	10466879	1p36.22	1p36.3-p36.2	278	357	caspase-activated deoxyribonuclease activity	DNA fragmentation	cytosol	DNA fragmentation factor, 45kDa, alpha polypeptide	||DFF45||DFF1||DFFA||ICAD||DFF-45||INHIBITOR OF CASPASE-ACTIVATED DNase||DNA FRAGMENTATION FACTOR, 45-KD, ALPHA SUBUNIT||DNA fragmentation factor, 45kDa, alpha polypeptide||DNA fragmentation factor, 45 kD, alpha subunit||DNA fragmentation factor, 45 kD, alpha polypeptide||DNA fragmentation factor, 45kDa, alpha polypeptide isoform 1||DNA fragmentation factor, 45kDa, alpha polypeptide isoform 2||	DFFA	583.6	0.037598	1410.5	0.000244	940.9	0.001953	2419.1	0.000732	277.1	0.030273	665.8	0.037598	2161.9	0.000732	1147.6	0.001221	1567.5	0.000244	2742.6	0.000244	519	0.067627	1455.7	0.00293	1073	0.001953	1396.6	0.000732
23335	223518_at	U133B	AF087573	Hs.484782	1676	1	mRNA	1	-	10456790	10466811	1p36.22	1p36.3-p36.2	279	358	caspase-activated deoxyribonuclease activity	DNA fragmentation	cytosol	DNA fragmentation factor, 45kDa, alpha polypeptide	||DFF45||DFF1||DFFA||ICAD||DFF-45||INHIBITOR OF CASPASE-ACTIVATED DNase||DNA FRAGMENTATION FACTOR, 45-KD, ALPHA SUBUNIT||DNA fragmentation factor, 45kDa, alpha polypeptide||DNA fragmentation factor, 45 kD, alpha subunit||DNA fragmentation factor, 45 kD, alpha polypeptide||DNA fragmentation factor, 45kDa, alpha polypeptide isoform 1||DNA fragmentation factor, 45kDa, alpha polypeptide isoform 2||	DFFA	454.4	0.010742	249.6	0.023926	499.1	0.010742	213.5	0.046143	442.9	0.001953	446.2	0.01416	1780	0.001953	311.5	0.095215	875.8	0.005859	490.2	0.018555	164.3	0.129639	244.8	0.037598	311.8	0.010742	292.6	0.008057
159	33760_at	U133A	AB017546	Hs.19851	5195	1	mRNA	1	+	10469284	10625079	1p36.22	1p36.22	280	359			integral to peroxisomal membrane	peroxisomal biogenesis factor 14	||PEX14||PEROXIN 14||NFE2-ASSOCIATED POLYPEPTIDE 2||PEROXISOME BIOGENESIS FACTOR 14||NF-E2 associated polypeptide 2||peroxisomal biogenesis factor 14||NAPP2 PEROXISOME BIOGENESIS DISORDER, COMPLEMENTATION GROUP K||	PEX14	184.6	0.204022	292.8	0.006532	299	0.009985	330.6	0.008689	525.4	0.001602	503.4	0.008689	563.2	0.009985	293	0.013092	436.1	0.002617	554.2	0.006532	205.6	0.138765	618.8	0.003585	451.2	0.019304	210	0.039365
3390	203503_s_at	U133A	NM_004565	Hs.19851	5195	1	RefSeq	1	+	10469284	10625079	1p36.22	1p36.22	281	360			integral to peroxisomal membrane	peroxisomal biogenesis factor 14	||PEX14||PEROXIN 14||NFE2-ASSOCIATED POLYPEPTIDE 2||PEROXISOME BIOGENESIS FACTOR 14||NF-E2 associated polypeptide 2||peroxisomal biogenesis factor 14||NAPP2 PEROXISOME BIOGENESIS DISORDER, COMPLEMENTATION GROUP K||	PEX14	201.5	0.567627	753	0.067627	554.1	0.095215	710	0.037598	347.4	0.149658	675.4	0.095215	917.7	0.129639	457.8	0.080566	847.4	0.023926	496.3	0.067627	182.3	0.466064	698.2	0.018555	572.6	0.046143	439.6	0.149658
37193	237404_at	U133B	BF446442	Hs.445427		1	EST	1	-	10615212	10615515	1p36.22		282	361				Transcribed sequence with weak similarity to protein pir:A46010 (H.sapiens) A46010 X-linked retinopathy protein			12.4	0.828613	10.7	0.953857	9.7	0.932373	8.3	0.943848	6.9	0.919434	12.9	0.888428	12.4	0.696289	12.4	0.80542	9.2	0.943848	11.2	0.919434	11.2	0.870361	13.7	0.850342	7.9	0.888428	11.1	0.904785
39750	239961_at	U133B	AW290922	Hs.371274		1	EST	1	-	10626585	10627016	1p36.22		283	362				Transcribed sequence with moderate similarity to protein pdb:1LBG (E. coli) B Chain B, Lactose Operon Repressor Bound To 21-Base Pair Symmetric Operator Dna, Alpha Carbons Only			11.4	0.753906	14	0.753906	6.2	0.80542	8.6	0.80542	14.4	0.72583	48.1	0.466064	14.7	0.72583	40.6	0.567627	5.8	0.72583	32.4	0.432373	12.4	0.567627	65.7	0.567627	8	0.80542	28.5	0.398926
35394	235605_at	U133B	AI283046	Hs.375591		1	EST	1	+	10631451	10631917	1p36.22		284	363				CDNA FLJ27486 fis, clone RCT02754			50.2	0.780518	29	0.80542	59.7	0.432373	38.3	0.633789	179.5	0.246094	34.4	0.753906	29.4	0.601074	116.8	0.5	65.9	0.665527	23.2	0.80542	201.5	0.149658	136.7	0.398926	58.3	0.601074	202.2	0.246094
30214	230420_at	U133B	BE676352	Hs.508523	163301	1	EST	1	+	10633652	10634160	1p36.22	1p36.22	285	364				Similar to BC035954 protein (LOC163301), mRNA	||||similar to cDNA sequence BC035954||Similar to BC035954 protein (LOC163301), mRNA||		4.2	0.932373	22.4	0.72583	5.7	0.904785	2.9	0.888428	5.4	0.753906	3.7	0.932373	3.5	0.919434	8.8	0.850342	6.8	0.870361	6	0.80542	2.9	0.969727	6.5	0.80542	4.5	0.850342	4	0.919434
19739	220015_at	U133A	NM_017766	Hs.222219	54897	1	RefSeq	1	-	10641543	10688228	1p36.22	1p36.22	286	365				hypothetical protein FLJ20321	||FLJ20321||hypothetical protein FLJ20321||	FLJ20321	765.6	0.010742	526.3	0.030273	239.3	0.01416	525.5	0.01416	443.7	0.000244	801.7	0.010742	495.1	0.037598	503.6	0.010742	412.3	0.010742	988.8	0.00415	620.8	0.01416	697.5	0.00415	506.2	0.010742	731.5	0.018555
33653	233863_at	U133B	AU147589	Hs.222219	54897	1	EST	1	+	10652329	10652848	1p36.22	1p36.22	287	366				hypothetical protein FLJ20321	||FLJ20321||hypothetical protein FLJ20321||	FLJ20321	6.5	0.780518	4.9	0.398926	45.6	0.398926	10.2	0.633789	87.4	0.129639	64.2	0.171387	6.6	0.633789	61.1	0.432373	36.1	0.334473	11	0.633789	126	0.018555	80.9	0.219482	28	0.366211	47.7	0.398926
43415	244626_at	U133B	AA020991				EST	1	-	10687267	10687821	1p36.22		288	367							118.4	0.366211	133.3	0.19458	70.6	0.27417	102.6	0.19458	92.6	0.27417	121.7	0.246094	31.7	0.398926	137.6	0.398926	151.7	0.466064	166.5	0.149658	38.5	0.398926	156.5	0.303711	56.5	0.219482	102.3	0.246094
33403	233612_at	U133B	AU148260	Hs.464196		1	EST	1	+	10711723	10712278	1p36.22		289	368				CDNA FLJ12420 fis, clone MAMMA1003049			11	0.943848	32.4	0.870361	15	0.80542	18.8	0.932373	10	0.850342	14.5	0.943848	8	0.888428	38.1	0.919434	17.2	0.850342	10.9	0.904785	30.6	0.72583	21.3	0.969727	10.2	0.943848	28.5	0.888428
32493	232699_at	U133B	AK021990	Hs.287466		1	mRNA	1	+	10733250	10735283	1p36.22		290	369				CDNA FLJ11928 fis, clone HEMBB1000420			30.4	0.888428	40.8	0.780518	327.8	0.046143	26	0.850342	274	0.080566	24.7	0.888428	72	0.366211	13.7	0.870361	11	0.888428	26.3	0.919434	539	0.01416	39	0.780518	21.8	0.567627	199.6	0.037598
21	200020_at	U133A	NM_007375	Hs.300624		1	RefSeq	1	+	11006944	11019814	1p36.22	1p36.22	291	370	RNA binding	mitosis	nucleus	TAR DNA binding protein	||||TARDBP||TAR DNA binding protein||	TARDBP	2126.8	0.000244	2740.7	0.000244	3834.7	0.000244	1839.1	0.000244	7260.7	0.000244	2197.8	0.000244	3699.8	0.000244	1836.2	0.000244	3231.6	0.000244	3771.5	0.000244	4641.4	0.000244	3359.4	0.000244	3722.9	0.000244	2823.6	0.000244
22124	200020_at	U133B	NM_007375	Hs.300624		1	RefSeq	1	+	11006944	11019814	1p36.22	1p36.22	292	371	RNA binding	mitosis	nucleus	TAR DNA binding protein	||||TARDBP||TAR DNA binding protein||	TARDBP	3505	0.000244	4764.4	0.000244	6321.7	0.000244	3493.1	0.000244	6961.2	0.000244	3334.3	0.000244	5330.4	0.000244	3597.4	0.000244	4214.5	0.000244	5137.1	0.000244	5499.7	0.000244	3316.4	0.000244	5619.2	0.000244	4849.1	0.000244
6927	207041_at	U133A	NM_006610	Hs.119983	10747	1	RefSeq	1	-	11020846	11041551	1p36.22	1p36.3-p36.2	293	372	calcium ion binding	antimicrobial humoral response (sensu Vertebrata)	extracellular	mannan-binding lectin serine protease 2	||sMAP||MASP2||MASP2 DEFICIENCY||MASP2 MAP19||small MBL-associated protein||mannan-binding lectin serine protease 2||MBL-associated plasma protein of 19 kD||mannan-binding lectin serine protease 2 isoform 1 precursor||mannan-binding lectin serine protease 2 isoform 2 precursor||	MASP2	303.7	0.030273	206.9	0.01416	124	0.018555	228.6	0.046143	172.8	0.046143	351.2	0.008057	533.2	0.037598	100.6	0.01416	272.8	0.00415	358.7	0.00293	211.5	0.067627	202.2	0.005859	272.1	0.037598	191.8	0.010742
28905	229111_at	U133B	AA033699	Hs.119983	10747	1	EST	1	-	11024334	11024851	1p36.22	1p36.3-p36.2	294	373	calcium ion binding	antimicrobial humoral response (sensu Vertebrata)	extracellular	mannan-binding lectin serine protease 2	||sMAP||MASP2||MASP2 DEFICIENCY||MASP2 MAP19||small MBL-associated protein||mannan-binding lectin serine protease 2||MBL-associated plasma protein of 19 kD||mannan-binding lectin serine protease 2 isoform 1 precursor||mannan-binding lectin serine protease 2 isoform 2 precursor||	MASP2	304.2	0.010742	302.2	0.037598	1293.9	0.000244	279.5	0.000244	3921.4	0.000244	560.6	0.000244	1272.4	0.000244	437.1	0.005859	233.4	0.005859	272.6	0.001221	3694.6	0.000244	326.3	0.001221	728.2	0.000244	981.1	0.000244
10618	210798_x_at	U133A	AB008047	Hs.119983	10747	1	mRNA	1	-	11039121	11041556	1p36.22	1p36.3-p36.2	295	374	calcium ion binding	antimicrobial humoral response (sensu Vertebrata)	extracellular	mannan-binding lectin serine protease 2	||sMAP||MASP2||MASP2 DEFICIENCY||MASP2 MAP19||small MBL-associated protein||mannan-binding lectin serine protease 2||MBL-associated plasma protein of 19 kD||mannan-binding lectin serine protease 2 isoform 1 precursor||mannan-binding lectin serine protease 2 isoform 2 precursor||	MASP2	48.8	0.888428	113	0.5	41.6	0.850342	48	0.72583	8.7	0.953857	154.3	0.601074	68.3	0.850342	18.2	0.780518	16.6	0.870361	32	0.850342	82.4	0.753906	20.8	0.870361	40	0.80542	59.5	0.904785
16698	216968_at	U133A	Y18284	Hs.119983	10747	1	mRNA	1	-	11039121	11041550	1p36.22	1p36.3-p36.2	296	375	calcium ion binding	antimicrobial humoral response (sensu Vertebrata)	extracellular	mannan-binding lectin serine protease 2	||sMAP||MASP2||MASP2 DEFICIENCY||MASP2 MAP19||small MBL-associated protein||mannan-binding lectin serine protease 2||MBL-associated plasma protein of 19 kD||mannan-binding lectin serine protease 2 isoform 1 precursor||mannan-binding lectin serine protease 2 isoform 2 precursor||	MASP2	308.9	0.366211	60.3	0.432373	138.1	0.334473	50.8	0.466064	77.5	0.334473	123.9	0.366211	74.2	0.567627	40.1	0.432373	49.2	0.303711	152	0.27417	70.8	0.567627	57	0.5	70.1	0.432373	226.9	0.334473
1505	201516_at	U133A	NM_003132	Hs.76244	6723	1	RefSeq	1	-	11048942	11054347	1p36.22	1p36-p22	297	376	S-adenosylmethionine-dependent methyltransferase activity	spermidine biosynthesis		spermidine synthase	||SRML1||SRM||SPS1||spermidine synthase||Spermidine synthase-1||	SRM	1455.5	0.008057	3794.8	0.001221	726.1	0.018555	1433.7	0.018555	705.2	0.00293	868.8	0.037598	9274.1	0.000244	2184	0.00293	1288.2	0.005859	4006.4	0.000732	3352.6	0.00293	2038.5	0.000244	3228	0.00293	2393.9	0.00415
7422	207541_s_at	U133A	NM_002685	Hs.321234	5394	1	RefSeq	1	-	11060942	11094204	1p36.22	1p36.22	298	377	3'-5' exonuclease activity	rRNA processing	nucleolus	exosome component 10	||EXOSC10||p2||p3||p4||PM/Scl-100||Rrp6p||PMSCL2||autoantigen PM-SCL||POLYMYOSITIS/SCLERODERMA AUTOANTIGEN, 100-KD||PMSCL AUTOANTIGEN, 100-KD||exosome component 10||polymyositis/scleroderma autoantigen 2 (100kD)||polymyositis/scleroderma autoantigen 2, 100kDa||exosome component 10 isoform 1||exosome component 10 isoform 2||	EXOSC10	256.6	0.129639	620.9	0.008057	977.7	0.000732	415.1	0.018555	1766.5	0.000244	809.3	0.00293	1398.4	0.000732	319.6	0.005859	637.4	0.00293	747.2	0.000244	2184.7	0.000732	1086.8	0.000732	711.7	0.018555	653.4	0.018555
2277	202288_at	U133A	U88966	Hs.338207	2475	1	mRNA	1	-	11100858	11256830	1p36.22	1p36.2	299	378	inositol or phosphatidylinositol kinase activity	DNA recombination	phosphoinositide 3-kinase complex	FK506 binding protein 12-rapamycin associated protein 1	||FRAP2||MTOR||RAFT1||RAPT1||FRAP1||FKBP-rapamycin associated protein||rapamycin target protein||MAMMALIAN TARGET OF RAPAMYCIN||FKBP12-rapamycin complex-associated protein 1||FK506-BINDING PROTEIN 12-RAPAMYCIN COMPLEX-ASSOCIATED PROTEIN 1||FK506 binding protein 12-rapamycin associated protein 1||FK506 binding protein 12-rapamycin associated protein 2||	FRAP1	465	0.056152	524.9	0.056152	457.4	0.01416	374.3	0.023926	661.2	0.001953	610.8	0.01416	565.7	0.037598	313.4	0.056152	334.8	0.037598	350.9	0.023926	1003.5	0.008057	634	0.010742	491.7	0.01416	395.6	0.037598
15115	215381_at	U133A	AK024393	Hs.338207	2475	1	mRNA	1	-	11116849	11123067	1p36.22	1p36.2	300	379	inositol or phosphatidylinositol kinase activity	DNA recombination	phosphoinositide 3-kinase complex	FK506 binding protein 12-rapamycin associated protein 1	||FRAP2||MTOR||RAFT1||RAPT1||FRAP1||FKBP-rapamycin associated protein||rapamycin target protein||MAMMALIAN TARGET OF RAPAMYCIN||FKBP12-rapamycin complex-associated protein 1||FK506-BINDING PROTEIN 12-RAPAMYCIN COMPLEX-ASSOCIATED PROTEIN 1||FK506 binding protein 12-rapamycin associated protein 1||FK506 binding protein 12-rapamycin associated protein 2||	FRAP1	38.2	0.696289	71.1	0.633789	74.5	0.665527	56.5	0.633789	29.1	0.665527	26.5	0.780518	160	0.601074	27.8	0.72583	23.6	0.753906	24	0.601074	87.9	0.696289	30.6	0.5	78.7	0.665527	158.9	0.567627
6309	206423_at	U133A	NM_021146	Hs.146559	10218	1	RefSeq	1	+	11183663	11190303	1p36.22	1p36.3-p36.2	301	380		response to oxidative stress	cytoplasm	angiopoietin-like factor	||dJ647M16.1||CDT6||angiopoietin-like factor||	CDT6	74.3	0.601074	34.8	0.72583	68.7	0.633789	29.5	0.696289	5.8	0.904785	22.4	0.80542	103.7	0.633789	43.3	0.696289	13.5	0.80542	23.3	0.80542	14.1	0.962402	12.9	0.665527	130.1	0.366211	18.5	0.828613
18855	219131_at	U133A	NM_013319	Hs.443567	29914	1	RefSeq	1	+	11267544	11280606	1p36.22	1pter	302	381			membrane	transitional epithelia response protein	||TERE1||transitional epithelia response protein||	TERE1	447.8	0.095215	488.9	0.095215	268.7	0.080566	246.5	0.095215	219.5	0.005859	361	0.067627	782.4	0.023926	169.8	0.171387	218.2	0.129639	424.3	0.01416	346	0.080566	604.3	0.005859	345.1	0.067627	297.8	0.129639
30268	230474_at	U133B	AI002972				EST	1	+	11267582	11268255	1p36.22		303	382							78.1	0.665527	7.9	0.969727	14.9	0.919434	6.1	0.919434	61.8	0.665527	12.4	0.943848	14.2	0.870361	17.2	0.80542	18.4	0.850342	17.5	0.870361	5.6	0.989258	11.3	0.943848	22.3	0.72583	17.1	0.80542
29142	229348_at	U133B	N30416	Hs.443567	29914	1	EST	1	-	11282332	11282756	1p36.22	1pter	304	383			membrane	transitional epithelia response protein	||TERE1||transitional epithelia response protein||	TERE1	596.9	0.00293	711.9	0.001953	538.8	0.001953	598.2	0.001953	682.1	0.000732	760.1	0.000732	1244.2	0.000244	504	0.00293	495.7	0.005859	716.5	0.001221	726.5	0.000732	777.1	0.001953	513.6	0.001953	885.1	0.001953
37676	237887_at	U133B	AI703397	Hs.202355		1	EST	1	+	11444608	11445138	1p36.22		305	384				Transcribed sequences			47.6	0.850342	36.6	0.753906	35	0.633789	45	0.72583	75.9	0.601074	28.2	0.780518	24.6	0.904785	49.4	0.828613	34.8	0.80542	49.2	0.665527	154.7	0.567627	42.3	0.80542	31	0.850342	40.2	0.753906
34145	234355_s_at	U133B	AL117236	Hs.446422	57540	1	mRNA	1	+	11496257	11521194	1p36.22	1p36.21	306	385				KIAA1337 protein	||KIAA1337||KIAA1337 protein||	KIAA1337	184	0.303711	249	0.080566	218.3	0.095215	236.6	0.111572	118.7	0.19458	236.9	0.111572	110.2	0.27417	281.7	0.129639	190.2	0.246094	178.3	0.219482	136.2	0.171387	342.8	0.129639	242	0.129639	155.1	0.111572
29813	230019_s_at	U133B	AW206105	Hs.446422	57540	1	EST	1	-	11531393	11531874	1p36.22	1p36.21	307	386				KIAA1337 protein	||KIAA1337||KIAA1337 protein||	KIAA1337	110.6	0.5	156.2	0.567627	12.4	0.567627	96.9	0.466064	304.1	0.080566	119.9	0.466064	213.6	0.129639	94.5	0.5	54.6	0.665527	55.9	0.633789	207.5	0.037598	22.4	0.633789	164.5	0.129639	164.7	0.303711
19029	219305_x_at	U133A	NM_012168				RefSeq	1	-	11642715	11649005	1p36.22		308	387							173.1	0.27417	208.3	0.171387	391.1	0.080566	667.3	0.030273	78.3	0.171387	744	0.023926	426.3	0.334473	250.4	0.149658	273	0.067627	302.3	0.056152	227.2	0.366211	346.1	0.046143	234.7	0.398926	178.9	0.366211
22680	222861_x_at	U133B	NM_012168				RefSeq	1	-	11642715	11649005	1p36.22		309	388							92.3	0.037598	82.1	0.095215	101.4	0.030273	114	0.018555	86.8	0.018555	86.7	0.023926	132.3	0.001953	111.4	0.056152	124.4	0.010742	101.4	0.023926	109.7	0.01416	138.2	0.023926	113.8	0.037598	120.9	0.00415
27830	228036_s_at	U133B	BF447798	Hs.132753	26232	1	EST	1	-	11643043	11645059	1p36.22	1p36.21	310	389	protein binding	protein catabolism		F-box protein 2	||FBXO2||FBG1||NFB42||FBX2||Fbs1||F-box protein 2||F-box gene 1||F-box only protein 2||NEURAL F-BOX PROTEIN, 42-KD, RAT, HOMOLOG OF||	FBXO2	6.3	0.932373	19.5	0.919434	6.6	0.981445	20.5	0.780518	6.8	0.943848	20.4	0.753906	12.3	0.870361	9.3	0.98584	10.6	0.919434	18	0.888428	7.6	0.969727	12.2	0.888428	6.5	0.962402	18.1	0.888428
23334	223517_at	U133B	AV722616	Hs.321687	93611	1	EST	1	+	11656211	11656614	1p36.22	1p36.21	311	390	protein binding	protein catabolism		F-box protein 44	||FBXO44||F-box protein 44||	FBXO44	129.7	0.010742	169.1	0.080566	149.2	0.067627	215.5	0.010742	222.3	0.030273	246	0.067627	91.9	0.056152	210.2	0.056152	155.6	0.095215	176.2	0.008057	178.8	0.067627	230.9	0.018555	135.7	0.095215	125.6	0.037598
31563	231769_at	U133B	AF129536	Hs.284226	26270	1	mRNA	1	+	11658446	11668673	1p36.22	1p36.23-p36.11	312	391	protein binding	protein catabolism		F-box protein 6	||Fbx6b||FBS2||FBXO6||F-BOX/G-DOMAIN PROTEIN 2||F-box protein Fbx6||F-box protein 6||F-box protein FBG2||F-box only protein 6||	FBXO6	461.2	0.001953	303.7	0.001221	239.5	0.00293	670.5	0.000732	125.9	0.056152	1370.8	0.000244	152	0.01416	760.1	0.000244	257.2	0.00415	235.7	0.00293	113.9	0.010742	537.6	0.001953	95.7	0.171387	108.4	0.111572
23051	223234_at	U133B	AF080398	Hs.19400	10459	1	mRNA	1	-	11669048	11674937	1p36.22	1p36	313	392		cell cycle		MAD2 mitotic arrest deficient-like 2 (yeast)	||MAD2B||MAD2L2||MAD2 homolog||mitotic arrest deficient homolog-like 2||REV7, S. CEREVISIAE, HOMOLOG OF||MAD2 mitotic arrest deficient-like 2 (yeast)||MAD2 (mitotic arrest deficient, yeast, homolog)-like 2||MITOTIC ARREST-DEFICIENT 2, S. CEREVISIAE, HOMOLOG-LIKE 2||	MAD2L2	906.5	0.00415	899.8	0.00293	1686.5	0.000732	1115	0.001953	2901.2	0.000244	645.2	0.00415	2347.8	0.000732	502.9	0.056152	721.9	0.00415	1183	0.00293	3742.2	0.000244	1059.5	0.023926	1350.1	0.000732	2442.3	0.000732
24856	225059_at	U133B	BE875567	Hs.12854	57085	1	EST	1	+	11744496	11745078	1p36.22	1p36.21	314	393				angiotensin II receptor-associated protein	||ATRAP||AGTRAP||angiotensin II receptor-associated protein||	AGTRAP	334.6	0.111572	1310.9	0.01416	352.1	0.095215	668.2	0.005859	280	0.149658	1147.4	0.005859	573.2	0.000732	409.2	0.056152	404.6	0.080566	972.3	0.00415	225.4	0.171387	2183.9	0.001953	62.5	0.334473	348.1	0.19458
37924	238135_at	U133B	AW052065	Hs.12854	57085	1	EST	1	-	11748541	11749125	1p36.22	1p36.21	315	394				angiotensin II receptor-associated protein	||ATRAP||AGTRAP||angiotensin II receptor-associated protein||	AGTRAP	76.2	0.129639	129.7	0.219482	205.4	0.067627	179.6	0.046143	147.9	0.095215	127.2	0.067627	170.1	0.030273	235.4	0.080566	182.6	0.095215	261.8	0.018555	174.2	0.046143	215.1	0.008057	142.3	0.129639	156.9	0.095215
38824	239035_at	U133B	AL138431	Hs.152547	4524	1	EST	1	+	11780045	11780537	1p36.22	1p36.3	316	395	methylenetetrahydrofolate reductase (NADPH) activity	amino acid metabolism		5,10-methylenetetrahydrofolate reductase (NADPH)	||MTHFR||1.5.1.20||5,10-@METHYLENETETRAHYDROFOLATE REDUCTASE||5,10-methylenetetrahydrofolate reductase (NADPH)||	MTHFR	159.8	0.01416	194.7	0.080566	223.4	0.056152	133.1	0.023926	381	0.01416	595.8	0.010742	127.5	0.080566	172.1	0.067627	240.9	0.023926	408.1	0.010742	322.7	0.010742	335.1	0.018555	161.7	0.01416	199.6	0.023926
26724	226929_at	U133B	AA524272	Hs.152547	4524	1	EST	1	+	11780944	11781567	1p36.22	1p36.3	317	396	methylenetetrahydrofolate reductase (NADPH) activity	amino acid metabolism		5,10-methylenetetrahydrofolate reductase (NADPH)	||MTHFR||1.5.1.20||5,10-@METHYLENETETRAHYDROFOLATE REDUCTASE||5,10-methylenetetrahydrofolate reductase (NADPH)||	MTHFR	337	0.018555	325.4	0.01416	242.4	0.19458	304.5	0.01416	295.2	0.01416	481.8	0.005859	251.5	0.018555	305.5	0.018555	324.9	0.01416	555.5	0.008057	546.4	0.00293	663.8	0.005859	546.1	0.005859	454.5	0.008057
6686	206800_at	U133A	NM_005957	Hs.214142	4524	1	RefSeq	1	-	11780944	11800248	1p36.22	1p36.3	318	397	methylenetetrahydrofolate reductase (NADPH) activity	amino acid metabolism		5,10-methylenetetrahydrofolate reductase (NADPH)	||MTHFR||1.5.1.20||5,10-@METHYLENETETRAHYDROFOLATE REDUCTASE||5,10-methylenetetrahydrofolate reductase (NADPH)||	MTHFR	74.9	0.633789	48.7	0.633789	63.6	0.80542	67.9	0.533936	24.6	0.633789	47.8	0.665527	136	0.366211	160.2	0.366211	37.6	0.533936	30.6	0.665527	158.2	0.601074	107	0.398926	89.5	0.696289	144.6	0.432373
3837	203950_s_at	U133A	NM_001286	Hs.371458	1185	1	RefSeq	1	+	11800559	11837451	1p36.22	1p36	319	398	voltage-gated chloride channel activity	chloride transport	integral to plasma membrane	chloride channel 6	||CLCN6||CLC6||KIAA0046||chloride channel 6||chloride channel 6 isoform ClC-6b||chloride channel 6 isoform ClC-6c||chloride channel 6 isoform ClC-6d||chloride channel 6 isoform ClC-6a||	CLCN6	448.4	0.27417	458.5	0.19458	547.3	0.095215	172.9	0.334473	989.6	0.001953	560.7	0.149658	264.8	0.533936	141	0.665527	440.5	0.219482	609.3	0.046143	896.1	0.067627	392.5	0.111572	566.2	0.19458	322.4	0.398926
9803	209957_s_at	U133A	M30262	Hs.75640	4878	1	mRNA	1	-	11840041	11842101	1p36.22	1p36.21	320	399	hormone activity	physiological process	extracellular	natriuretic peptide precursor A	||pronatriodilatin||CDD-ANF||NPPA||ANP||PND||CARDIONATRIN||ATRIOPEPTIN||ATRIONATRIURETIC FACTOR||ATRIAL NATRIURETIC POLYPEPTIDES||atrial natriuretic peptide||ATRIAL NATRIURETIC FACTOR||natriuretic peptide precursor A||	NPPA	668.9	0.171387	678.2	0.19458	411.8	0.19458	453.7	0.219482	287.8	0.219482	458.6	0.27417	1174.7	0.149658	551.8	0.171387	333.6	0.27417	393.3	0.19458	889.4	0.219482	671.5	0.129639	517.1	0.171387	2761.3	0.010742
6687	206801_at	U133A	NM_002521	Hs.219140	4879	1	RefSeq	1	-	11851789	11853254	1p36.22	1p36.2	321	400	diuretic hormone activity	cell surface receptor linked signal transduction	extracellular space	natriuretic peptide precursor B	||NPPB||BNP||natriuretic peptide precursor B||NATRIURETIC PEPTIDE, BRAIN TYPE||	NPPB	121.7	0.303711	216.5	0.149658	124.8	0.334473	12.2	0.533936	66.8	0.366211	169	0.19458	139.9	0.334473	94.3	0.334473	102.5	0.27417	200.3	0.246094	12.8	0.633789	68.5	0.129639	169.4	0.366211	146.5	0.303711
24507	224708_at	U133B	AA626884	Hs.438889	90231	1	EST	1	+	11913914	11914434	1p36.22	1p36.21	322	401				hypothetical protein MGC33867	||MGC33867||hypothetical protein MGC33867||	MGC33867	469.9	0.000732	1177.9	0.000244	1876.7	0.000244	1300.7	0.000244	1669.1	0.000244	1208.3	0.000244	2004.5	0.000244	1334.6	0.000244	1065.9	0.000244	1090.2	0.000244	3543.3	0.000244	1237.2	0.000244	1523.1	0.000244	1209.1	0.000244
24505	224706_at	U133B	BE879846	Hs.438889	90231	1	EST	1	-	11914387	11917253	1p36.22	1p36.21	323	402				hypothetical protein MGC33867	||MGC33867||hypothetical protein MGC33867||	MGC33867	1063.1	0.00293	948.4	0.023926	1062.8	0.00293	975	0.008057	750.2	0.01416	1572.6	0.00415	1760.2	0.001953	921.9	0.046143	816.5	0.01416	1202.2	0.010742	1696.2	0.001953	1106.8	0.018555	761.3	0.01416	729	0.008057
816	200827_at	U133A	NM_000302	Hs.75093	5351	1	RefSeq	1	+	11929011	11969860	1p36.22	1p36.3-p36.2	324	403	electron transporter activity	epidermis development	endoplasmic reticulum	procollagen-lysine, 2-oxoglutarate 5-dioxygenase (lysine hydroxylase, Ehlers-Danlos syndrome type VI)	||LLH||PLOD1||1.14.11.4||PLOD||lysyl hydroxylase precursor||procollagen-lysine, 2-oxoglutarate 5-dioxygenase (lysine hydroxylase, Ehlers-Danlos syndrome type VI)||	PLOD	536.5	0.023926	774.9	0.018555	1004.2	0.01416	800.8	0.010742	257.4	0.00293	1342.1	0.005859	1497.6	0.01416	458.5	0.018555	911.6	0.010742	897.2	0.00293	501	0.046143	830.9	0.01416	466.7	0.030273	151	0.219482
15937	216205_s_at	U133A	AK021947	Hs.376681	9927	1	mRNA	1	+	11974634	12007833	1p36.22	1p36.21	325	404				mitofusin 2	||MARF||KIAA0214||MFN2||CPRP1||CMT2A||mitofusin 2||mitochondrial assembly regulatory factor||	MFN2	738.7	0.000732	1250.5	0.000732	438.3	0.000732	1034.4	0.000244	233.8	0.001953	813.9	0.001953	2597.1	0.000244	732.6	0.000244	1218.3	0.000732	461.9	0.01416	895	0.000732	375.7	0.01416	1072.7	0.000244	1308.9	0.000244
1144	201155_s_at	U133A	NM_014874	Hs.376681	9927	1	RefSeq	1	+	11974634	12007833	1p36.22	1p36.21	326	405				mitofusin 2	||MARF||KIAA0214||MFN2||CPRP1||CMT2A||mitofusin 2||mitochondrial assembly regulatory factor||	MFN2	2819	0.001953	2626.5	0.001953	2108.5	0.001953	2269.7	0.001953	2910.6	0.000732	2664.1	0.001953	5503.4	0.001221	1593.6	0.00293	1802	0.00293	1680.8	0.00293	3599.1	0.001221	1926.2	0.001953	2029.4	0.00415	2229.4	0.001953
18276	218551_at	U133A	NM_021933	Hs.8595	60672	1	RefSeq	1	+	12013788	12026366	1p36.22	1p36.21	327	406				hypothetical protein FLJ12438	||FLJ12438||hypothetical protein FLJ12438||	FLJ12438	267.2	0.366211	419.3	0.27417	411.8	0.111572	423.3	0.129639	315.9	0.067627	384.7	0.27417	659.2	0.129639	298.9	0.219482	404.4	0.037598	353.6	0.19458	503.6	0.149658	615.5	0.023926	274.2	0.27417	482.8	0.27417
493	48659_at	U133A	W60802	Hs.8595	60672	1	EST	1	-	12025591	12026368	1p36.22	1p36.21	328	407				hypothetical protein FLJ12438	||FLJ12438||hypothetical protein FLJ12438||	FLJ12438	1066.4	0.035163	1614.9	0.004863	1368.6	0.000959	1303	0.003585	799.8	0.002617	961.5	0.014937	2217.2	0.003067	1162.6	0.005643	1433	0.002617	1304.1	0.001602	1233.5	0.004863	1308.1	0.002617	1244.2	0.021866	1181.9	0.014937
6615	206729_at	U133A	NM_001243	Hs.1314	943	1	RefSeq	1	+	12057699	12138528	1p36.22	1p36	329	408	transmembrane receptor activity	negative regulation of cell proliferation	integral to membrane	tumor necrosis factor receptor superfamily, member 8	||D1S166E||TNFRSF8||CD30 antigen||Ki-1 antigen||CD30L receptor||cytokine receptor CD30||LYMPHOID ACTIVATION ANTIGEN CD30||lymphocyte activation antigen CD30||tumor necrosis factor receptor superfamily, member 8||tumor necrosis factor receptor superfamily, member 8 isoform 2||tumor necrosis factor receptor superfamily, member 8 isoform 1 precursor||	TNFRSF8	337	0.080566	388.7	0.023926	283.9	0.111572	232.6	0.056152	163.2	0.046143	126.2	0.334473	389.1	0.095215	278.2	0.056152	245.5	0.046143	264.9	0.037598	326.1	0.111572	210.4	0.018555	185.4	0.246094	438.1	0.030273
37321	237532_at	U133B	AW296295	Hs.436470		1	EST	1	-	12075517	12075992	1p36.22		330	409				Transcribed sequences			116.9	0.27417	119.8	0.19458	92.7	0.27417	142.1	0.171387	146.6	0.219482	73.6	0.303711	195.7	0.080566	125.7	0.466064	98.7	0.432373	178.8	0.19458	41.4	0.27417	279.9	0.171387	70	0.111572	141.4	0.19458
3395	203508_at	U133A	NM_001066	Hs.256278	7133	1	RefSeq	1	+	12161325	12203542	1p36.22	1p36.3-p36.2	331	410	receptor activity	apoptosis	integral to membrane	tumor necrosis factor receptor superfamily, member 1B	||TNF-R-II||p75TNFR||CD120b||TNFR2||TNFBR||TBPII||TNFRSF1B||TNF-R75||TNFR80||TNFR, 80-KD||TNFR, 75-KD||TUMOR NECROSIS FACTOR, BETA RECEPTOR||tumor necrosis factor beta receptor||tumor necrosis factor receptor 2 precursor||tumor necrosis factor binding protein 2||tumor necrosis factor receptor superfamily, member 1B||TUMOR NECROSIS FACTOR RECEPTOR SUBFAMILY, MEMBER 1B||	TNFRSF1B	31.5	0.633789	165.2	0.27417	50.3	0.567627	221.1	0.023926	54.7	0.067627	24.7	0.665527	30.1	0.696289	168.5	0.018555	111	0.398926	74.3	0.366211	51.3	0.80542	20.5	0.533936	27.6	0.753906	70.4	0.780518
12071	212326_at	U133A	AB007922	Hs.194737	55187	1	mRNA	1	+	12271443	12504681	1p36.22	1p36.21	332	411				vacuolar protein sorting 13D (yeast)	||VPS13D||vacuolar protein sorting 13D (yeast)||VACUOLAR PROTEIN SORTING 13, YEAST, HOMOLOG OF, D||	VPS13D	514.4	0.246094	229.2	0.219482	368.2	0.171387	500.3	0.246094	415.3	0.018555	752	0.056152	323.6	0.246094	471.6	0.095215	303.5	0.366211	699.9	0.046143	475.4	0.219482	719.5	0.030273	192	0.567627	368.9	0.219482
32290	232496_at	U133B	AK022477	Hs.194737	55187	1	mRNA	1	+	12349767	12352325	1p36.21	1p36.21	333	412				vacuolar protein sorting 13D (yeast)	||VPS13D||vacuolar protein sorting 13D (yeast)||VACUOLAR PROTEIN SORTING 13, YEAST, HOMOLOG OF, D||	VPS13D	3.9	0.932373	14.3	0.80542	10.4	0.80542	6.8	0.888428	9.2	0.850342	15.7	0.601074	7.4	0.904785	13.3	0.696289	9	0.888428	10.3	0.919434	8.1	0.753906	51.2	0.5	6.6	0.870361	6.4	0.828613
12069	212324_s_at	U133A	BF111962	Hs.194737	55187	1	EST	1	-	12501257	12503753	1p36.21	1p36.21	334	413				vacuolar protein sorting 13D (yeast)	||VPS13D||vacuolar protein sorting 13D (yeast)||VACUOLAR PROTEIN SORTING 13, YEAST, HOMOLOG OF, D||	VPS13D	516.8	0.129639	347.7	0.366211	466.4	0.303711	479.1	0.111572	280.9	0.129639	660.6	0.095215	557.9	0.27417	376.4	0.219482	559.6	0.246094	288.2	0.095215	276.4	0.27417	360.6	0.219482	461.7	0.398926	427.5	0.334473
12068	212323_s_at	U133A	AA524553	Hs.194737	55187	1	EST	1	-	12504103	12504681	1p36.21	1p36.21	335	414				vacuolar protein sorting 13D (yeast)	||VPS13D||vacuolar protein sorting 13D (yeast)||VACUOLAR PROTEIN SORTING 13, YEAST, HOMOLOG OF, D||	VPS13D	959.9	0.037598	476.7	0.056152	573.6	0.023926	1048.1	0.008057	381.4	0.001953	1031	0.000732	956.4	0.056152	472.3	0.046143	694.7	0.00415	1010.2	0.00293	712.5	0.129639	620.1	0.005859	318.7	0.19458	473.7	0.19458
2470	202481_at	U133A	NM_004753	Hs.17144	9249	1	RefSeq	1	-	12562205	12611734	1p36.21	1p36.1	336	415	electron transporter activity	fatty acid metabolism	integral to membrane	dehydrogenase/reductase (SDR family) member 3	||Rsdr1||retSDR1||DHRS3||short-chain dehydrogenase/reductase 1||dehydrogenase/reductase (SDR family) member 3||	DHRS3	2108.8	0.00415	490	0.111572	820.6	0.018555	2272.8	0.001221	152.1	0.19458	1110.9	0.010742	303.3	0.246094	1831.3	0.001953	1505.2	0.008057	1452.1	0.005859	84.2	0.5	4569.7	0.001221	89.8	0.5	77.8	0.5
41304	241515_at	U133B	AA007535	Hs.125062		1	EST	1	+	12597650	12597962	1p36.21		337	416				Transcribed sequences			87.1	0.046143	111.1	0.005859	40.6	0.27417	104.2	0.01416	70.7	0.219482	110.5	0.046143	64.6	0.037598	103.6	0.01416	114.3	0.037598	103.4	0.010742	95.7	0.067627	104.7	0.111572	87.6	0.149658	101.1	0.129639
37821	238032_at	U133B	T68858	Hs.132159		1	EST	1	+	12608994	12609552	1p36.21		338	417				Transcribed sequences			241.1	0.303711	28.7	0.696289	354.9	0.080566	2117.2	0.001221	25	0.567627	219.5	0.219482	29.6	0.80542	766.8	0.030273	354.8	0.111572	301.2	0.27417	24.5	0.72583	556.2	0.056152	26.9	0.72583	33.3	0.533936
31343	231549_at	U133B	AA889516	Hs.98095	93190	1	EST	1	-	12753619	12755368	1p36.21	1p36.21	339	418				hypothetical protein MGC35194	||MGC35194||hypothetical protein MGC35194||	MGC35194	24.9	0.753906	20.4	0.904785	55	0.601074	21.6	0.567627	21.2	0.753906	15.5	0.753906	41.2	0.601074	22.6	0.888428	19.5	0.870361	16.5	0.72583	82.3	0.398926	95.2	0.567627	25.4	0.567627	25.9	0.665527
8176	208312_s_at	U133A	NM_023013	Hs.454859		1	RefSeq	1	+	12785811	12790489	1p36.21	1p36.21	340	419				hypothetical protein similar to preferentially expressed antigen of melanoma	||||LOC65121||hypothetical protein similar to preferentially expressed antigen of melanoma||	LOC65121	26.7	0.919434	48.2	0.780518	60.7	0.696289	56.5	0.80542	14.5	0.932373	43.9	0.888428	109.1	0.753906	42.8	0.72583	71.2	0.601074	45.7	0.828613	45.4	0.888428	17.8	0.919434	40.3	0.919434	55.8	0.850342
4766	204879_at	U133A	NM_006474	Hs.468675	10630	1	RefSeq	1	+	13655557	13689758	1p36.21	1p36	341	420			integral to membrane	lung type-I cell membrane-associated glycoprotein	||T1A2||T1A-2||aggrus||hT1alpha-1||hT1alpha-2||GP36||podoplanin||HT1A-1||OTS8||T1-ALPHA GENE||GLYCOPROTEIN, 36-KD||lung type-I cell membrane-associated glycoprotein||lung type-I cell membrane-associated glycoprotein isoform b||lung type-I cell membrane-associated glycoprotein isoform a||	T1A-2	25	0.696289	12.3	0.753906	8.7	0.696289	20.7	0.780518	11.8	0.72583	28.3	0.753906	43.4	0.753906	18	0.80542	9.4	0.828613	7.3	0.888428	45.1	0.696289	8.6	0.850342	17.6	0.828613	25.4	0.753906
26453	226658_at	U133B	AW590196	Hs.468675	10630	1	EST	1	-	13688124	13688723	1p36.21	1p36	342	421			integral to membrane	lung type-I cell membrane-associated glycoprotein	||T1A2||T1A-2||aggrus||hT1alpha-1||hT1alpha-2||GP36||podoplanin||HT1A-1||OTS8||T1-ALPHA GENE||GLYCOPROTEIN, 36-KD||lung type-I cell membrane-associated glycoprotein||lung type-I cell membrane-associated glycoprotein isoform b||lung type-I cell membrane-associated glycoprotein isoform a||	T1A-2	5.9	0.828613	49.4	0.601074	42.6	0.753906	25.4	0.753906	25.3	0.753906	11	0.828613	8.7	0.753906	29	0.696289	22.8	0.753906	21.3	0.828613	24.5	0.696289	82.4	0.633789	12.4	0.80542	29.5	0.533936
21618	221898_at	U133A	AU154455				EST	1	-	13689197	13689756	1p36.21		343	422							105.3	0.601074	17.2	0.780518	22.7	0.904785	70.3	0.696289	6.5	0.753906	15.2	0.888428	284.1	0.466064	46	0.533936	6.3	0.953857	58	0.601074	17.5	0.80542	18.1	0.80542	148.5	0.72583	47.7	0.80542
5164	205277_at	U133A	NM_012231	Hs.413375	7799	1	RefSeq	1	+	13776655	13896881	1p36.21	1p36	344	423	metal ion binding	regulation of transcription, DNA-dependent	nucleus	PR domain containing 2, with ZNF domain	||MTB-ZF||HUMHOXY1||PRDM2||RIZ1||RIZ2||MTE-binding protein||zinc-finger DNA-binding protein||PR DOMAIN-CONTAINING PROTEIN 2||retinoblastoma protein-interacting zinc finger protein||RETINOBLASTOMA PROTEIN-BINDING ZINC FINGER PROTEIN RIZ||retinoblastoma protein-binding zinc finger protein isoform a||retinoblastoma protein-binding zinc finger protein isoform b||PR domain containing 2, with ZNF domai…	PRDM2	493.4	0.010742	541	0.000732	544.9	0.00293	429.3	0.00293	976.4	0.000732	620.1	0.005859	816.6	0.000732	378.6	0.005859	583.1	0.000732	496.9	0.005859	1385.8	0.000732	384.6	0.00415	746.1	0.00293	895.8	0.000732
16164	216433_s_at	U133A	U23736	Hs.413375	7799	1	mRNA	1	+	13821251	13851466	1p36.21	1p36	345	424	metal ion binding	regulation of transcription, DNA-dependent	nucleus	PR domain containing 2, with ZNF domain	||MTB-ZF||HUMHOXY1||PRDM2||RIZ1||RIZ2||MTE-binding protein||zinc-finger DNA-binding protein||PR DOMAIN-CONTAINING PROTEIN 2||retinoblastoma protein-interacting zinc finger protein||RETINOBLASTOMA PROTEIN-BINDING ZINC FINGER PROTEIN RIZ||retinoblastoma protein-binding zinc finger protein isoform a||retinoblastoma protein-binding zinc finger protein isoform b||PR domain containing 2, with ZNF domai…	PRDM2	49.4	0.696289	10.9	0.665527	9.2	0.870361	11.4	0.870361	9.6	0.72583	5.4	0.994141	36.3	0.696289	7.6	0.850342	5.9	0.932373	16.3	0.850342	15.2	0.870361	7.3	0.828613	54	0.780518	7.7	0.932373
16176	216445_at	U133A	U23736	Hs.413375	7799	1	mRNA	1	+	13821251	13851466	1p36.21	1p36	346	425	metal ion binding	regulation of transcription, DNA-dependent	nucleus	PR domain containing 2, with ZNF domain	||MTB-ZF||HUMHOXY1||PRDM2||RIZ1||RIZ2||MTE-binding protein||zinc-finger DNA-binding protein||PR DOMAIN-CONTAINING PROTEIN 2||retinoblastoma protein-interacting zinc finger protein||RETINOBLASTOMA PROTEIN-BINDING ZINC FINGER PROTEIN RIZ||retinoblastoma protein-binding zinc finger protein isoform a||retinoblastoma protein-binding zinc finger protein isoform b||PR domain containing 2, with ZNF domai…	PRDM2	37.9	0.932373	39.4	0.870361	33.7	0.850342	47.7	0.753906	13.8	0.932373	43.6	0.870361	39	0.904785	29.7	0.850342	38.2	0.943848	22	0.919434	46.3	0.828613	30.3	0.888428	56.4	0.828613	41	0.870361
39444	239655_at	U133B	AA744843	Hs.446178		1	EST	1	-	13844287	13844845	1p36.21		347	426				Transcribed sequences			54.6	0.095215	63.5	0.018555	36	0.080566	40.2	0.008057	54.3	0.018555	47	0.030273	52.9	0.018555	40.4	0.037598	17.3	0.389893	21.1	0.432373	55.6	0.001221	55.7	0.023926	11.5	0.111572	38.6	0.046143
2945	203056_s_at	U133A	AI681013	Hs.413375	7799	1	EST	1	-	13853410	13854053	1p36.21	1p36	348	427	metal ion binding	regulation of transcription, DNA-dependent	nucleus	PR domain containing 2, with ZNF domain	||MTB-ZF||HUMHOXY1||PRDM2||RIZ1||RIZ2||MTE-binding protein||zinc-finger DNA-binding protein||PR DOMAIN-CONTAINING PROTEIN 2||retinoblastoma protein-interacting zinc finger protein||RETINOBLASTOMA PROTEIN-BINDING ZINC FINGER PROTEIN RIZ||retinoblastoma protein-binding zinc finger protein isoform a||retinoblastoma protein-binding zinc finger protein isoform b||PR domain containing 2, with ZNF domai…	PRDM2	48.8	0.601074	360	0.19458	133	0.432373	302.6	0.219482	186	0.111572	394.6	0.095215	723.5	0.046143	60.7	0.533936	276.5	0.303711	94	0.5	680.5	0.046143	19.5	0.753906	250.4	0.334473	889.3	0.037598
2946	203057_s_at	U133A	AV724783	Hs.413375	7799	1	EST	1	+	13859008	13859458	1p36.21	1p36	349	428	metal ion binding	regulation of transcription, DNA-dependent	nucleus	PR domain containing 2, with ZNF domain	||MTB-ZF||HUMHOXY1||PRDM2||RIZ1||RIZ2||MTE-binding protein||zinc-finger DNA-binding protein||PR DOMAIN-CONTAINING PROTEIN 2||retinoblastoma protein-interacting zinc finger protein||RETINOBLASTOMA PROTEIN-BINDING ZINC FINGER PROTEIN RIZ||retinoblastoma protein-binding zinc finger protein isoform a||retinoblastoma protein-binding zinc finger protein isoform b||PR domain containing 2, with ZNF domai…	PRDM2	496.4	0.056152	827.1	0.005859	798.6	0.001953	776.7	0.008057	1607.5	0.000244	1221.6	0.001221	1082.1	0.00293	344.7	0.023926	777.8	0.00415	763.2	0.000732	1101.1	0.008057	897.4	0.000732	800.7	0.010742	1029.7	0.008057
34695	234906_at	U133B	AF131767				mRNA	1	+	14451807	14453172	1p36.21		350	429							258.6	0.010742	186.9	0.00293	139.9	0.018555	113.1	0.030273	146.8	0.01416	264.2	0.000732	117.9	0.056152	312.6	0.01416	211.3	0.023926	112	0.010742	131	0.01001	112.5	0.030273	141.3	0.023926	122.9	0.008057
13219	213478_at	U133A	AB028949	Hs.368823	23254	1	mRNA	1	+	14670505	15138362	1p36.21	1p36.13	351	430				KIAA1026 protein	||KIAA1026||KIAA1026 protein||	KIAA1026	357.4	0.246094	66.9	0.533936	3977.4	0.000244	494.9	0.000732	820.2	0.000244	102.4	0.398926	627	0.008057	34.2	0.696289	29.7	0.665527	401.2	0.000244	137.3	0.398926	571.7	0.000244	154.6	0.432373	270	0.080566
39696	239907_at	U133B	BF508839				EST	1	-	14739302	14739625	1p36.21		352	431							347.4	0.030273	297.5	0.046143	1168.2	0.000732	204.1	0.067627	459.3	0.01416	168.8	0.067627	105	0.095215	246	0.095215	208.4	0.080566	166.9	0.067627	113.9	0.095215	263.3	0.080566	223.6	0.037598	165	0.111572
15629	215896_at	U133A	AU144277	Hs.465105		1	EST	1	-	14802501	14802977	1p36.21		353	432				CDNA FLJ10062 fis, clone HEMBA1001415			195.8	0.398926	58.9	0.633789	183.4	0.219482	79.5	0.219482	71	0.080566	148.9	0.466064	21.1	0.904785	73.5	0.466064	10.6	0.5	98.7	0.398926	19.4	0.932373	136.7	0.533936	99.3	0.567627	35.1	0.633789
41017	241228_at	U133B	AI632517	Hs.197083		1	EST	1	-	14839519	14840019	1p36.21		354	433				Transcribed sequences			13.3	0.780518	21.5	0.780518	143.6	0.023926	32.1	0.149658	40.7	0.398926	20.1	0.80542	38.5	0.432373	38.3	0.601074	36.9	0.398926	35.2	0.665527	39.9	0.149658	33.2	0.533936	27.4	0.5	47.5	0.149658
37454	237665_at	U133B	AA020752	Hs.32634		1	EST	1	-	14888938	14889581	1p36.21		355	434				Transcribed sequences			30	0.828613	12.8	0.919434	34.5	0.633789	11.7	0.828613	15.1	0.943848	19.6	0.850342	7.7	0.953857	11.3	0.943848	27.1	0.828613	11.8	0.932373	6.3	0.943848	16.5	0.919434	21.2	0.780518	13.1	0.962402
33500	233709_at	U133B	AF052168				mRNA	1	+	14891809	14893316	1p36.21		356	435							12.7	0.932373	53.4	0.567627	47	0.665527	20.2	0.696289	18.2	0.633789	18.8	0.780518	12.8	0.80542	6.3	0.919434	9.2	0.919434	16.3	0.780518	3.9	0.904785	15.6	0.870361	9.5	0.80542	10.7	0.80542
14872	215138_s_at	U133A	AB015329	Hs.368823	23254	1	mRNA	1	+	15032583	15137688	1p36.21	1p36.13	357	436				KIAA1026 protein	||KIAA1026||KIAA1026 protein||	KIAA1026	37	0.888428	62.2	0.633789	386.3	0.056152	98.5	0.432373	29.1	0.466064	43.1	0.828613	77.8	0.633789	35.2	0.753906	23.8	0.828613	46	0.665527	23.2	0.943848	88.9	0.5	49.3	0.932373	112.4	0.567627
38430	238641_at	U133B	BF116120	Hs.531424		1	EST	1	+	15186525	15187039	1p36.21		358	437				hypothetical protein FLJ43806	||||FLJ43806||hypothetical protein FLJ43806||	FLJ43806	23.4	0.932373	44.5	0.753906	20.5	0.696289	22.1	0.850342	30.1	0.72583	22.9	0.780518	21.6	0.780518	27.5	0.850342	33.1	0.870361	69.5	0.633789	29.5	0.72583	41.7	0.828613	16.5	0.753906	25.2	0.943848
13492	213752_at	U133A	BF111846	Hs.447976	200197	1	EST	1	-	15189287	15189845	1p36.21	1p36.13	359	438				hypothetical protein FLJ23703	||FLJ23703||hypothetical protein FLJ23703||	FLJ23703	96.5	0.398926	58.9	0.601074	707.5	0.010742	51.3	0.633789	370.2	0.000732	122.3	0.246094	81.7	0.567627	106.3	0.398926	40.1	0.80542	59.7	0.466064	236.5	0.303711	32.2	0.533936	232.1	0.398926	282.9	0.19458
18539	218815_s_at	U133A	NM_018022	Hs.30925	55092	1	RefSeq	1	+	15225534	15292178	1p36.21	1p36.13	360	439				hypothetical protein FLJ10199	||FLJ10199||hypothetical protein FLJ10199||	FLJ10199	307.5	0.149658	224.1	0.19458	724.6	0.018555	1104.4	0.00293	433	0.00415	280.2	0.219482	265.7	0.334473	203.7	0.171387	299.4	0.149658	874.2	0.010742	418.3	0.095215	713.7	0.030273	42.6	0.398926	91.2	0.19458
39864	240075_at	U133B	BE549858	Hs.521525		1	EST	1	+	15400047	15401245	1p36.21		361	440				Transcribed sequence			5.9	0.665527	6.9	0.567627	4	0.80542	12.1	0.567627	5.7	0.870361	8.4	0.919434	8.2	0.696289	5.2	0.80542	19.7	0.246094	3.2	0.850342	3.4	0.962402	4.4	0.870361	1.8	0.780518	5.4	0.870361
17717	217992_s_at	U133A	NM_024329	Hs.301342	79180	1	RefSeq	1	+	15481746	15502140	1p36.21	1p36.13	362	441	calcium ion binding			EF hand domain containing 2	||EFHD2||EF hand domain containing 2||	EFHD2	502.4	0.030273	1696.2	0.000732	737.1	0.00415	1774.8	0.000244	1846.6	0.000244	429.4	0.023926	1556.2	0.001953	785.7	0.000732	1155.6	0.000732	3414.9	0.000732	1292.5	0.000244	2410.3	0.000244	533.3	0.023926	873	0.000244
22302	222483_at	U133B	AW664179	Hs.301342	79180	1	EST	1	-	15482046	15500647	1p36.21	1p36.13	363	442	calcium ion binding			EF hand domain containing 2	||EFHD2||EF hand domain containing 2||	EFHD2	329	0.056152	535.9	0.008057	304.7	0.023926	382.6	0.01416	233.8	0.056152	245.3	0.080566	318.4	0.046143	288.8	0.111572	390.6	0.030273	773	0.001221	307.7	0.030273	337.5	0.023926	131.9	0.303711	148	0.19458
6183	206297_at	U133A	NM_007272	Hs.8709	11330	1	RefSeq	1	+	15510266	15518459	1p36.21	1p36.13	364	443	chymotrypsin activity	proteolysis and peptidolysis		chymotrypsin C (caldecrin)	||CLCR||CTRC||chymotrypsin C (caldecrin)||caldecrin (serum calcium decreasing factor, elastase IV)||	CTRC	556.6	0.037598	426.6	0.171387	318.9	0.095215	274.1	0.111572	276	0.037598	355.8	0.129639	405.7	0.149658	335.3	0.111572	381.5	0.067627	254.3	0.046143	256.8	0.149658	198.3	0.111572	476.7	0.171387	237	0.246094
6963	207077_at	U133A	NM_015849	Hs.169234	51032	1	RefSeq	1	+	15547901	15563200	1p36.21	1p36.13	365	444	chymotrypsin activity	proteolysis and peptidolysis	extracellular	pancreatic elastase IIB	||ELA2B||pancreatic elastase IIB||	ELA2B	153.9	0.149658	167.5	0.095215	118.9	0.149658	35.8	0.850342	17.6	0.466064	195.1	0.111572	192.9	0.27417	99.3	0.366211	156.1	0.149658	143.3	0.19458	141.4	0.27417	95.8	0.219482	130.9	0.19458	153.2	0.27417
40226	240437_at	U133B	AI571356	Hs.34174		1	EST	1	+	15561523	15563048	1p36.21		366	445				Transcribed sequence with weak similarity to protein ref:NP_071385.1 (H.sapiens) hypothetical protein FLJ20958 [Homo sapiens]			31.7	0.601074	102.4	0.432373	31.1	0.466064	89.6	0.432373	64.9	0.27417	11.4	0.72583	35.7	0.533936	98.9	0.5	21.7	0.567627	109.7	0.171387	15.1	0.533936	20.3	0.533936	34.3	0.366211	79.9	0.466064
37240	237451_x_at	U133B	AA157017				EST	1	+	15561523	15563743	1p36.21		367	446							340.5	0.023926	134.9	0.111572	253.3	0.095215	89.6	0.303711	225.6	0.080566	129.9	0.111572	83.2	0.246094	140.3	0.095215	98	0.219482	106.4	0.171387	98.6	0.171387	149.3	0.095215	226.6	0.149658	37.8	0.303711
3871	203984_s_at	U133A	U60521	Hs.329502	842	1	mRNA	1	-	15564076	15596046	1p36.21	1p36.3-p36.1	368	447	caspase activity	apoptotic program	intracellular	caspase 9, apoptosis-related cysteine protease	||APAF-3||MCH6||CASP9||APAF3||ICE-LAP6||apoptotic protease MCH-6||ICE-like apoptotic protease 6||caspase 9 isoform alpha preproprotein||caspase 9 isoform beta preproprotein||caspase 9, apoptosis-related cysteine protease||apoptotic protease activating factor 3||	CASP9	1562.3	0.001221	473.2	0.030273	1135.3	0.001953	652.2	0.00415	713.6	0.000244	964.1	0.018555	645	0.129639	411.3	0.001221	671.2	0.00415	631.9	0.00293	1250.5	0.010742	1301.8	0.000732	1063.6	0.030273	686.4	0.095215
10596	210775_x_at	U133A	AB015653	Hs.329502	842	1	mRNA	1	-	15564428	15596022	1p36.21	1p36.3-p36.1	369	448	caspase activity	apoptotic program	intracellular	caspase 9, apoptosis-related cysteine protease	||APAF-3||MCH6||CASP9||APAF3||ICE-LAP6||apoptotic protease MCH-6||ICE-like apoptotic protease 6||caspase 9 isoform alpha preproprotein||caspase 9 isoform beta preproprotein||caspase 9, apoptosis-related cysteine protease||apoptotic protease activating factor 3||	CASP9	1379	0.030273	885.9	0.067627	1008.1	0.046143	816.7	0.046143	713.6	0.030273	849	0.067627	1138.8	0.095215	661.8	0.080566	917.3	0.067627	676.9	0.095215	846.7	0.037598	688.9	0.037598	739	0.129639	880.2	0.095215
12655	212911_at	U133A	AB023179	Hs.9059	23341	1	mRNA	1	+	15598657	15643533	1p36.21	1p36.1	370	449	electron transporter activity	electron transport		KIAA0962 protein	||KIAA0962||KIAA0962 protein||	KIAA0962	288.8	0.010742	187.8	0.023926	303.4	0.001221	351	0.001221	481.4	0.000244	391.8	0.001953	193.2	0.00415	165.8	0.001221	138.9	0.00293	136.6	0.01416	442.8	0.00415	316.4	0.000244	234.4	0.005859	184.6	0.005859
17083	217358_at	U133A	AL137715				mRNA	1	+	15631408	15664179	1p36.13		371	450							238.5	0.246094	85.1	0.601074	144.9	0.432373	199.4	0.219482	165.9	0.067627	88.7	0.633789	81.3	0.696289	206.1	0.27417	126	0.398926	74.9	0.5	95.6	0.432373	189.7	0.466064	124.5	0.432373	100.3	0.696289
12652	212908_at	U133A	AK022530	Hs.9059	23341	1	mRNA	1	+	15635860	15642814	1p36.13	1p36.1	372	451	electron transporter activity	electron transport		KIAA0962 protein	||KIAA0962||KIAA0962 protein||	KIAA0962	714	0.037598	801.1	0.037598	647.5	0.046143	816.9	0.023926	686.8	0.00293	645.9	0.030273	509.1	0.046143	487.5	0.030273	468.7	0.023926	300.9	0.080566	513.6	0.030273	544.4	0.030273	630.8	0.046143	675.4	0.111572
19516	219792_at	U133A	NM_024758	Hs.461532	79814	1	RefSeq	1	-	15644457	15656911	1p36.13	1p36.13	373	452	agmatinase activity	arginine catabolism	mitochondrion	agmatine ureohydrolase (agmatinase)	||AGMAT||agmatine ureohydrolase (agmatinase)||	AGMAT	216.4	0.19458	332.7	0.080566	220	0.149658	309.3	0.095215	150	0.046143	283.9	0.149658	493.4	0.056152	239.4	0.067627	257.4	0.149658	145.4	0.246094	216.9	0.246094	217	0.030273	325.8	0.129639	437.4	0.056152
22749	222930_s_at	U133B	BC005090	Hs.461532	79814	1	mRNA	1	-	15645352	15656911	1p36.13	1p36.13	374	453	agmatinase activity	arginine catabolism	mitochondrion	agmatine ureohydrolase (agmatinase)	||AGMAT||agmatine ureohydrolase (agmatinase)||	AGMAT	661.2	0.010742	457.2	0.023926	108.2	0.129639	276.3	0.046143	77.7	0.219482	78.1	0.334473	74.1	0.303711	308.9	0.095215	17.5	0.567627	175.2	0.149658	121.9	0.080566	436.7	0.046143	118.2	0.111572	106.9	0.111572
24250	224449_at	U133B	BC006011	Hs.333165	84301	1	mRNA	1	+	15689343	15706100	1p36.13	1p36.13	375	454				DNA-damage inducible protein 2	||DDI2||DNA-damage inducible protein 2||	DDI2	146.8	0.080566	163.5	0.111572	46	0.366211	189.7	0.080566	148	0.149658	124.3	0.095215	86.1	0.111572	164.1	0.080566	149.4	0.080566	142.1	0.067627	137.5	0.129639	169.9	0.056152	89.2	0.129639	119.2	0.129639
14321	214583_at	U133A	AI268381	Hs.239459	6248	1	EST	1	-	15733400	15734083	1p36.13	1p36.1	376	455	ion channel inhibitor activity	transport		regulatory solute carrier protein, family 1, member 1	||RSC1A1||RS1||regulatory solute carrier protein, family 1, member 1||	RSC1A1	194	0.080566	268.8	0.000732	310	0.00415	313.1	0.000244	220.6	0.000732	226.8	0.056152	386.9	0.000244	157.2	0.056152	208.5	0.001953	145.7	0.00415	138.4	0.095215	96.5	0.018555	265.7	0.023926	171.5	0.080566
38308	238519_at	U133B	BG179828	Hs.24183		1	EST	1	+	15736478	15737066	1p36.13		377	456				MRNA; cDNA DKFZp667N1113 (from clone DKFZp667N1113)			105.3	0.129639	119.5	0.001221	193.2	0.00293	1098.6	0.000244	723.8	0.000244	112.8	0.001953	264	0.000244	139.2	0.046143	94.9	0.149658	112.3	0.008057	961.3	0.000732	270.4	0.000244	219.3	0.00293	139.6	0.000732
25577	225780_at	U133B	AL565415	Hs.24183		1	EST	1	-	15739808	15740825	1p36.13		378	457				MRNA; cDNA DKFZp667N1113 (from clone DKFZp667N1113)			575.3	0.00415	1128.1	0.000732	1243.6	0.000244	1661.9	0.000244	1435.1	0.000244	1444.2	0.000244	1514.8	0.000244	863	0.000244	480.9	0.000244	903.1	0.000732	1323.9	0.000244	1554.4	0.000244	591.4	0.000244	725	0.000244
11892	212146_at	U133A	AB020649	Hs.74569	23207	1	mRNA	1	+	15756356	15806568	1p36.13	1p36.13	379	458				pleckstrin homology domain containing, family M (with RUN domain) member 2	||PLEKHM2||KIAA0842||pleckstrin homology domain containing, family M (with RUN domain) member 2||	PLEKHM2	291.1	0.432373	485.8	0.171387	660.3	0.171387	897.5	0.005859	309.7	0.023926	692.4	0.129639	449.8	0.219482	546.6	0.111572	397.2	0.149658	567.2	0.095215	945.3	0.023926	430.4	0.129639	636.6	0.149658	519.2	0.19458
32039	232245_at	U133B	AU151211	Hs.116113	284723	1	EST	1	-	15812622	15813191	1p36.13	1p36.13	380	459				hypothetical protein LOC284723	||LOC284723||hypothetical protein LOC284723||	LOC284723	17.7	0.969727	13.7	0.98584	20.2	0.888428	9.7	0.870361	10.2	0.904785	9.8	0.98584	13.2	0.962402	12	0.989258	16.7	0.981445	9.3	0.981445	11.7	0.633789	21.8	0.828613	14.9	0.870361	18.2	0.870361
25055	225258_at	U133B	AL133035	Hs.8728	54751	1	mRNA	1	+	15840409	15858384	1p36.13	1p36.13	381	460	protein binding	cell adhesion	cytoskeleton	filamin-binding LIM protein-1	||FBLP-1||MIGFILIN||FBLP1||filamin-binding LIM protein-1||MIG2- AND FILAMIN-INTERACTING PROTEIN||FILAMIN-BINDING LIM PROTEIN 1||	FBLP-1	1098.3	0.000244	800.5	0.00293	2926.3	0.000244	3179.2	0.000244	2909.3	0.000244	981.3	0.001221	543.9	0.008057	1060	0.00415	1128.4	0.00415	1090.1	0.000732	2510.8	0.000244	544.6	0.005859	786.3	0.00293	285.3	0.01416
27390	227596_at	U133B	AI660512	Hs.119298		1	EST	1	-	15906082	15906682	1p36.13		382	461				CDNA FLJ42024 fis, clone SPLEN2036103			16.5	0.567627	34.2	0.601074	91	0.432373	58.4	0.5	26.5	0.601074	48.5	0.601074	64.5	0.334473	32.1	0.665527	13.7	0.828613	4.6	0.828613	21.8	0.80542	53.6	0.72583	55.6	0.5	85.8	0.398926
27458	227664_at	U133B	AW149809	Hs.119298		1	EST	1	+	15906781	15907305	1p36.13		383	462				CDNA FLJ42024 fis, clone SPLEN2036103			14.8	0.919434	11.6	0.953857	12.2	0.943848	17.6	0.888428	9.6	0.953857	13.4	0.953857	9.1	0.962402	13.2	0.969727	11.9	0.943848	11.1	0.969727	11.5	0.953857	13.3	0.976074	6.5	0.962402	11.2	0.976074
1986	201997_s_at	U133A	NM_015001	Hs.184245	23013	1	RefSeq	1	+	15919664	16012256	1p36.13	1p36.33-p36.11	384	463	DNA binding	regulation of transcription, DNA-dependent	nucleus	SMART/HDAC1 associated repressor protein	||KIAA0929||SHARP||SMART/HDAC1 associated repressor protein||Msx2 interacting nuclear target (MINT) homolog||	SHARP	1526.1	0.001953	1186.6	0.000732	2646.8	0.000244	2041.6	0.000244	4054.9	0.000244	1463.7	0.000244	2541.6	0.000244	1416.5	0.000244	1359.4	0.000244	2381.3	0.000244	4342.7	0.000244	2673.4	0.000244	1673.2	0.000244	1979.8	0.000244
38717	238928_at	U133B	BF194770	Hs.209277		1	EST	1	+	15920183	15920749	1p36.13		385	464				Transcribed sequence with weak similarity to protein ref:NP_033302.1 (M.musculus) simple repeat sequence-containing transcript [Mus musculus]			17.2	0.567627	25.5	0.72583	15.4	0.753906	17.2	0.72583	11.1	0.80542	21.2	0.633789	13.5	0.696289	34.9	0.533936	11.3	0.633789	15.5	0.72583	16.4	0.633789	21.8	0.72583	12.5	0.753906	9	0.780518
1985	201996_s_at	U133A	AL524033	Hs.184245	23013	1	EST	1	-	16001893	16002806	1p36.13	1p36.33-p36.11	386	465	DNA binding	regulation of transcription, DNA-dependent	nucleus	SMART/HDAC1 associated repressor protein	||KIAA0929||SHARP||SMART/HDAC1 associated repressor protein||Msx2 interacting nuclear target (MINT) homolog||	SHARP	218.7	0.056152	265.6	0.046143	438.1	0.00415	304.9	0.001953	394.5	0.00415	302.7	0.023926	494.1	0.00415	286.6	0.001953	245.5	0.018555	236.6	0.00293	398.7	0.00293	290.1	0.001953	274.7	0.056152	306.1	0.001953
35916	236127_at	U133B	AW082221	Hs.184245	23013	1	EST	1	+	16011733	16012687	1p36.13	1p36.33-p36.11	387	466	DNA binding	regulation of transcription, DNA-dependent	nucleus	SMART/HDAC1 associated repressor protein	||KIAA0929||SHARP||SMART/HDAC1 associated repressor protein||Msx2 interacting nuclear target (MINT) homolog||	SHARP	88.3	0.432373	101.9	0.533936	379.4	0.067627	47.1	0.466064	316.7	0.030273	134.5	0.27417	122.6	0.171387	142.7	0.246094	23.6	0.665527	83.7	0.601074	234.8	0.111572	128.6	0.567627	281.4	0.095215	71.6	0.398926
3489	203602_s_at	U133A	NM_003443	Hs.433764	7709	1	RefSeq	1	-	16013671	16047820	1p36.13	1p36.2-p36.1	388	467	DNA binding	regulation of transcription, DNA-dependent	nucleus	zinc finger protein 151 (pHZ-67)	||ZBTB17||MIZ1||ZNF151||zinc finger protein 151 (pHZ-67)||MYC-INTERACTING ZINC FINGER PROTEIN 1||zinc finger and BTB domain containing 17||	ZNF151	590.8	0.01416	504.4	0.067627	856.5	0.000732	678.7	0.001221	759.2	0.000244	697.5	0.001953	710.6	0.023926	590.6	0.001221	536.1	0.00415	743.6	0.001221	1063.6	0.001221	668.5	0.000732	892.8	0.00293	568.8	0.00293
3488	203601_s_at	U133A	AW574837	Hs.433764	7709	1	EST	1	+	16016197	16016978	1p36.13	1p36.2-p36.1	389	468	DNA binding	regulation of transcription, DNA-dependent	nucleus	zinc finger protein 151 (pHZ-67)	||ZBTB17||MIZ1||ZNF151||zinc finger protein 151 (pHZ-67)||MYC-INTERACTING ZINC FINGER PROTEIN 1||zinc finger and BTB domain containing 17||	ZNF151	70	0.80542	44.1	0.943848	29.1	0.828613	38.1	0.780518	4.2	0.991943	25	0.870361	101.9	0.850342	32.3	0.919434	42.7	0.753906	22.7	0.888428	36.3	0.850342	14.8	0.932373	86.1	0.696289	60.8	0.780518
29175	229381_at	U133B	AI732488	Hs.29190	149563	1	EST	1	-	16077951	16078494	1p36.13	1p36.13	390	469				hypothetical protein MGC24047	||MGC24047||hypothetical protein MGC24047||	MGC24047	46.1	0.246094	103.4	0.129639	94.9	0.19458	53.9	0.27417	93.3	0.01416	16.7	0.5	8	0.696289	54.4	0.432373	14.9	0.432373	87.8	0.149658	80.3	0.19458	15.7	0.753906	78.1	0.067627	99	0.129639
18658	218934_s_at	U133A	NM_014424	Hs.56874	27129	1	RefSeq	1	-	16085830	16090257	1p36.13	1p36.23-p34.3	391	470	protein C-terminus binding	protein folding		heat shock 27kDa protein family, member 7 (cardiovascular)	||cvHSP||HSPB7||cardiovascular heat shock protein||heat shock 27kDa protein family, member 7 (cardiovascular)||heat shock 27kD protein family, member 7 (cardiovascular)||	HSPB7	243.1	0.432373	57.5	0.533936	34.9	0.696289	128.1	0.567627	16.3	0.601074	43.9	0.850342	110.3	0.432373	200.3	0.303711	213.2	0.171387	33	0.633789	41.7	0.72583	36.2	0.72583	63.2	0.665527	153.9	0.432373
35471	235682_s_at	U133B	BF306676	Hs.56874	27129	1	EST	1	-	16089568	16090234	1p36.13	1p36.23-p34.3	392	471	protein C-terminus binding	protein folding		heat shock 27kDa protein family, member 7 (cardiovascular)	||cvHSP||HSPB7||cardiovascular heat shock protein||heat shock 27kDa protein family, member 7 (cardiovascular)||heat shock 27kD protein family, member 7 (cardiovascular)||	HSPB7	12.1	0.969727	9.3	0.989258	3.7	0.994141	5.1	0.976074	7.6	0.962402	8.5	0.969727	5.3	0.989258	9.3	0.943848	3.6	0.991943	5.1	0.991943	3.2	0.98584	5.7	0.989258	3.2	0.998779	10.5	0.904785
6933	207047_s_at	U133A	NM_004070	Hs.123123	1187	1	RefSeq	1	+	16094415	16105850	1p36.13	1p36	393	472	voltage-gated chloride channel activity	chloride transport	integral to plasma membrane	chloride channel Ka	||CLCK1||hClC-Ka||CLCNKA||chloride channel Ka||Chloride channel, kidney, A||	CLCNKA	437.2	0.149658	53.1	0.696289	154.1	0.5	46.1	0.466064	73	0.171387	274.1	0.246094	186.7	0.5	43.5	0.466064	110.1	0.334473	130	0.366211	117.2	0.466064	96.5	0.246094	132.4	0.533936	319	0.19458
5872	205985_x_at	U133A	NM_000085	Hs.352243	1188	1	RefSeq	1	+	16115657	16128782	1p36.13	1p36	394	473	voltage-gated chloride channel activity	chloride transport	integral to plasma membrane	chloride channel Kb	||hClC-Kb||CLCNKB||CLCKB||chloride channel Kb||Chloride channel, kidney, B||	CLCNKB	59.7	0.72583	57.8	0.72583	17.6	0.904785	37.6	0.753906	26.3	0.780518	37.5	0.780518	134.1	0.633789	31.3	0.80542	23.8	0.850342	75.4	0.72583	28.6	0.919434	45.4	0.665527	63.5	0.72583	77.3	0.567627
35244	235455_at	U133B	BE672097	Hs.126825	348487	1	EST	1	+	16129569	16130039	1p36.13	1p36.13	395	474				hypothetical protein FLJ36766	||FLJ36766||hypothetical protein FLJ36766||	FLJ36766	95.1	0.219482	129.6	0.665527	114.9	0.246094	107.1	0.303711	83.6	0.366211	19.4	0.780518	60.5	0.5	88.5	0.533936	144.2	0.533936	124.3	0.219482	115.9	0.219482	24	0.567627	85.5	0.366211	216.4	0.080566
36525	236736_at	U133B	AW274301				EST	1	+	16187353	16187862	1p36.13		396	475							10.5	0.601074	8.2	0.633789	23.4	0.533936	7.7	0.633789	5.4	0.633789	7.5	0.466064	11.9	0.870361	6.5	0.665527	6.7	0.633789	5.2	0.432373	5.1	0.904785	9.9	0.533936	7.8	0.567627	24.4	0.601074
3386	203499_at	U133A	NM_004431	Hs.171596	1969	1	RefSeq	1	-	16196138	16227870	1p36.13	1p36	397	476	ATP binding	development	integral to membrane	EphA2	||2.7.1.112||EphA2||ECK||EPHRIN RECEPTOR EphA2||EPITHELIAL CELL RECEPTOR PROTEIN-TYROSINE KINASE||epithelial cell receptor protein tyrosine kinase||	EPHA2	261.2	0.334473	1399.6	0.00415	466.1	0.018555	3892.1	0.000244	58.5	0.533936	1637.8	0.001953	302.1	0.149658	3216.9	0.000244	3030.4	0.000244	1207.8	0.008057	135.5	0.466064	3543.5	0.000244	316.6	0.246094	290.1	0.129639
36390	236601_at	U133B	BF508918				EST	1	-	16227251	16229130	1p36.13		398	477							21.4	0.753906	16.9	0.601074	5.2	0.953857	14.3	0.601074	8.1	0.953857	8	0.932373	12.1	0.870361	7.8	0.932373	17.4	0.780518	78.2	0.398926	11.8	0.870361	53.3	0.753906	7.8	0.904785	36.1	0.696289
26652	226857_at	U133B	AW170520	Hs.511808	128272	1	EST	1	+	16269976	16270546	1p36.13	1p36.13	399	478				Rho guanine nucleotide exchange factor (GEF) 19	||ARHGEF19||Rho guanine nucleotide exchange factor (GEF) 19||	ARHGEF19	16.4	0.601074	13.4	0.780518	883.8	0.000244	329.3	0.008057	1090.9	0.000732	332.1	0.010742	23.1	0.633789	12	0.665527	180.1	0.080566	152.7	0.19458	296.7	0.023926	34	0.366211	77.6	0.111572	144.4	0.149658
43168	244379_at	U133B	BF222204	Hs.162595	343531	1	EST	1	+	16287707	16287989	1p36.13	1p36.13	400	479				Similar to oral cancer overexpressed 2; transmembrane protein 16A (eight membrane-spanning domains) (LOC343531), mRNA	||||Similar to oral cancer overexpressed 2; transmembrane protein 16A (eight membrane-spanning domains) (LOC343531), mRNA||similar to prostate cancer associated protein 5 isoform NGEP long; prostate cancer-associated gene 5; new gene expressed in prostate||		17.2	0.601074	49.5	0.19458	56.8	0.5	61.7	0.219482	84.7	0.149658	138.9	0.111572	50.2	0.398926	106.2	0.219482	100.8	0.129639	106.7	0.219482	91.2	0.19458	103.2	0.27417	43.7	0.366211	67.9	0.171387
43623	244834_at	U133B	BF001156	Hs.27017	79363	1	EST	1	+	16300478	16308723	1p36.13	1p36.13	401	480	GTP binding	small GTPase mediated signal transduction		hypothetical protein MGC10731	||MGC10731||hypothetical protein MGC10731||	MGC10731	28.1	0.171387	69.8	0.432373	265.4	0.001221	106	0.018555	248.3	0.00293	146.6	0.018555	133.8	0.018555	158.1	0.046143	93.1	0.095215	71.5	0.008057	423.7	0.001953	115.5	0.213135	269.4	0.008057	157	0.056152
20687	220963_s_at	U133A	NM_030907	Hs.27017	79363	1	RefSeq	1	-	16303501	16308752	1p36.13	1p36.13	402	481	GTP binding	small GTPase mediated signal transduction		hypothetical protein MGC10731	||MGC10731||hypothetical protein MGC10731||	MGC10731	204.4	0.067627	240	0.095215	236.2	0.246094	169	0.080566	156.3	0.149658	226.3	0.129639	258.2	0.149658	157.2	0.111572	217.3	0.080566	290.3	0.046143	153.2	0.246094	192	0.095215	130.4	0.466064	211.3	0.246094
408	47773_at	U133A	AA836114	Hs.62767	54455	1	EST	1	+	16318618	16319174	1p36.13	1p36.23-p36.11	403	482				F-box protein 42	||FBXO42||F-box protein 42||	FBXO42	293.1	0.07383	272.8	0.019304	524.6	0.000562	254.3	0.048995	1118	0.000266	656.5	0.001602	692.2	0.001892	447.9	0.001602	398.5	0.005643	215.7	0.019304	984.9	0.000562	350.1	0.00418	774.9	0.001141	301.9	0.005643
21532	221812_at	U133A	AK025059	Hs.62767	54455	1	mRNA	1	-	16318627	16321287	1p36.13	1p36.23-p36.11	404	483				F-box protein 42	||FBXO42||F-box protein 42||	FBXO42	36.2	0.80542	59.9	0.80542	350.8	0.366211	228.6	0.533936	1119.5	0.01416	310.4	0.334473	269.3	0.466064	325.7	0.149658	300.9	0.366211	22	0.828613	719.6	0.149658	154.8	0.466064	285	0.5	176	0.567627
21533	221813_at	U133A	AI129395	Hs.62767	54455	1	EST	1	+	16322456	16322916	1p36.13	1p36.23-p36.11	405	484				F-box protein 42	||FBXO42||F-box protein 42||	FBXO42	568.4	0.19458	347.8	0.303711	829	0.111572	492.3	0.149658	988.5	0.008057	1087.7	0.067627	838.4	0.19458	313.4	0.398926	403.2	0.303711	537.9	0.080566	770.7	0.037598	661.2	0.037598	640.5	0.246094	521.8	0.398926
11751	212004_at	U133A	AL050028	Hs.252967	26099	1	mRNA	1	+	16439043	16468161	1p36.13	1p36.13	406	485				putative MAPK activating protein PM20,PM21	||DKFZp566C0424||putative MAPK activating protein PM20,PM21||	DKFZp566C0424	944.7	0.067627	1497.4	0.010742	1228.5	0.00415	1607.4	0.00293	587.5	0.010742	1230.2	0.008057	2767.8	0.010742	1247.2	0.005859	1723.1	0.00293	793.6	0.008057	1361.8	0.018555	1171.5	0.008057	1248.7	0.018555	1372.7	0.010742
11749	212002_at	U133A	AL561657	Hs.252967	26099	1	EST	1	+	16468160	16469188	1p36.13	1p36.13	407	486				putative MAPK activating protein PM20,PM21	||DKFZp566C0424||putative MAPK activating protein PM20,PM21||	DKFZp566C0424	776.2	0.095215	1511.7	0.001953	444.4	0.030273	1352.2	0.000732	294.7	0.095215	726.1	0.056152	2030.7	0.008057	1175.1	0.001221	1511.7	0.000244	1051.2	0.046143	614.9	0.056152	285.5	0.171387	1648.2	0.001953	2382.8	0.001221
11752	212005_at	U133A	AL582808	Hs.252967	26099	1	EST	1	-	16468899	16469912	1p36.13	1p36.13	408	487				putative MAPK activating protein PM20,PM21	||DKFZp566C0424||putative MAPK activating protein PM20,PM21||	DKFZp566C0424	141.5	0.466064	662.7	0.067627	192.6	0.19458	567	0.056152	340.5	0.008057	425	0.27417	759.6	0.129639	535.3	0.030273	872.8	0.008057	1123.5	0.01416	1000.1	0.008057	589.5	0.037598	657.4	0.171387	232	0.19458
20455	220731_s_at	U133A	NM_018090	Hs.437385	55707	1	RefSeq	1	+	16512538	16531878	1p36.13	1p36.13	409	488				hypothetical protein FLJ10420	||FLJ10420||hypothetical protein FLJ10420||	FLJ10420	391	0.466064	1132.8	0.008057	843.2	0.046143	1106.2	0.008057	709	0.005859	965.7	0.023926	663.1	0.149658	692.2	0.046143	986.6	0.00415	963.9	0.046143	869.8	0.067627	505.5	0.080566	639.2	0.111572	492.2	0.129639
29917	230123_at	U133B	AI608836	Hs.437385	55707	1	EST	1	-	16512863	16513389	1p36.13	1p36.13	410	489				hypothetical protein FLJ10420	||FLJ10420||hypothetical protein FLJ10420||	FLJ10420	72.5	0.129639	156.8	0.219482	235.8	0.037598	84.3	0.037598	274.7	0.008057	220.4	0.056152	403.4	0.008057	27.5	0.366211	60.4	0.398926	57.2	0.303711	370.7	0.005859	49.2	0.334473	256.7	0.018555	214.8	0.01416
15560	215827_x_at	U133A	BE300056	Hs.528312	114819	1	EST	1	+	16547625	16555222	1p36.13	1p36.13	411	490				KIAA1922 protein	||KIAA1922||KIAA1922 protein||	KIAA1922	27.5	0.98584	19.4	0.962402	20.7	0.953857	21	0.953857	38.2	0.601074	16	0.981445	47.3	0.904785	26.3	0.888428	11.3	0.969727	27	0.919434	58.7	0.850342	20.8	0.932373	16.6	0.969727	17.3	0.981445
37706	237917_at	U133B	N62721	Hs.47142		1	EST	1	+	16662349	16662773	1p36.13		412	491				Transcribed sequence with weak similarity to protein sp:P39195 (H.sapiens) ALU8_HUMAN Alu subfamily SX sequence contamination warning entry			117.3	0.00415	122.6	0.067627	40.6	0.219482	40.2	0.010742	133.6	0.001953	76.6	0.008057	85.4	0.005859	86.9	0.056152	149.4	0.030273	98.8	0.171387	145.2	0.008057	60.1	0.129639	137.7	0.010742	76.1	0.095215
36062	236273_at	U133B	AW269499				EST	1	+	16677215	16677724	1p36.13		413	492							210.8	0.001953	98.3	0.030273	308.7	0.001221	53.3	0.018555	901.4	0.000244	259.6	0.005859	405.1	0.000732	153.2	0.018555	55.7	0.008057	118.6	0.067627	314	0.001953	132.8	0.008057	360	0.000732	179.6	0.00415
40423	240634_x_at	U133B	BE348555	Hs.201106		1	EST	1	+	16689485	16689749	1p36.13		414	493				Transcribed sequences			135.6	0.018555	136	0.010742	94.7	0.01416	106.4	0.010742	275.1	0.001953	110.1	0.018555	52.2	0.030273	75.3	0.095215	83	0.046143	94.6	0.00415	443.6	0.000732	115.8	0.067627	110.5	0.005859	140.8	0.01416
10843	211038_s_at	U133A	BC006312	Hs.301065	84809	1	mRNA	1	-	16690058	16702751	1p36.13	1p36.13	415	494				hypothetical protein MGC12760	||MGC12760||hypothetical protein MGC12760||	MGC12760	428	0.00293	780	0.000244	1192	0.000244	557.7	0.008057	1596.5	0.000244	918.7	0.00415	648.8	0.00293	320.8	0.018555	664.3	0.001953	1032.1	0.000244	2767.9	0.000244	1628.6	0.000244	882.3	0.001953	1822.1	0.000244
35736	235947_at	U133B	AA922273	Hs.465783		1	EST	1	(Ambiguous)	16737261	16741915	1p36.13		416	495				Transcribed sequence			152.2	0.001221	8	0.870361	106.1	0.030273	49.6	0.01416	178.8	0.00415	22.3	0.171387	4.6	0.601074	2.4	0.98584	40.7	0.601074	17.8	0.533936	271.3	0.001221	172.5	0.000244	71.4	0.005859	130.5	0.000244
41624	241835_at	U133B	AI733297	Hs.522966		1	EST	1	(Ambiguous)	16743501	16743925	1p36.13		417	496				Transcribed sequences			84.9	0.171387	55.3	0.398926	43.8	0.219482	81	0.023926	1142.3	0.000732	378.2	0.001953	2.4	0.828613	286.5	0.000732	13.7	0.303711	73.2	0.171387	156.2	0.023926	112.2	0.095215	84.8	0.046143	33.2	0.303711
15296	215563_s_at	U133A	U28055	Hs.475654	11223	1	mRNA	1	-	16826710	16830673	1p36.13	1p36.13	418	497	chymotrypsin activity	proteolysis and peptidolysis		macrophage stimulating, pseudogene 9	||MSTP9||D1F15S1A||macrophage stimulating, pseudogene 9||hepatocyte growth factor-like protein homolog||	MSTP9	122.6	0.466064	113	0.334473	134.2	0.334473	113.8	0.303711	27.7	0.665527	116.2	0.601074	17.2	0.904785	91.7	0.303711	107.2	0.398926	34.3	0.5	41.2	0.5	24.7	0.780518	143.8	0.5	51.9	0.567627
13121	213380_x_at	U133A	AA911235	Hs.475654	11223	1	EST	1	+	16828925	16830049	1p36.13	1p36.13	419	498	chymotrypsin activity	proteolysis and peptidolysis		macrophage stimulating, pseudogene 9	||MSTP9||D1F15S1A||macrophage stimulating, pseudogene 9||hepatocyte growth factor-like protein homolog||	MSTP9	279.3	0.533936	264.9	0.432373	803	0.219482	455.7	0.366211	316.9	0.149658	1016.3	0.095215	467.2	0.432373	286.6	0.398926	339.2	0.366211	438.6	0.27417	460.6	0.334473	794.3	0.046143	459.6	0.432373	506	0.303711
40923	241134_at	U133B	AI791387	Hs.126678		1	EST	1	-	16837105	16837541	1p36.13		420	499				Transcribed sequences			12.7	0.904785	8.9	0.976074	8.1	0.953857	8.3	0.989258	5.3	0.98584	6.4	0.976074	7.2	0.943848	7.7	0.991943	6.1	0.981445	11	0.932373	7.8	0.994141	11.3	0.953857	4.8	0.98584	9	0.962402
42673	242884_at	U133B	AA626381	Hs.308060	400740	1	EST	1	-	16944839	16945893	1p36.13	1p36.13	421	500				Clone IMAGE:4822225, mRNA	||||Clone IMAGE:4822225, mRNA||hypothetical gene supported by BC036435||		45.5	0.334473	14	0.696289	16.1	0.633789	17.7	0.72583	16	0.601074	55.1	0.366211	14.6	0.601074	75.5	0.5	22.7	0.601074	17.9	0.601074	42.4	0.398926	24.1	0.828613	6.7	0.753906	12.7	0.633789
29668	229874_x_at	U133B	BE865517	Hs.465405		1	EST	1	-	16960346	16961448	1p36.13		422	501				CDNA clone IMAGE:3960708, partial cds			2781.6	0.001953	1270.7	0.00293	894.8	0.018555	634.3	0.010742	1177.8	0.008057	1430	0.000732	252.2	0.111572	556.3	0.018555	611.7	0.01416	1560.2	0.00415	195.7	0.149658	964.4	0.010742	991.7	0.010742	177.5	0.19458
16150	216419_at	U133A	AK026910	Hs.512339		1	mRNA	1	+	16967537	17015338	1p36.13	1pter-p36.11	423	502				ciliary rootlet coiled-coil, rootletin	||||CROCC||ciliary rootlet coiled-coil, rootletin||	CROCC	273.8	0.533936	68.7	0.366211	251.6	0.171387	221.4	0.366211	5.8	0.665527	186.3	0.466064	160.3	0.398926	39.4	0.567627	36	0.601074	26.3	0.665527	61.9	0.665527	34.9	0.601074	71.1	0.567627	159.6	0.398926
16531	216801_at	U133A	AK026910	Hs.512339		1	mRNA	1	+	16967537	17015338	1p36.13	1pter-p36.11	424	503				ciliary rootlet coiled-coil, rootletin	||||CROCC||ciliary rootlet coiled-coil, rootletin||	CROCC	150.7	0.334473	190.1	0.398926	167.3	0.27417	162.3	0.5	114.6	0.111572	212.9	0.219482	354.4	0.466064	80.5	0.567627	147.1	0.466064	197	0.246094	105.6	0.601074	158.1	0.27417	220.2	0.5	283.2	0.303711
3304	203417_at	U133A	NM_017459	Hs.389137	4237	1	RefSeq	1	-	17046306	17053387	1p36.13	1p36.1-p35	425	504	extracellular matrix structural constituent		microfibril	microfibrillar-associated protein 2	||MAGP1||MFAP2||MICROFIBRIL-ASSOCIATED PROTEIN 2||microfibrillar-associated protein 2||microfibrillar-associated protein 2 precursor||	MFAP2	308.9	0.303711	505.6	0.000732	1996.9	0.000244	4530.4	0.000244	708.7	0.000732	328.3	0.005859	74.4	0.466064	27.1	0.696289	285.6	0.018555	176.3	0.129639	166.4	0.366211	76.4	0.366211	267.1	0.149658	172.2	0.432373
18333	218608_at	U133A	NM_022089	Hs.128866	23400	1	RefSeq	1	-	17057758	17083573	1p36.13	1p36	426	505	ATP binding	cation transport	integral to membrane	putative ATPase	||HSA9947||putative ATPase||	HSA9947	347.1	0.067627	621.4	0.080566	773.3	0.030273	1323.5	0.00415	211.7	0.01416	364.9	0.219482	341.3	0.27417	212.6	0.303711	727.3	0.030273	1310.2	0.01416	650.4	0.037598	1065	0.030273	583.1	0.067627	265.6	0.334473
13905	214166_at	U133A	AW294107				EST	1	+	17090522	17091036	1p36.13		427	506							405.9	0.129639	140.2	0.334473	54.4	0.334473	250.5	0.149658	63	0.19458	140.1	0.366211	307.5	0.27417	236.1	0.129639	241.1	0.095215	269.3	0.19458	479.6	0.067627	262.8	0.149658	126.4	0.27417	175.5	0.334473
2664	202675_at	U133A	NM_003000	Hs.64	6390	1	RefSeq	1	-	17090558	17125952	1p36.13	1p36.1-p35	428	507	electron transporter activity	aerobic respiration	mitochondrion	succinate dehydrogenase complex, subunit B, iron sulfur (Ip)	||1.3.5.1||PGL4||SDHB||SDHIP||iron-sulfur subunit||PARAGANGLIOMA, FAMILIAL MALIGNANT||SDH1 PARAGANGLIOMAS, FAMILIAL NONCHROMAFFIN, 4||SUCCINATE DEHYDROGENASE 1, IRON SULFUR SUBUNIT||SUCCINATE DEHYDROGENASE COMPLEX, SUBUNIT B, IRON SULFUR PROTEIN||succinate dehydrogenase complex, subunit B, iron sulfur (Ip)||	SDHB	2613.4	0.000244	2255.6	0.000244	1097.1	0.000244	2290	0.000244	1272.5	0.000244	1566.1	0.000244	2079.5	0.000244	1109.4	0.000244	1779.2	0.000244	2747.6	0.000244	1258.5	0.000244	3440.1	0.000244	873.9	0.001953	1725.8	0.000244
23555	223739_at	U133B	AK026652	Hs.412941	29943	1	mRNA	1	+	17276926	17317805	1p36.13	1p36.13	429	508	calcium ion binding	protein modification		peptidyl arginine deiminase, type I	||HPAD10||PADI1||PDI1||PEPTIDYLARGININE DEIMINASE, TYPE I||peptidylarginine deiminase type I||peptidyl arginine deiminase, type I||	PADI1	3656.8	0.000732	116.5	0.046143	56.6	0.366211	2182.4	0.000244	49.6	0.018555	117.6	0.037598	58.2	0.095215	147.7	0.046143	227.5	0.00293	1642.4	0.000732	84.5	0.129639	393.7	0.005859	70.9	0.067627	138	0.023926
20686	220962_s_at	U133A	NM_013358	Hs.412941	29943	1	RefSeq	1	+	17276935	17316654	1p36.13	1p36.13	430	509	calcium ion binding	protein modification		peptidyl arginine deiminase, type I	||HPAD10||PADI1||PDI1||PEPTIDYLARGININE DEIMINASE, TYPE I||peptidylarginine deiminase type I||peptidyl arginine deiminase, type I||	PADI1	1378.2	0.008057	486.7	0.219482	291.9	0.27417	1148.7	0.001953	118.8	0.246094	347.3	0.366211	791.6	0.27417	568.3	0.246094	404.7	0.129639	540.9	0.149658	532.4	0.095215	385	0.219482	599.7	0.129639	460.3	0.219482
20503	220779_at	U133A	NM_016233	Hs.149195	51702	1	RefSeq	1	+	17320898	17356031	1p36.13	1p36.13	431	510	calcium ion binding	protein modification		peptidyl arginine deiminase, type III	||PADI3||PEPTIDYLARGININE DEIMINASE III||peptidyl arginine deiminase, type III||	PADI3	99	0.466064	76.2	0.633789	53.8	0.80542	828.3	0.030273	22.8	0.753906	63.5	0.850342	97.9	0.780518	55.3	0.533936	67.4	0.466064	57	0.567627	63.3	0.633789	55.7	0.665527	75.1	0.72583	104.3	0.303711
11185	211412_at	U133A	AF229067	Hs.397050	23569	1	mRNA	1	+	17379995	17406597	1p36.13	1p36.13	432	511	calcium ion binding	protein modification		peptidyl arginine deiminase, type IV	||3.5.3.15||PDI4||PDI5||PADI4||PADI5||protein-arginine deiminase||PEPTIDYLARGININE DEIMINASE V||PEPTIDYLARGININE DEIMINASE, TYPE IV||peptidyl arginine deiminase, type V||peptidyl arginine deiminase, type IV||	PADI4	43.1	0.533936	13	0.780518	28.4	0.533936	8.8	0.888428	34.3	0.129639	75.9	0.111572	65.4	0.19458	8.1	0.696289	10	0.80542	67.6	0.334473	60.6	0.601074	46.7	0.366211	9	0.870361	13.8	0.780518
11186	211413_s_at	U133A	AF229067	Hs.397050	23569	1	mRNA	1	+	17379995	17406597	1p36.13	1p36.13	433	512	calcium ion binding	protein modification		peptidyl arginine deiminase, type IV	||3.5.3.15||PDI4||PDI5||PADI4||PADI5||protein-arginine deiminase||PEPTIDYLARGININE DEIMINASE V||PEPTIDYLARGININE DEIMINASE, TYPE IV||peptidyl arginine deiminase, type V||peptidyl arginine deiminase, type IV||	PADI4	13.2	0.850342	11.4	0.976074	12.5	0.919434	43	0.633789	25	0.334473	19.8	0.870361	19.7	0.850342	11	0.850342	12	0.919434	19	0.780518	22.4	0.976074	11.2	0.80542	19	0.919434	16.8	0.828613
19725	220001_at	U133A	NM_012387	Hs.397050	23569	1	RefSeq	1	+	17379997	17435801	1p36.13	1p36.13	434	513	calcium ion binding	protein modification		peptidyl arginine deiminase, type IV	||3.5.3.15||PDI4||PDI5||PADI4||PADI5||protein-arginine deiminase||PEPTIDYLARGININE DEIMINASE V||PEPTIDYLARGININE DEIMINASE, TYPE IV||peptidyl arginine deiminase, type V||peptidyl arginine deiminase, type IV||	PADI4	49.4	0.601074	129	0.5	59	0.696289	195	0.5	35	0.780518	58.6	0.665527	173.4	0.633789	72.1	0.633789	112.5	0.5	105.7	0.567627	181.8	0.533936	16.8	0.753906	103.5	0.665527	169.8	0.5
24377	224578_at	U133B	AB040903	Hs.380857	55920	1	mRNA	1	-	17478584	17511487	1p36.13	1p36.13	435	514				RCC1-like	||TD-60||RCC1-like||	TD-60	1155.5	0.01416	3996.2	0.000732	10525.6	0.000244	4383.9	0.000732	7695.1	0.000244	7513.4	0.000244	4036.8	0.000732	1838.4	0.001953	2568.4	0.000732	3835	0.000732	10597.1	0.000244	4106.1	0.000732	4946.7	0.000732	5236.3	0.000244
21377	221656_s_at	U133A	BC003073	Hs.436849	55160	1	mRNA	1	+	17736301	17769669	1p36.13	1p36.13	436	515				hypothetical protein FLJ10521	||FLJ10521||hypothetical protein FLJ10521||	FLJ10521	991.6	0.008057	211.1	0.111572	648	0.000732	596.3	0.000732	625.9	0.000244	293.9	0.067627	283.9	0.129639	286.1	0.001953	372.5	0.00293	539	0.00415	853.3	0.010742	1021.2	0.001221	365.6	0.023926	573.5	0.01416
14692	214957_at	U133A	BF594459	Hs.2149	81569	1	EST	1	-	17898489	17898864	1p36.13	1p36.2-p35	437	516	structural constituent of cytoskeleton		actin cytoskeleton	actin like protein	||LOC81569||actin like protein||	LOC81569	74.3	0.80542	69.9	0.80542	51.8	0.780518	52.4	0.80542	27	0.753906	65	0.80542	102.3	0.72583	38.8	0.828613	43.6	0.696289	42.7	0.80542	51.8	0.919434	57	0.567627	54	0.870361	76.1	0.80542
33802	234012_at	U133B	AB007966	Hs.466187		1	mRNA	1	+	18181188	18187661	1p36.13		438	517				MRNA, chromosome 1 specific transcript KIAA0497.			25.9	0.780518	46.3	0.466064	21.6	0.633789	25	0.466064	57.4	0.366211	26.9	0.5	19.5	0.466064	26.9	0.633789	18.8	0.696289	20.1	0.633789	52.5	0.398926	30.9	0.80542	19.5	0.533936	25.5	0.533936
33853	234063_at	U133B	AB007966	Hs.466187		1	mRNA	1	+	18181188	18187661	1p36.13		439	518				MRNA, chromosome 1 specific transcript KIAA0497.			41.1	0.5	66.3	0.303711	24.3	0.567627	65.4	0.334473	73.6	0.19458	48.1	0.432373	14.4	0.567627	92.9	0.334473	15.2	0.5	18.5	0.398926	54	0.466064	66.9	0.466064	40.2	0.366211	63.3	0.27417
26949	227154_at	U133B	AL566367	Hs.6140	84966	1	EST	1	-	18437022	18450260	1p36.13	1p36.13	440	519	receptor activity			hypothetical protein MGC15730	||MGC15730||hypothetical protein MGC15730||	MGC15730	26.7	0.601074	28.5	0.696289	629.7	0.001221	19.5	0.696289	160.1	0.018555	27.1	0.466064	911.1	0.000244	23.4	0.828613	71.1	0.303711	26.1	0.80542	8.5	0.696289	25.6	0.696289	47.6	0.334473	542.9	0.00293
7929	208060_at	U133A	NM_002584	Hs.113253	5081	1	RefSeq	1	+	18702805	18807937	1p36.13	1p36.2-p36.12	441	520	transcription factor activity	anti-apoptosis	nucleus	paired box gene 7	||PAX7||PAIRED DOMAIN GENE HuP1||paired box gene 7||HUP1 PAX7/FKHR FUSION GENE||paired domain gene 7||paired box homeotic gene 7||paired box gene 7 isoform 2||paired box gene 7 isoform 1||	PAX7	30.7	0.850342	64	0.601074	30.6	0.780518	49.8	0.753906	6.9	0.919434	40.3	0.633789	168.5	0.533936	33.2	0.80542	41.3	0.665527	24.6	0.665527	51.3	0.696289	15.8	0.72583	20	0.80542	19	0.888428
3609	203722_at	U133A	NM_003748	Hs.77448	8659	1	RefSeq	1	-	18943231	18974378	1p36.13	1p36	442	521	1-pyrroline-5-carboxylate dehydrogenase activity	metabolism	mitochondrial matrix	aldehyde dehydrogenase 4 family, member A1	||ALDH4A1||P5CDhL||P5CDhS||1.5.1.12||PYRROLINE-5-CARBOXYLATE DEHYDROGENASE||P5C dehydrogenase||aldehyde dehydrogenase 4A1 precursor||mitochondrial delta-1-pyrroline 5-carboxylate dehydrogenase||aldehyde dehydrogenase 4 family, member A1||ALDEHYDE DEHYDROGENASE, FAMILY 4, SUBFAMILY A, MEMBER 1||	ALDH4A1	135	0.665527	247.5	0.432373	108.7	0.5	398.7	0.149658	123	0.466064	207.5	0.398926	333.1	0.19458	190.4	0.533936	293.8	0.067627	217.3	0.27417	200.4	0.334473	137.4	0.432373	83.3	0.633789	161.1	0.601074
11317	211552_s_at	U133A	U24267	Hs.77448	8659	1	mRNA	1	-	18943231	18974353	1p36.13	1p36	443	522	1-pyrroline-5-carboxylate dehydrogenase activity	metabolism	mitochondrial matrix	aldehyde dehydrogenase 4 family, member A1	||ALDH4A1||P5CDhL||P5CDhS||1.5.1.12||PYRROLINE-5-CARBOXYLATE DEHYDROGENASE||P5C dehydrogenase||aldehyde dehydrogenase 4A1 precursor||mitochondrial delta-1-pyrroline 5-carboxylate dehydrogenase||aldehyde dehydrogenase 4 family, member A1||ALDEHYDE DEHYDROGENASE, FAMILY 4, SUBFAMILY A, MEMBER 1||	ALDH4A1	425.4	0.27417	384.9	0.171387	350.1	0.398926	457.3	0.171387	40.2	0.567627	748.1	0.219482	361.5	0.171387	422.1	0.246094	473.4	0.111572	342	0.246094	565.7	0.246094	263.4	0.303711	595.8	0.27417	577.9	0.303711
25412	225615_at	U133B	AK024480	Hs.511805	126917	1	mRNA	1	-	18976080	18988827	1p36.13	1p36.13	444	523				hypothetical protein LOC126917	||LOC126917||hypothetical protein LOC126917||	LOC126917	185.1	0.149658	361.7	0.037598	288.5	0.023926	533.5	0.00415	84.3	0.149658	62.6	0.533936	354.3	0.018555	249.1	0.095215	181.4	0.111572	364.5	0.010742	230.6	0.030273	324.1	0.080566	176.4	0.095215	240.1	0.018555
32700	232907_at	U133B	AU145867	Hs.287616	23352	1	EST	1	+	19143909	19144439	1p36.13	1p36.13	445	524				retinoblastoma-associated factor 600	||KIAA1307||RBAF600||KIAA0462||retinoblastoma-associated factor 600||	RBAF600	191.4	0.056152	105.1	0.366211	121.2	0.080566	72.7	0.246094	50.4	0.398926	69.2	0.27417	86.6	0.111572	215.9	0.19458	104.4	0.171387	88.8	0.366211	141.4	0.095215	150.3	0.19458	69.1	0.27417	161.7	0.056152
11698	211950_at	U133A	AB007931	Hs.287616	23352	1	mRNA	1	-	19146313	19210893	1p36.13	1p36.13	446	525				retinoblastoma-associated factor 600	||KIAA1307||RBAF600||KIAA0462||retinoblastoma-associated factor 600||	RBAF600	1964.4	0.000244	1901.9	0.000244	3280.3	0.000244	1131.6	0.000244	3599.6	0.000244	2679.6	0.000244	1566.5	0.000244	2812.3	0.000244	2655.4	0.000244	3607.1	0.000244	5110	0.000244	3935.4	0.000244	1503.2	0.000244	1714.1	0.000244
15369	215636_at	U133A	AK022322	Hs.287616	23352	1	mRNA	1	-	19183439	19189780	1p36.13	1p36.13	447	526				retinoblastoma-associated factor 600	||KIAA1307||RBAF600||KIAA0462||retinoblastoma-associated factor 600||	RBAF600	20.9	0.828613	28.8	0.870361	25.3	0.72583	79.5	0.665527	50.2	0.303711	101.9	0.567627	110.3	0.696289	61.7	0.633789	21.6	0.665527	20	0.601074	158.4	0.334473	15.8	0.696289	71.4	0.780518	35.3	0.80542
31683	231889_at	U133B	AB037728	Hs.287616	23352	1	mRNA	1	-	19222723	19250870	1p36.13	1p36.13	448	527				retinoblastoma-associated factor 600	||KIAA1307||RBAF600||KIAA0462||retinoblastoma-associated factor 600||	RBAF600	85.1	0.246094	79.9	0.219482	64	0.046143	51.9	0.219482	60.6	0.246094	52.3	0.246094	84.4	0.056152	40.7	0.219482	30.2	0.303711	61.6	0.246094	63.1	0.171387	71.9	0.149658	65.5	0.046143	70.9	0.056152
39897	240108_at	U133B	BE349858	Hs.148078		1	EST	1	+	19277454	19277904	1p36.13		449	528				Transcribed sequences			44.3	0.129639	178.3	0.001953	126.9	0.001953	81.8	0.005859	100.3	0.067627	57	0.010742	166	0.001953	95.7	0.01416	75.5	0.018555	120.3	0.005859	373.5	0.000244	118.7	0.000244	97.9	0.056152	95.5	0.001953
12139	212394_at	U133A	D42044	Hs.439200	23065	1	mRNA	1	-	19286373	19315772	1p36.13	1p36.13	450	529				KIAA0090 protein	||KIAA0090||KIAA0090 protein||	KIAA0090	63.7	0.567627	298.9	0.095215	386.3	0.095215	149.1	0.111572	259.7	0.00293	404.1	0.023926	222.8	0.432373	367.6	0.00415	171.1	0.080566	349	0.023926	260.4	0.037598	342.5	0.008057	155.4	0.303711	46.5	0.633789
15723	215991_s_at	U133A	AU121504	Hs.439200	23065	1	EST	1	-	19289260	19289646	1p36.13	1p36.13	451	530				KIAA0090 protein	||KIAA0090||KIAA0090 protein||	KIAA0090	10.3	0.99585	137.5	0.219482	23.4	0.80542	103.4	0.171387	34.3	0.466064	12.1	0.780518	25.5	0.633789	138.8	0.095215	118.8	0.246094	12	0.962402	170.3	0.303711	11.2	0.888428	30.8	0.665527	45.7	0.533936
12140	212395_s_at	U133A	BF197122	Hs.439200	23065	1	EST	1	+	19289891	19290447	1p36.13	1p36.13	452	531				KIAA0090 protein	||KIAA0090||KIAA0090 protein||	KIAA0090	421.1	0.067627	521.9	0.056152	422.5	0.010742	436.1	0.01416	419.1	0.001221	592.7	0.010742	608.1	0.095215	403	0.018555	538.6	0.00415	268.7	0.056152	349.5	0.129639	483.8	0.023926	448.2	0.067627	221.7	0.19458
12141	212396_s_at	U133A	AI143233	Hs.439200	23065	1	EST	1	+	19290732	19291483	1p36.13	1p36.13	453	532				KIAA0090 protein	||KIAA0090||KIAA0090 protein||	KIAA0090	135.2	0.398926	1305.5	0.00293	1003.5	0.000244	564.6	0.01416	471.1	0.01416	1649	0.001953	45.6	0.432373	481.9	0.030273	906.3	0.01416	1892	0.000732	633.1	0.01416	1026.5	0.000244	84.8	0.567627	83.8	0.398926
20412	220688_s_at	U133A	NM_016183	Hs.463797	51154	1	RefSeq	1	+	19323604	19331064	1p36.13	1p36.13	454	533	structural constituent of ribosome	protein biosynthesis	intracellular	chromosome 1 open reading frame 33	||C1orf33||chromosome 1 open reading frame 33||	C1orf33	78.6	0.665527	1709	0.001953	609.8	0.080566	438.7	0.046143	418	0.037598	504.5	0.129639	2086.2	0.008057	1176.1	0.001221	708.5	0.01416	2294.7	0.000732	629	0.046143	785.7	0.008057	648	0.023926	2455.7	0.00415
35572	235783_at	U133B	BG107419				EST	1	+	19331393	19331926	1p36.13		455	534							282.5	0.111572	387.9	0.111572	391	0.037598	269.1	0.080566	278.9	0.080566	350.7	0.056152	423.9	0.01416	592.9	0.030273	331.6	0.095215	450.1	0.046143	334	0.080566	342.5	0.149658	377.4	0.037598	325	0.067627
6355	206469_x_at	U133A	NM_012067	Hs.6980	22977	1	RefSeq	1	-	19354362	19360586	1p36.13	1p35.1-p36.23	456	535	aldo-keto reductase activity	aldehyde metabolism	cytosol	aldo-keto reductase family 7, member A3 (aflatoxin aldehyde reductase)	||AKR7A3||AFAR2||AFLATOXIN B1-ALDEHYDE REDUCTASE 2||aflatoxin B1 aldehyde reductase 2||aldo-keto reductase family 7, member A3 (aflatoxin aldehyde reductase)||	AKR7A3	1816	0.00415	608.1	0.111572	514.8	0.056152	571.7	0.129639	651.1	0.018555	540.7	0.095215	542.3	0.095215	456.4	0.037598	461.8	0.056152	2075	0.001953	503.8	0.129639	971.5	0.030273	517.1	0.219482	1221.2	0.018555
13998	214259_s_at	U133A	AI144075	Hs.512807	8574	1	EST	1	-	19375764	19375939	1p36.13	1p35.1-p36.23	457	536	aldehyde reductase activity	aldehyde metabolism	Golgi apparatus	aldo-keto reductase family 7, member A2 (aflatoxin aldehyde reductase)	||AKR7A2||AFB1-AR1||AFAR1||aldoketoreductase 7||ALDO-KETO REDUCTASE 7||AFLATOXIN B1-ALDEHYDE REDUCTASE||aflatoxin beta1 aldehyde reductase||aldo-keto reductase family 7, member A2 (aflatoxin aldehyde reductase)||	AKR7A2	1342.6	0.000732	1277.9	0.000732	1999.8	0.000732	876.5	0.000732	2269.1	0.000244	1554.5	0.000732	2044.1	0.000732	1544.9	0.000732	2099.5	0.000732	3944.8	0.000732	1572.7	0.001221	2408.4	0.000732	933.4	0.001953	2332.7	0.000732
2128	202139_at	U133A	NM_003689	Hs.512807	8574	1	RefSeq	1	-	19375768	19383946	1p36.13	1p35.1-p36.23	458	537	aldehyde reductase activity	aldehyde metabolism	Golgi apparatus	aldo-keto reductase family 7, member A2 (aflatoxin aldehyde reductase)	||AKR7A2||AFB1-AR1||AFAR1||aldoketoreductase 7||ALDO-KETO REDUCTASE 7||AFLATOXIN B1-ALDEHYDE REDUCTASE||aflatoxin beta1 aldehyde reductase||aldo-keto reductase family 7, member A2 (aflatoxin aldehyde reductase)||	AKR7A2	841.4	0.000732	954.8	0.000244	1325.7	0.000244	751.1	0.000244	1400.7	0.000244	971.6	0.000244	1398.4	0.000244	1346.7	0.000244	1833.1	0.000244	3120.5	0.000244	791.2	0.000244	1495.1	0.000244	728.5	0.000244	2946.9	0.000244
20177	220453_at	U133A	NM_017765	Hs.263081	54896	1	RefSeq	1	+	19384125	19404227	1p36.13	1p36.13	459	538				PQ loop repeat containing 2	||PQLC2||PQ loop repeat containing 2||	PQLC2	310	0.037598	271.6	0.00293	318.6	0.030273	250.9	0.149658	173.5	0.037598	229.4	0.080566	682.5	0.067627	309.5	0.080566	187.8	0.046143	144.6	0.171387	347.7	0.219482	135.1	0.095215	477	0.111572	510.5	0.046143
39335	239546_at	U133B	AA404325	Hs.263081	54896	1	EST	1	-	19405770	19406263	1p36.13	1p36.13	460	539				PQ loop repeat containing 2	||PQLC2||PQ loop repeat containing 2||	PQLC2	2.7	0.633789	5.6	0.696289	21.7	0.246094	13.6	0.432373	61.8	0.111572	24.4	0.303711	41.9	0.149658	7.1	0.696289	29.9	0.398926	14	0.398926	20.3	0.303711	2.2	0.870361	53.8	0.111572	2.3	0.72583
1938	201949_x_at	U133A	AL572341	Hs.333417	832	1	EST	1	+	19410621	19428554	1p36.13	1p36.1	461	540	actin binding	actin cytoskeleton organization and biogenesis	F-actin capping protein complex	capping protein (actin filament) muscle Z-line, beta	||CAPZB||CAPB||CAPPB||Cap Z||CAPPING PROTEIN, BETA||CAP PROTEIN, ACTIN, BETA||F-actin capping protein beta subunit||capping protein (actin filament) muscle Z-line, beta||	CAPZB	1009.9	0.01416	1709.7	0.00415	1025.4	0.000244	1448.9	0.00293	2872.8	0.00415	1887.2	0.00415	1921.2	0.010742	1439.7	0.005859	1839.1	0.00415	2401.3	0.00293	1840.6	0.00415	1706.5	0.001953	1677.7	0.00415	1104.3	0.01416
1939	201950_x_at	U133A	NM_004930	Hs.333417	832	1	RefSeq	1	-	19411069	19491551	1p36.13	1p36.1	462	541	actin binding	actin cytoskeleton organization and biogenesis	F-actin capping protein complex	capping protein (actin filament) muscle Z-line, beta	||CAPZB||CAPB||CAPPB||Cap Z||CAPPING PROTEIN, BETA||CAP PROTEIN, ACTIN, BETA||F-actin capping protein beta subunit||capping protein (actin filament) muscle Z-line, beta||	CAPZB	2380.4	0.000732	6371.2	0.000732	3273.9	0.000732	3551	0.000732	1980.6	0.000244	4125	0.000732	2441	0.001953	2320.6	0.000732	3736.7	0.000244	3767.1	0.000732	3919.4	0.000732	2340.5	0.000732	3303.6	0.000732	2891.1	0.001221
230	37012_at	U133A	U03271	Hs.333417	832	1	mRNA	1	-	19411069	19491551	1p36.13	1p36.1	463	542	actin binding	actin cytoskeleton organization and biogenesis	F-actin capping protein complex	capping protein (actin filament) muscle Z-line, beta	||CAPZB||CAPB||CAPPB||Cap Z||CAPPING PROTEIN, BETA||CAP PROTEIN, ACTIN, BETA||F-actin capping protein beta subunit||capping protein (actin filament) muscle Z-line, beta||	CAPZB	1370.2	0.001354	4367.5	0.000266	3049.1	0.000468	3154.2	0.000388	3714.9	0.000266	4211.9	0.000322	2299.4	0.000805	2130.9	0.000468	3379.3	0.000266	5333.5	0.000266	3857.7	0.000562	3794.2	0.000266	3461.4	0.000562	1429.5	0.001354
14831	215097_at	U133A	BG420053	Hs.333417	832	1	EST	1	-	19411084	19429275	1p36.13	1p36.1	464	543	actin binding	actin cytoskeleton organization and biogenesis	F-actin capping protein complex	capping protein (actin filament) muscle Z-line, beta	||CAPZB||CAPB||CAPPB||Cap Z||CAPPING PROTEIN, BETA||CAP PROTEIN, ACTIN, BETA||F-actin capping protein beta subunit||capping protein (actin filament) muscle Z-line, beta||	CAPZB	58.2	0.633789	202.7	0.366211	35.2	0.80542	135.3	0.601074	15.2	0.780518	110.5	0.567627	85.6	0.633789	32.8	0.665527	93.8	0.567627	81.3	0.533936	67.2	0.533936	19.8	0.753906	43.5	0.753906	61.3	0.665527
41855	242066_at	U133B	AI524068	Hs.176496		1	EST	1	+	19420078	19420555	1p36.13		465	544				CDNA FLJ36420 fis, clone THYMU2011257			77.3	0.219482	267.6	0.080566	38.4	0.398926	144.4	0.067627	101	0.366211	117.9	0.219482	92.5	0.171387	94.9	0.27417	208.6	0.111572	220.4	0.046143	122.7	0.246094	85.2	0.27417	59.6	0.398926	148.2	0.19458
32742	232949_at	U133B	AU146181	Hs.466476		1	EST	1	+	19431032	19431528	1p36.13		466	545				CDNA FLJ11873 fis, clone HEMBA1007066			394.7	0.080566	317.4	0.056152	408.4	0.046143	325.5	0.080566	460.2	0.030273	334.6	0.095215	348	0.067627	446.7	0.111572	393.1	0.067627	246.2	0.149658	511.4	0.018555	389.7	0.095215	363.1	0.030273	348.6	0.080566
38177	238388_x_at	U133B	AI792545	Hs.432760		1	EST	1	-	19464029	19464347	1p36.13		467	546				Transcribed sequences			24.9	0.601074	89.2	0.466064	16.4	0.696289	12.6	0.72583	52.1	0.432373	27.1	0.601074	78.3	0.398926	29.9	0.696289	61.8	0.5	22.9	0.601074	24	0.633789	61.6	0.633789	40.6	0.432373	89.9	0.466064
38140	238351_x_at	U133B	AI792565	Hs.432760		1	EST	1	-	19464029	19464347	1p36.13		468	547				Transcribed sequences			14.2	0.80542	82.9	0.5	62.5	0.5	67.9	0.246094	41.8	0.366211	63.7	0.533936	13.4	0.696289	79.4	0.398926	65.7	0.398926	97.8	0.219482	112.6	0.27417	26.8	0.633789	58.4	0.246094	71	0.533936
38141	238352_s_at	U133B	AI792565	Hs.432760		1	EST	1	-	19464029	19464347	1p36.13		469	548				Transcribed sequences			29.3	0.665527	30.4	0.696289	10.6	0.72583	24.6	0.696289	39.6	0.398926	15.6	0.696289	28.1	0.80542	45	0.696289	12.7	0.72583	30.8	0.696289	77.6	0.567627	97.3	0.533936	9.6	0.696289	12.1	0.72583
36497	236708_at	U133B	BE675714	Hs.187420		1	EST	1	+	19532390	19532891	1p36.13		470	549				Transcribed sequence with moderate similarity to protein ref:NP_060190.1 (H.sapiens) hypothetical protein FLJ20234 [Homo sapiens]			12	0.904785	55.4	0.432373	93.2	0.246094	60.7	0.398926	151.2	0.067627	61.1	0.366211	85.1	0.149658	57.4	0.366211	10.7	0.601074	9.8	0.850342	218.2	0.037598	128.3	0.219482	82.2	0.303711	60.9	0.334473
24665	224867_at	U133B	BF244614	Hs.343588	400744	1	EST	1	+	19695273	19698423	1p36.13	1p36.13	471	550				Similar to ribosomal protein S14 (LOC400744), mRNA	||||Similar to ribosomal protein S14 (LOC400744), mRNA||		8688.1	0.000244	5859.5	0.000244	6745	0.000244	3699.1	0.000244	6745.6	0.000244	6298.8	0.000244	11511.4	0.000244	5024.2	0.000244	4937.4	0.000244	4667.7	0.000244	10372.1	0.000244	6042.1	0.000244	7882	0.000244	7595.7	0.000244
1610	201621_at	U133A	NM_005380	Hs.439671	4681	1	RefSeq	1	+	19716120	19730251	1p36.13	1p36.13-p36.11	472	551		negative regulation of cell cycle		neuroblastoma, suppression of tumorigenicity 1	||N03||NBL1||NO3||D1S1733E||MGC8972||zinc finger protein DAN||neuroblastoma, suppression of tumorigenicity 1||neuroblastoma suppressor of tumorigenicity 1||differential screening-selected gene aberrant in neuroblastoma||neuroblastoma, suppression of tumorigenicity 1 precursor||neuroblastoma candidate region, suppression of tumorigenicity 1||	NBL1	23.2	0.976074	103.9	0.696289	97.2	0.5	557.1	0.19458	179.5	0.398926	35.9	0.696289	58	0.932373	703.5	0.129639	746.2	0.067627	740.9	0.080566	407.5	0.398926	365.3	0.366211	49.5	0.696289	96.3	0.665527
229	37005_at	U133A	D28124	Hs.439671	4681	1	mRNA	1	+	19716206	19730241	1p36.13	1p36.13-p36.11	473	552		negative regulation of cell cycle		neuroblastoma, suppression of tumorigenicity 1	||N03||NBL1||NO3||D1S1733E||MGC8972||zinc finger protein DAN||neuroblastoma, suppression of tumorigenicity 1||neuroblastoma suppressor of tumorigenicity 1||differential screening-selected gene aberrant in neuroblastoma||neuroblastoma, suppression of tumorigenicity 1 precursor||neuroblastoma candidate region, suppression of tumorigenicity 1||	NBL1	516.4	0.066865	1081.3	0.001354	1117	0.003067	2477.9	0.000388	468.9	0.013092	710.7	0.024711	807.4	0.07383	2109.5	0.000266	1637.5	0.000388	2694.3	0.000266	1041.4	0.000673	1834.7	0.000266	870.5	0.024711	606.9	0.017001
38432	238643_at	U133B	BE465173	Hs.194031		1	EST	1	-	19722072	19722607	1p36.13		474	553				Transcribed sequences			96.8	0.366211	146.2	0.27417	83.7	0.398926	33.9	0.601074	82	0.466064	143.5	0.246094	52.1	0.432373	65.6	0.5	65.2	0.398926	67.2	0.466064	89.6	0.5	164.1	0.366211	13.4	0.567627	51.4	0.466064
6830	206944_at	U133A	AF007141	Hs.22180	3362	1	mRNA	1	+	19751168	19752764	1p36.13	1p36-p35	475	554	histamine receptor activity	G-protein signaling, coupled to cyclic nucleotide second messenger	integral to plasma membrane	5-hydroxytryptamine (serotonin) receptor 6	||5-HT6||HTR6||5-@HYDROXYTRYPTAMINE RECEPTOR 6||SEROTONIN 5-HT-6 RECEPTOR||5-hydroxytryptamine (serotonin) receptor 6||	HTR6	360.6	0.095215	272.4	0.303711	247	0.246094	433.7	0.149658	43.3	0.5	252.9	0.398926	894.6	0.018555	297	0.219482	244.5	0.366211	323.6	0.19458	143.7	0.533936	357.3	0.080566	451.7	0.398926	399.5	0.171387
26802	227007_at	U133B	AI972419	Hs.379377	255104	1	EST	1	+	19754038	19754646	1p36.13	1p36.13	476	555				hypothetical protein LOC255104	||LOC255104||hypothetical protein LOC255104||	LOC255104	590.3	0.023926	122	0.27417	253.3	0.067627	403.8	0.018555	26.2	0.665527	993.1	0.000244	10.6	0.633789	480.8	0.030273	194	0.19458	372.5	0.030273	32	0.432373	245.4	0.149658	97.8	0.366211	10.9	0.665527
32900	233107_at	U133B	AK027183	Hs.287744		1	mRNA	1	-	19755889	19761934	1p36.13		477	556				CDNA: FLJ23530 fis, clone LNG06055			8.7	0.870361	10	0.962402	8.9	0.80542	8.7	0.870361	8.7	0.780518	53.2	0.533936	11.3	0.888428	14.5	0.888428	13.2	0.888428	11.3	0.904785	10	0.904785	9.7	0.981445	10.9	0.904785	15.7	0.753906
35527	235738_at	U133B	AW337166	Hs.43018		1	EST	1	+	19815117	19815584	1p36.13		478	557				Transcribed sequences			200.1	0.080566	99	0.219482	112.8	0.080566	77.2	0.27417	39.6	0.398926	150.8	0.171387	85.4	0.129639	101	0.149658	542	0.005859	137.2	0.080566	7.5	0.567627	150.2	0.219482	35.5	0.219482	25.2	0.567627
19463	219739_at	U133A	NM_019062	Hs.124835	54546	1	RefSeq	1	-	19885827	19887077	1p36.13	1p36.13	479	558	ubiquitin-protein ligase activity	protein ubiquitination	ubiquitin ligase complex	hypothetical protein FLJ20225	||FLJ20225||hypothetical protein FLJ20225||	FLJ20225	223.1	0.5	122.8	0.601074	167.3	0.466064	209.2	0.432373	164.8	0.5	146.6	0.5	306.4	0.27417	184.5	0.432373	177.8	0.5	176.6	0.366211	183.4	0.533936	228.9	0.303711	86.6	0.567627	138.6	0.533936
12958	213216_at	U133A	AL537463	Hs.374987	23252	1	EST	1	-	19984063	19984728	1p36.13	1p36.13	480	559				KIAA0459 protein	||KIAA0459||KIAA0459 protein||	KIAA0459	476.8	0.067627	323.4	0.067627	724.4	0.000244	273.8	0.010742	1099	0.000244	690.6	0.001953	729.5	0.005859	390.2	0.005859	431.1	0.001953	490.9	0.00293	1123.5	0.000244	510.4	0.005859	1014.3	0.000244	562.9	0.000732
21112	221389_at	U133A	NM_014589	Hs.272372	30814	1	RefSeq	1	-	19992105	19995416	1p36.13	1p36.13	481	560	calcium ion binding	inflammatory response	extracellular	phospholipase A2, group IIE	||PLA2G2E||phospholipase A2, group IIE||	PLA2G2E	37.9	0.828613	42.8	0.80542	45.1	0.780518	40.5	0.753906	86.2	0.633789	44.9	0.780518	148.1	0.665527	42	0.828613	88.7	0.696289	169.7	0.696289	39.4	0.780518	48.4	0.80542	49.3	0.850342	55.1	0.753906
3536	203649_s_at	U133A	NM_000300	Hs.76422	5320	1	RefSeq	1	-	20047239	20052215	1p36.13	1p35	482	561	calcium ion binding	lipid catabolism	extracellular	phospholipase A2, group IIA (platelets, synovial fluid)	||PLA2G2A||MOM1||3.1.1.4||PLA2B||PLAS1||PLA2L||PLA2S||phosphatidylcholine 2-acylhydrolase||PHOSPHOLIPASE A2, SYNOVIAL||PHOSPHOLIPASE A2 POLYPEPTIDE B||MODIFIER OF MIN-1, MOUSE, HOMOLOG OF||phospholipase A2, group IIA (platelets, synovial fluid)||	PLA2G2A	322.7	0.334473	245.8	0.27417	130.1	0.366211	132.5	0.398926	111.6	0.27417	300.3	0.398926	138	0.432373	41.6	0.601074	75.9	0.533936	193	0.366211	293.1	0.27417	34.2	0.5	132.7	0.366211	252	0.533936
6064	206178_at	U133A	NM_000929	Hs.319438	5322	1	RefSeq	1	+	20142143	20162959	1p36.13	1p36-p34	483	562	calcium ion binding	lipid catabolism	extracellular	phospholipase A2, group V	||3.1.1.4||PLA2G5||phospholipase A2, group V||	PLA2G5	307.8	0.067627	276.3	0.219482	228.6	0.095215	275.3	0.080566	136.2	0.080566	264.8	0.111572	540.9	0.030273	252.9	0.046143	230.7	0.111572	198.7	0.080566	315	0.095215	182.1	0.056152	241.8	0.095215	350.7	0.056152
20147	220423_at	U133A	NM_012400	Hs.189507	26279	1	RefSeq	1	-	20183741	20191314	1p36.13	1p36.12	484	563	calcium ion binding	inflammatory response	extracellular	phospholipase A2, group IID	||SPLASH||PLA2G2D||sPLA2S||secretory phospholipase A2s||SECRETORY-TYPE PLA, STROMA-ASSOCIATED HOMOLOG||phospholipase A2, group IID||	PLA2G2D	48.2	0.989258	50.3	0.976074	28.6	0.989258	48.3	0.969727	18.3	0.969727	36.7	0.991943	85.4	0.976074	41.9	0.976074	38.9	0.981445	33.3	0.969727	31.7	0.99585	34.9	0.953857	44.5	0.994141	45.5	0.981445
28938	229144_at	U133B	AA989362	Hs.368823	23254	1	EST	(Ambiguous)					1p36.13	39542	564				KIAA1026 protein	||KIAA1026||KIAA1026 protein||	KIAA1026	162.1	0.010742	66.6	0.303711	411.2	0.000244	275.7	0.008057	528.3	0.00415	90.9	0.080566	249.9	0.000732	102.5	0.19458	33.5	0.19458	142.6	0.046143	79.2	0.067627	206.2	0.080566	175.4	0.095215	124.5	0.056152
12599	212854_x_at	U133A	AB051480	Hs.464851		1	mRNA	1	(Ambiguous)	(Ambiguous)			1p36.13	39543	565				hypothetical protein FLJ20719	||||FLJ20719||hypothetical protein FLJ20719||	FLJ20719	4936.1	0.000244	4992.8	0.000244	4931	0.000244	2965.5	0.000244	7060.1	0.000244	3519.6	0.000244	3667.8	0.000244	2928.2	0.000244	4077.5	0.000244	4737.9	0.000244	7386.7	0.000244	6058.9	0.000244	4266.8	0.000244	2167.6	0.000244
18863	219139_s_at	U133A	AF119868	Hs.528312	114819	1	mRNA	(Ambiguous)					1p36.13	39544	566				KIAA1922 protein	||KIAA1922||KIAA1922 protein||	KIAA1922	275.8	0.366211	125.8	0.366211	148	0.303711	325.3	0.056152	355.4	0.046143	60.7	0.665527	204.8	0.219482	88.6	0.601074	134.2	0.27417	180.6	0.27417	317.6	0.129639	34.2	0.665527	119.5	0.696289	256.7	0.466064
23347	223531_x_at	U133B	AF151035	Hs.412059	51463	1	mRNA	1	(Ambiguous)	(Ambiguous)			1p36.13-q31.3	39545	567	receptor activity	positive regulation of I-kappaB kinase/NF-kappaB cascade		putative G-protein coupled receptor	||GPR89||SH120||G protein-coupled receptor 89||putative G-protein coupled receptor||	SH120	2585.3	0.001221	2211.9	0.001221	1819.3	0.001221	1484	0.000732	1620.4	0.001221	2164.9	0.000732	1941.4	0.001221	1474.5	0.001221	2563.7	0.000732	1934.5	0.000732	1791	0.001953	1531.6	0.001953	1551	0.001221	1914	0.001221
21139	221416_at	U133A	NM_022819	Hs.302034	64600	1	RefSeq	1	+	20211977	20220200	1p36.12	1p35	485	568	calcium ion binding	lipid catabolism	extracellular	phospholipase A2, group IIF	||PLA2G2F||phospholipase A2, group IIF||	PLA2G2F	200	0.432373	126.3	0.080566	110.7	0.080566	110.9	0.334473	72.8	0.080566	159.7	0.067627	254.8	0.111572	172.2	0.19458	125.7	0.129639	51	0.398926	170.8	0.095215	93.2	0.366211	96.4	0.5	137.4	0.303711
29510	229716_at	U133B	AI288607	Hs.105641		1	EST	1	+	20256079	20258272	1p36.12		486	569				Transcribed sequences			943.2	0.056152	67.2	0.665527	63.4	0.633789	71.8	0.665527	41.1	0.696289	40.7	0.665527	31.9	0.780518	187	0.5	44	0.432373	276.9	0.398926	45.8	0.665527	111.6	0.567627	41	0.696289	50.5	0.696289
31903	232109_at	U133B	AA382425	Hs.432503	127733	1	EST	1	+	20265173	20265434	1p36.12	1p36.13	487	570				UBX domain containing 3	||UBXD3||UBX domain containing 3||	UBXD3	368	0.037598	12.2	0.80542	9	0.870361	17.2	0.665527	13.7	0.753906	12.3	0.850342	5	0.943848	14.4	0.828613	35.3	0.601074	22.1	0.72583	7.8	0.828613	13.1	0.828613	5.5	0.932373	12.2	0.932373
29886	230092_at	U133B	AA135547	Hs.432503	127733	1	EST	1	-	20265896	20266498	1p36.12	1p36.13	488	571				UBX domain containing 3	||UBXD3||UBX domain containing 3||	UBXD3	1033.4	0.000244	199.5	0.01416	98.7	0.149658	150.9	0.046143	127.3	0.056152	148.8	0.037598	146	0.030273	239.2	0.008057	269.6	0.030273	187.6	0.030273	102.1	0.018555	230.1	0.037598	158.3	0.023926	77.1	0.046143
40615	240826_at	U133B	AA626382	Hs.179724		1	EST	1	+	20374173	20374648	1p36.12		489	572				Transcribed sequences			11.2	0.696289	19.6	0.753906	25.8	0.80542	20.6	0.850342	14.9	0.633789	23.8	0.828613	29.3	0.567627	18.1	0.932373	10.4	0.888428	20.7	0.601074	19.8	0.601074	29.4	0.780518	19.3	0.753906	23.4	0.753906
18034	218309_at	U133A	NM_018584	Hs.197922	55450	1	RefSeq	1	-	20555242	20557578	1p36.12	1p36.13	490	573	kinase activity			calcium/calmodulin-dependent protein kinase II	||CaMKIINalpha||calcium/calmodulin-dependent protein kinase II||	CaMKIINalpha	4998.5	0.001221	196.4	0.067627	636.3	0.005859	2513.7	0.001221	3485.3	0.000244	674.6	0.008057	2967.6	0.000244	4054.4	0.000244	3329.1	0.000244	2954.3	0.000244	872.5	0.001953	2805.5	0.000244	2534.5	0.001221	2266.9	0.001953
28096	228302_x_at	U133B	AW162846				EST	1	-	20555450	20557463	1p36.12		491	574							359.6	0.000732	11.6	0.696289	37.8	0.567627	150.4	0.008057	91.6	0.037598	27.9	0.432373	105.5	0.010742	284.9	0.000732	93.4	0.149658	310.9	0.001953	11.5	0.696289	193.1	0.067627	47.5	0.303711	89.5	0.023926
17971	218246_at	U133A	NM_024544	Hs.10101	79594	1	RefSeq	1	-	20571248	20579960	1p36.12	1p36.13	492	575	signal transducer activity	positive regulation of I-kappaB kinase/NF-kappaB cascade	ubiquitin ligase complex	hypothetical protein FLJ12875	||FLJ12875||hypothetical protein FLJ12875||	FLJ12875	928.4	0.067627	389.8	0.27417	307.5	0.334473	390.9	0.149658	257.7	0.19458	652.3	0.095215	370.2	0.432373	446	0.149658	362.1	0.246094	526.6	0.19458	534.7	0.080566	548.6	0.111572	494.6	0.27417	301.4	0.303711
5514	205627_at	U133A	NM_001785	Hs.72924	978	1	RefSeq	1	+	20660836	20690702	1p36.12	1p36.2-p35	493	576	cytidine deaminase activity	cytidine metabolism		cytidine deaminase	||3.5.4.5||CDA||CDD||cytidine deaminase||	CDA	14.9	0.919434	563.4	0.010742	22.2	0.904785	79.4	0.466064	5.2	0.976074	20.9	0.850342	57	0.80542	393.1	0.037598	1639.1	0.000244	520.6	0.037598	9.7	0.962402	743.9	0.001953	24.7	0.953857	21	0.919434
8873	209019_s_at	U133A	AF316873	Hs.389171	65018	1	mRNA	1	+	20705277	20723112	1p36.12	1p36	494	577	ATP binding	protein amino acid phosphorylation	mitochondrion	PTEN induced putative kinase 1	||PINK1||PTEN-INDUCED PUTATIVE KINASE 1||PTEN induced putative kinase 1||	PINK1	944.5	0.046143	350.9	0.056152	751.4	0.01416	633.6	0.046143	1657.7	0.000244	1195.8	0.023926	352.5	0.067627	1220.9	0.023926	1131.5	0.018555	806.2	0.037598	1674.7	0.018555	843	0.01416	1367.7	0.037598	839.7	0.067627
40787	240998_at	U133B	BE551215	Hs.389171	65018	1	EST	1	+	20710802	20711361	1p36.12	1p36	495	578	ATP binding	protein amino acid phosphorylation	mitochondrion	PTEN induced putative kinase 1	||PINK1||PTEN-INDUCED PUTATIVE KINASE 1||PTEN induced putative kinase 1||	PINK1	69.9	0.149658	118.4	0.303711	99.1	0.19458	80.4	0.111572	116.1	0.046143	128.6	0.129639	132.4	0.095215	203.5	0.171387	143.3	0.129639	124.8	0.219482	69.8	0.149658	113.5	0.246094	84	0.095215	194.5	0.056152
43275	244486_at	U133B	AI081522	Hs.389171	65018	1	EST	1	+	20719607	20720216	1p36.12	1p36	496	579	ATP binding	protein amino acid phosphorylation	mitochondrion	PTEN induced putative kinase 1	||PINK1||PTEN-INDUCED PUTATIVE KINASE 1||PTEN induced putative kinase 1||	PINK1	3.2	0.98584	15.9	0.780518	62.2	0.334473	11.3	0.72583	46.2	0.303711	52.2	0.601074	7.9	0.904785	21.7	0.753906	37	0.780518	44.5	0.696289	15.4	0.780518	89.5	0.219482	39.3	0.601074	46	0.567627
8872	209018_s_at	U133A	BF432478	Hs.389171	65018	1	EST	1	-	20720317	20722535	1p36.12	1p36	497	580	ATP binding	protein amino acid phosphorylation	mitochondrion	PTEN induced putative kinase 1	||PINK1||PTEN-INDUCED PUTATIVE KINASE 1||PTEN induced putative kinase 1||	PINK1	1098.1	0.067627	921.9	0.080566	581.5	0.149658	726.9	0.129639	799.4	0.000244	952.8	0.018555	1321.4	0.149658	1302.9	0.00293	1168.5	0.005859	656.3	0.029053	732.1	0.00415	627.7	0.010742	973.2	0.046143	1090	0.056152
8530	208674_x_at	U133A	BC002594	Hs.301882	1650	1	mRNA	1	-	20723576	20733250	1p36.12	1p36.1	498	581	dolichyl-diphosphooligosaccharide-protein glycotransferase activity	N-linked glycosylation via asparagine	endoplasmic reticulum membrane	dolichyl-diphosphooligosaccharide-protein glycosyltransferase	||DDOST||2.4.1.119||KIAA0115||OST48||dolichyl-diphosphooligosaccharide-protein glycosyltransferase||OLIGOSACCHARYLTRANSFERASE, 48-KD||	DDOST	3101.8	0.001953	2196.7	0.001221	2312.6	0.000732	1056.4	0.001221	2183.1	0.000244	4283.7	0.000732	1911.9	0.000732	2524	0.000732	2876.4	0.000244	4444.6	0.000244	1727.6	0.001221	4220.6	0.000244	1365.6	0.001953	1348	0.001953
8531	208675_s_at	U133A	D29643	Hs.301882	1650	1	mRNA	1	-	20723986	20733306	1p36.12	1p36.1	499	582	dolichyl-diphosphooligosaccharide-protein glycotransferase activity	N-linked glycosylation via asparagine	endoplasmic reticulum membrane	dolichyl-diphosphooligosaccharide-protein glycosyltransferase	||DDOST||2.4.1.119||KIAA0115||OST48||dolichyl-diphosphooligosaccharide-protein glycosyltransferase||OLIGOSACCHARYLTRANSFERASE, 48-KD||	DDOST	7176.4	0.000732	6290.6	0.000732	6440.9	0.000732	3026	0.001953	2650.4	0.000244	8511.7	0.000244	4336.4	0.001953	7833	0.000244	8324.6	0.000244	9166.3	0.000244	3703.4	0.000732	6169.5	0.000244	3984.2	0.001221	4277.3	0.001221
21864	222144_at	U133A	AA909345	Hs.130411	57576	1	EST	1	+	20735812	20736070	1p36.12	1p36.12	500	583	ATP binding	protein transport	microtubule associated complex	kinesin family member 17	||KIF17||kinesin family member 17||	KIF17	41.6	0.72583	19.6	0.888428	42.9	0.665527	18.4	0.753906	15.2	0.601074	92.4	0.533936	24.5	0.72583	16.2	0.753906	26.6	0.696289	18.7	0.665527	17.5	0.72583	15.2	0.753906	23.7	0.753906	18.5	0.80542
30767	230973_at	U133B	AI937119	Hs.122596	400745	1	EST	1	+	20791530	20792107	1p36.12	1p36.12	501	584				hypothetical gene supported by AK124869	||LOC400745||hypothetical gene supported by AK124869||	LOC400745	360.9	0.046143	377.6	0.018555	102	0.398926	179.5	0.19458	105.9	0.334473	83	0.432373	288.7	0.018555	160.3	0.366211	227.8	0.149658	255.4	0.19458	243.7	0.023926	156.6	0.633789	218.4	0.19458	433.6	0.018555
24390	224591_at	U133B	AK023129	Hs.142442	50809	1	mRNA	1	-	20814484	20858487	1p36.12	1p36.12	502	585				HP1-BP74	||HP1-BP74||	HP1-BP74	2848.4	0.001953	3402.5	0.001221	4518.9	0.000244	2218.3	0.001953	10440.1	0.000244	4085.3	0.000732	3483.1	0.000732	3980.7	0.001953	2863.4	0.001221	3882.1	0.001221	8131.3	0.000244	3387.7	0.001953	4390.2	0.000732	3147.1	0.000732
28998	229204_at	U133B	BE218428				EST	1	-	20814533	20814991	1p36.12		503	586							480.5	0.001953	466.4	0.000732	603.3	0.000732	382	0.000732	603.2	0.001221	708.4	0.000732	527.1	0.000732	818.4	0.000732	447.6	0.001221	607.8	0.000732	719.7	0.000732	433.7	0.001221	529.3	0.001221	453.6	0.000732
20357	220633_s_at	U133A	NM_016287	Hs.142442	50809	1	RefSeq	1	-	20814928	20852309	1p36.12	1p36.12	504	587				HP1-BP74	||HP1-BP74||	HP1-BP74	99	0.665527	158.7	0.398926	178.1	0.303711	66.2	0.633789	591.3	0.095215	151.7	0.246094	205.9	0.366211	116.4	0.366211	444.3	0.149658	42	0.753906	1887	0.037598	41.8	0.780518	388.8	0.398926	122.3	0.466064
24391	224592_x_at	U133B	BG483966				EST	1	-	20814930	20815560	1p36.12		505	588							1935.6	0.000732	2690.1	0.000732	2723.9	0.000732	1459.4	0.000732	4586.1	0.000732	2926.2	0.000732	1874.1	0.000732	2783.9	0.001221	1909.9	0.000732	2574.3	0.000732	3875.7	0.000732	2253.7	0.000732	1756.8	0.000732	2275.2	0.000732
1925	201936_s_at	U133A	NM_003760	Hs.402697	8672	1	RefSeq	1	-	20878280	21183182	1p36.12	1p36.12	506	589	RNA cap binding	regulation of translational initiation	eukaryotic translation initiation factor 4F complex	eukaryotic translation initiation factor 4 gamma, 3	||eIF4GII||EIF4G3||EUKARYOTIC TRANSLATION INITIATION FACTOR 4-GAMMA, 3||eukaryotic translation initiation factor 4 gamma, 3||	EIF4G3	435.2	0.030273	332.3	0.01416	361.8	0.037598	178.1	0.129639	854.5	0.001953	400.5	0.018555	328.3	0.080566	311.4	0.037598	360.9	0.030273	264.6	0.067627	878.3	0.010742	354.7	0.037598	90.1	0.080566	152.7	0.111572
1924	201935_s_at	U133A	AI768122	Hs.402697	8672	1	EST	1	+	20878811	20889289	1p36.12	1p36.12	507	590	RNA cap binding	regulation of translational initiation	eukaryotic translation initiation factor 4F complex	eukaryotic translation initiation factor 4 gamma, 3	||eIF4GII||EIF4G3||EUKARYOTIC TRANSLATION INITIATION FACTOR 4-GAMMA, 3||eukaryotic translation initiation factor 4 gamma, 3||	EIF4G3	742	0.000732	954.1	0.000244	867.8	0.000732	555.8	0.005859	1541	0.000244	1123	0.000244	794.7	0.000732	687.3	0.000732	1132.1	0.000244	581.2	0.001953	1724.2	0.000244	455.8	0.000732	595.2	0.005859	561.2	0.001221
42804	244015_at	U133B	AA704163	Hs.272101		1	EST	1	+	20939905	20940342	1p36.12		508	591				Transcribed sequences			196	0.129639	186.6	0.129639	835.6	0.001221	111.1	0.303711	288.5	0.01416	255.6	0.067627	616.6	0.00293	138.9	0.246094	327.9	0.067627	169.5	0.219482	717	0.000732	101.5	0.27417	149.1	0.149658	128.1	0.219482
15868	216136_at	U133A	AF113683				mRNA	1	+	21101536	21102982	1p36.12		509	592							5.8	0.870361	4	0.932373	3.8	0.919434	3.4	0.953857	1.4	0.80542	2.8	0.932373	5.3	0.962402	3.7	0.870361	17.5	0.633789	4.9	0.753906	62.6	0.466064	2	0.850342	12.6	0.850342	30.4	0.72583
15878	216146_at	U133A	AF113683				mRNA	1	+	21101536	21102982	1p36.12		510	593							132.7	0.432373	150.8	0.27417	36.9	0.567627	112.2	0.366211	59.2	0.398926	232.5	0.171387	194.7	0.334473	114.9	0.334473	203.5	0.19458	38.3	0.533936	152.3	0.303711	104.4	0.366211	225.4	0.246094	128	0.27417
1738	201749_at	U133A	BF969352	Hs.492802		1	EST	1	-	21289048	21289658	1p36.12		511	594				CDNA clone IMAGE:4152985, partial cds			147.8	0.303711	429.9	0.000244	572.6	0.000732	761.4	0.056152	347.4	0.00415	1157.4	0.008057	226	0.046143	848.9	0.005859	806.6	0.005859	690.6	0.000732	735.4	0.008057	718.2	0.00293	474.3	0.018555	495	0.008057
1739	201750_s_at	U133A	NM_001397	Hs.232688	1889	1	RefSeq	1	-	21291657	21362213	1p36.12	1p36.1	512	595	endothelin-converting enzyme 1 activity	cell-cell signaling	integral to membrane	endothelin converting enzyme 1	||3.4.24.71||ECE1||ENDOTHELIN-CONVERTING ENZYME 1||endothelin converting enzyme 1||	ECE1	122.9	0.870361	328.3	0.5	73.7	0.72583	193.7	0.533936	15.2	0.828613	103.4	0.72583	141.4	0.780518	195.1	0.567627	136.1	0.432373	64.9	0.850342	57.5	0.80542	69.5	0.780518	90.6	0.850342	123.6	0.753906
23454	223638_at	U133B	AL136890	Hs.512779	84224	1	mRNA	1	+	21512111	21556698	1p36.12	1p36.12	513	596				hypothetical protein AE2	||AE2||hypothetical protein AE2||	AE2	175.3	0.00415	138.6	0.000732	300	0.000244	224.6	0.001953	610.5	0.000244	326.3	0.000732	310.5	0.001221	118.2	0.018555	208.1	0.005859	187.9	0.008057	1060.4	0.000732	220.9	0.008057	273.3	0.001221	223.3	0.000732
3798	203911_at	U133A	NM_002885	Hs.433797	5909	1	RefSeq	1	-	21668020	21741105	1p36.12	1p36.1-p35	514	597	GTPase activator activity	signal transduction	membrane	RAP1, GTPase activating protein 1	||RAP1GA1||KIAA0474||RAP1GAP||GTPase-ACTIVATING PROTEIN, RAP1, 1||RAP1, GTPase-ACTIVATING PROTEIN 1||RAP1, GTPase activating protein 1||	RAP1GA1	2766.8	0.000732	372.3	0.171387	308	0.01416	716	0.00415	1074.1	0.005859	359.2	0.095215	948.7	0.030273	325.4	0.008057	534.8	0.023926	468.2	0.010742	1263.7	0.000244	1234.6	0.000732	383.2	0.037598	2161.6	0.001221
10443	210618_at	U133A	AB007943				mRNA	1	-	21668020	21741099	1p36.12		515	598							54.2	0.696289	44.8	0.72583	114	0.633789	98	0.601074	96.7	0.219482	45.7	0.601074	84.4	0.633789	131.6	0.601074	46.4	0.72583	20	0.80542	90.4	0.696289	40.8	0.601074	69.3	0.533936	66.7	0.567627
25722	225925_s_at	U133B	AA044730	Hs.334477	84196	1	EST	1	+	21751029	21767020	1p36.12	1p36.12	516	599	cysteine-type endopeptidase activity	ubiquitin-dependent protein catabolism		ubiquitin specific protease 48	||USP48||ubiquitin specific protease 48||	USP48	1433.8	0.000244	1681	0.000244	2854.2	0.000244	846.3	0.000244	1748.5	0.000244	2431.7	0.000244	2213	0.000244	1172.7	0.000244	2169.9	0.000244	1602.4	0.000244	3132.6	0.000244	1390.3	0.000244	1492.7	0.000244	2227.2	0.000244
32415	232621_at	U133B	AK000110	Hs.334477	84196	1	mRNA	1	-	21757690	21776414	1p36.12	1p36.12	517	600	cysteine-type endopeptidase activity	ubiquitin-dependent protein catabolism		ubiquitin specific protease 48	||USP48||ubiquitin specific protease 48||	USP48	12.4	0.696289	40.3	0.366211	49.6	0.246094	46	0.5	82.8	0.398926	42.8	0.398926	57.5	0.334473	56.5	0.432373	50.1	0.334473	16.2	0.753906	55.4	0.334473	23.8	0.567627	27	0.466064	42.9	0.567627
29606	229812_at	U133B	BE645018	Hs.334477	84196	1	EST	1	+	21799573	21800215	1p36.12	1p36.12	518	601	cysteine-type endopeptidase activity	ubiquitin-dependent protein catabolism		ubiquitin specific protease 48	||USP48||ubiquitin specific protease 48||	USP48	333.3	0.00293	258.2	0.008057	300.1	0.00415	241.3	0.001953	821.7	0.000244	410	0.000732	422.6	0.000244	336.1	0.001953	186.1	0.010742	229.8	0.00293	406.4	0.001221	208.5	0.023926	722	0.000244	517.7	0.000732
1644	201655_s_at	U133A	M85289	Hs.211573	3339	1	mRNA	1	-	21894043	22009096	1p36.12	1p36.1-p35	519	602	structural molecule activity	cell adhesion	basement membrane	heparan sulfate proteoglycan 2 (perlecan)	||SJA||HSPG2||SJS1||PLC||endorepellin (domain V region)||heparan sulfate proteoglycan 2 (perlecan)||heparan sulfate proteoglycan of basement membrane||	HSPG2	41.1	0.828613	83	0.533936	355.9	0.023926	936.7	0.000244	26.6	0.633789	603.6	0.000244	58	0.601074	1960.6	0.001221	1485.1	0.005859	1142.9	0.001953	48.5	0.753906	1418	0.000732	40	0.828613	122.6	0.366211
1643	201654_s_at	U133A	AI991033	Hs.211573	3339	1	EST	1	+	21895019	21896392	1p36.12	1p36.1-p35	520	603	structural molecule activity	cell adhesion	basement membrane	heparan sulfate proteoglycan 2 (perlecan)	||SJA||HSPG2||SJS1||PLC||endorepellin (domain V region)||heparan sulfate proteoglycan 2 (perlecan)||heparan sulfate proteoglycan of basement membrane||	HSPG2	112.6	0.633789	125.1	0.111572	101	0.567627	463.5	0.00415	11.1	0.633789	236.1	0.19458	204.4	0.111572	545.9	0.00293	482.2	0.001221	105.4	0.171387	106.9	0.171387	101.7	0.334473	173.1	0.398926	229.5	0.111572
6037	206151_x_at	U133A	NM_007352	Hs.181289	23436	1	RefSeq	1	+	22048820	22061143	1p36.12	1p36.12	521	604	chymotrypsin activity	cholesterol metabolism	extracellular	elastase 3B, pancreatic	||ELA3B||elastase 3B, pancreatic||	ELA3B	154.4	0.432373	90.9	0.567627	29.4	0.567627	151.4	0.246094	69.2	0.533936	65.8	0.601074	139.9	0.567627	21.4	0.850342	57	0.5	25.7	0.5	190.6	0.19458	140.7	0.366211	56.1	0.665527	150.8	0.466064
11498	211738_x_at	U133A	BC005918	Hs.471034	10136	1	mRNA	1	+	22073454	22084331	1p36.12	1p36.12	522	605	chymotrypsin activity	cholesterol metabolism		elastase 3A, pancreatic (protease E)	||ELA3A||elastase 3, pancreatic (protease E)||elastase 3A, pancreatic (protease E)||	ELA3A	250.3	0.219482	285.9	0.219482	277.6	0.27417	289.8	0.19458	111.2	0.246094	321.3	0.219482	296	0.149658	212.8	0.19458	160.5	0.27417	164.9	0.246094	248.3	0.129639	209.1	0.056152	306.8	0.219482	236	0.303711
9924	210080_x_at	U133A	D00306	Hs.471034	10136	1	mRNA	1	+	22073454	22084329	1p36.12	1p36.12	523	606	chymotrypsin activity	cholesterol metabolism		elastase 3A, pancreatic (protease E)	||ELA3A||elastase 3, pancreatic (protease E)||elastase 3A, pancreatic (protease E)||	ELA3A	135.2	0.366211	96.2	0.219482	57.4	0.366211	245.8	0.19458	67.2	0.303711	44.9	0.432373	108.9	0.303711	108.7	0.27417	221.7	0.067627	44.9	0.432373	10.3	0.601074	136.4	0.246094	169.6	0.303711	176.5	0.246094
8582	208727_s_at	U133A	BC002711	Hs.355832	998	1	mRNA	1	+	22124487	22163566	1p36.12	1p36.1	524	607				cell division cycle 42 (GTP binding protein, 25kDa)	||CDC42Hs||CDC42||G25K||GTP-BINDING PROTEIN, 25-KD||cell division cycle 42 isoform 1||cell division cycle 42 isoform 2||cell division cycle 42 (GTP-binding protein, 25kD)||cell division cycle 42 (GTP binding protein, 25kDa)||cell division cycle 42 (GTP binding protein, 25kD)||	CDC42	870.4	0.067627	1756.6	0.005859	929.5	0.010742	1047.9	0.037598	655.8	0.00415	1229.9	0.023926	2314.4	0.005859	786.3	0.067627	5070.1	0.000732	1635.1	0.010742	1158.8	0.023926	912.2	0.01416	640.8	0.018555	501.8	0.046143
8583	208728_s_at	U133A	BC003682	Hs.355832	998	1	mRNA	1	+	22150225	22164741	1p36.12	1p36.1	525	608				cell division cycle 42 (GTP binding protein, 25kDa)	||CDC42Hs||CDC42||G25K||GTP-BINDING PROTEIN, 25-KD||cell division cycle 42 isoform 1||cell division cycle 42 isoform 2||cell division cycle 42 (GTP-binding protein, 25kD)||cell division cycle 42 (GTP binding protein, 25kDa)||cell division cycle 42 (GTP binding protein, 25kD)||	CDC42	891.6	0.005859	1350.4	0.001221	1466	0.001221	932.3	0.018555	1854.8	0.000244	1499	0.000244	2064.7	0.00293	1299.1	0.001221	1594.5	0.000244	1614.4	0.018555	3052.5	0.001221	922.1	0.000244	1332.5	0.00415	1310.9	0.00415
10073	210232_at	U133A	M35543	Hs.355832	998	1	mRNA	1	+	22150274	22162268	1p36.12	1p36.1	526	609				cell division cycle 42 (GTP binding protein, 25kDa)	||CDC42Hs||CDC42||G25K||GTP-BINDING PROTEIN, 25-KD||cell division cycle 42 isoform 1||cell division cycle 42 isoform 2||cell division cycle 42 (GTP-binding protein, 25kD)||cell division cycle 42 (GTP binding protein, 25kDa)||cell division cycle 42 (GTP binding protein, 25kD)||	CDC42	399.6	0.398926	68	0.665527	298.5	0.27417	236.7	0.246094	252.1	0.095215	254	0.219482	465	0.27417	252.4	0.19458	289.3	0.149658	300.6	0.171387	513.3	0.334473	335.2	0.171387	391.6	0.246094	392.7	0.432373
30545	230751_at	U133B	BE672487	Hs.25766		1	EST	1	+	22189111	22189624	1p36.12		527	610				CDNA clone IMAGE:3690160, partial cds			17.7	0.828613	15.8	0.929932	9.1	0.943848	15.5	0.888428	13.8	0.953857	14.5	0.919434	11.9	0.80542	13	0.932373	10.7	0.888428	16.7	0.753906	14.3	0.919434	16.1	0.850342	13	0.943848	31.6	0.696289
8464	208606_s_at	U133A	NM_030761	Hs.302428	54361	1	RefSeq	1	-	22191504	22214916	1p36.12	1p36.23-p35.1	528	611	extracellular matrix structural constituent	cell-cell signaling	extracellular	wingless-type MMTV integration site family, member 4	||WNT4||wingless-type MMTV integration site family, member 4||	WNT4	38.8	0.828613	34.9	0.828613	21.9	0.953857	15	0.828613	101.1	0.246094	14.2	0.943848	42.7	0.870361	21.1	0.828613	31.3	0.633789	15.4	0.919434	12.4	0.870361	26.7	0.601074	26.1	0.888428	776.9	0.008057
3846	203959_s_at	U133A	NM_014870	Hs.528723	9923	1	RefSeq	1	+	22523655	22600286	1p36.12	1pter-q31.3	529	612	DNA binding	regulation of transcription, DNA-dependent	nucleus	KIAA0478 gene product	||KIAA0478||KIAA0478 gene product||	KIAA0478	490.3	0.398926	176.6	0.246094	589.9	0.023926	269.1	0.398926	1571.5	0.000244	219.8	0.171387	464.1	0.398926	373.7	0.246094	320	0.246094	421.6	0.27417	1025.2	0.030273	854.9	0.037598	548.9	0.246094	940.2	0.246094
3845	203958_s_at	U133A	AI557467	Hs.528723	9923	1	EST	1	-	22599766	22600256	1p36.12	1pter-q31.3	530	613	DNA binding	regulation of transcription, DNA-dependent	nucleus	KIAA0478 gene product	||KIAA0478||KIAA0478 gene product||	KIAA0478	354.6	0.01416	371.1	0.00293	277.4	0.018555	356.4	0.030273	265.3	0.000732	288.2	0.010742	427.9	0.00415	263.4	0.00415	217.6	0.00293	284.6	0.018555	340.3	0.030273	313.9	0.001221	408	0.030273	415.4	0.010742
17957	218232_at	U133A	NM_015991	Hs.9641	712	1	RefSeq	1	+	22709405	22711405	1p36.12	1p36.3-p34.1	531	614		cell-cell signaling	complement component C1q complex	complement component 1, q subcomponent, alpha polypeptide	||C1QA||SERUM C1q||COMPLEMENT COMPONENT C1q, A CHAIN||COMPLEMENT COMPONENT 1, q SUBCOMPONENT, ALPHA POLYPEPTIDE||complement component 1, q subcomponent, alpha polypeptide precursor||	C1QA	23.9	0.919434	47.5	0.5	71.4	0.567627	113.8	0.27417	21.9	0.466064	37.7	0.5	54.8	0.633789	37.4	0.5	20.1	0.601074	32.7	0.533936	29.1	0.850342	36.8	0.5	20	0.780518	19	0.780518
2842	202953_at	U133A	NM_000491	Hs.8986	713	1	RefSeq	1	+	22731192	22733433	1p36.12	1p36.3-p34.1	532	615		complement activation, classical pathway	complement component C1q complex	complement component 1, q subcomponent, beta polypeptide	||C1QB||COMPLEMENT COMPONENT C1q, B CHAIN C1q DEFICIENCY||COMPLEMENT COMPONENT 1, q SUBCOMPONENT, BETA POLYPEPTIDE||complement component 1, q subcomponent, beta polypeptide precursor||	C1QB	132.7	0.696289	28.8	0.80542	70.9	0.5	88.4	0.567627	117.4	0.398926	197.4	0.219482	176.3	0.398926	46.4	0.567627	153.6	0.219482	131.3	0.303711	149.9	0.5	92.5	0.466064	140.6	0.533936	75.6	0.665527
9439	209589_s_at	U133A	AF025304	Hs.125124	2048	1	mRNA	1	+	22782763	22986388	1p36.12	1p36.1-p35	533	616	ATP binding	neurogenesis	integral to membrane	EphB2	||Hek5||2.7.1.112||EphB2||DRT||Tyro5||EPHT3||ERK||elk-related tyrosine kinase||developmentally-regulated eph-related tyrosine kinase||eph tyrosine kinase 3||DEVELOPMENTALLY REGULATED EPH-RELATED TYROSINE KINASE||ephrin receptor EphB2 isoform 2 precursor||ephrin receptor EphB2 isoform 1 precursor||	EPHB2	114.3	0.601074	220.4	0.095215	308.5	0.030273	583.8	0.067627	792.5	0.001221	341.2	0.129639	621.2	0.056152	66.2	0.334473	721.4	0.005859	461.6	0.056152	355	0.080566	298.7	0.056152	599	0.030273	866.3	0.030273
10476	210651_s_at	U133A	L41939	Hs.125124	2048	1	mRNA	1	+	22782768	22986069	1p36.12	1p36.1-p35	534	617	ATP binding	neurogenesis	integral to membrane	EphB2	||Hek5||2.7.1.112||EphB2||DRT||Tyro5||EPHT3||ERK||elk-related tyrosine kinase||developmentally-regulated eph-related tyrosine kinase||eph tyrosine kinase 3||DEVELOPMENTALLY REGULATED EPH-RELATED TYROSINE KINASE||ephrin receptor EphB2 isoform 2 precursor||ephrin receptor EphB2 isoform 1 precursor||	EPHB2	562.1	0.129639	732.1	0.037598	518.9	0.023926	735.5	0.030273	341.2	0.00415	693.9	0.080566	1215.8	0.037598	293	0.005859	798.9	0.010742	477.3	0.01416	528	0.067627	339.5	0.056152	595.5	0.018555	1369	0.056152
33490	233699_at	U133B	AK025173	Hs.306776		1	mRNA	1	+	22797255	22799582	1p36.12		535	618				CDNA: FLJ21520 fis, clone COL05874			55.9	0.5	63.5	0.27417	15.9	0.633789	19.5	0.633789	27.7	0.533936	24.5	0.533936	12.6	0.633789	90.4	0.303711	39.5	0.466064	59.1	0.303711	78.8	0.149658	70.5	0.219482	35.5	0.246094	46.7	0.334473
33948	234158_at	U133B	AK025173	Hs.306776		1	mRNA	1	+	22797255	22799582	1p36.12		536	619				CDNA: FLJ21520 fis, clone COL05874			9.6	0.98584	34.6	0.80542	12.9	0.981445	21.3	0.962402	25.8	0.953857	25.4	0.976074	42.5	0.696289	13.8	0.99585	18.7	0.962402	14.2	0.98584	22.3	0.870361	44.1	0.888428	20.1	0.953857	26	0.932373
10967	211165_x_at	U133A	D31661	Hs.125124	2048	1	mRNA	1	+	22846976	22985551	1p36.12	1p36.1-p35	537	620	ATP binding	neurogenesis	integral to membrane	EphB2	||Hek5||2.7.1.112||EphB2||DRT||Tyro5||EPHT3||ERK||elk-related tyrosine kinase||developmentally-regulated eph-related tyrosine kinase||eph tyrosine kinase 3||DEVELOPMENTALLY REGULATED EPH-RELATED TYROSINE KINASE||ephrin receptor EphB2 isoform 2 precursor||ephrin receptor EphB2 isoform 1 precursor||	EPHB2	24.1	0.998047	38	0.888428	19.3	0.969727	85.3	0.601074	10.5	0.665527	24.7	0.932373	100.2	0.567627	17.2	0.953857	71.8	0.567627	14	0.919434	19.6	0.904785	13.5	0.904785	78.4	0.696289	403.7	0.171387
9438	209588_at	U133A	AL530874	Hs.125124	2048	1	EST	1	+	22986417	22987124	1p36.12	1p36.1-p35	538	621	ATP binding	neurogenesis	integral to membrane	EphB2	||Hek5||2.7.1.112||EphB2||DRT||Tyro5||EPHT3||ERK||elk-related tyrosine kinase||developmentally-regulated eph-related tyrosine kinase||eph tyrosine kinase 3||DEVELOPMENTALLY REGULATED EPH-RELATED TYROSINE KINASE||ephrin receptor EphB2 isoform 2 precursor||ephrin receptor EphB2 isoform 1 precursor||	EPHB2	325.9	0.398926	274.9	0.219482	319.7	0.246094	355.4	0.366211	566	0.037598	230.9	0.303711	643.2	0.246094	238.4	0.466064	452.1	0.19458	429.3	0.149658	208.9	0.366211	442.3	0.046143	505.4	0.303711	759.8	0.095215
29913	230119_at	U133B	AK025975	Hs.380705		1	mRNA	1	+	22991050	22993298	1p36.12		539	622				CDNA FLJ43434 fis, clone OCBBF2028055			146.3	0.398926	161.4	0.030273	207.5	0.080566	174.2	0.171387	507.5	0.00415	198.8	0.111572	180.7	0.046143	190.9	0.398926	108.4	0.171387	247.1	0.129639	348.1	0.005859	65.9	0.366211	307.5	0.056152	361	0.008057
29882	230088_at	U133B	AW291485	Hs.380705		1	EST	1	-	22991159	22991788	1p36.12		540	623				CDNA FLJ43434 fis, clone OCBBF2028055			43.6	0.398926	65	0.366211	47.3	0.303711	42.4	0.303711	19.3	0.533936	53.5	0.334473	41.4	0.067627	63.2	0.246094	21.6	0.753906	77.8	0.129639	75.5	0.149658	48.3	0.303711	38.2	0.303711	105.9	0.129639
31345	231551_at	U133B	AI652913	Hs.236896	127309	1	EST	1	+	23082632	23085823	1p36.12	1p36.11	541	624				Similar to RIKEN cDNA 4930549C01 (LOC127309), mRNA	||||Similar to RIKEN cDNA 4930549C01 (LOC127309), mRNA||		9.2	0.567627	3.8	0.904785	11	0.80542	12.7	0.72583	5.8	0.828613	5.5	0.888428	2	0.976074	8	0.780518	5.8	0.919434	3.9	0.989258	7.9	0.888428	9.2	0.888428	1.8	0.888428	5.7	0.828613
12093	212348_s_at	U133A	AB011173	Hs.348515	23028	1	mRNA	1	+	23091293	23155488	1p36.12	1p36.11	542	625	oxidoreductase activity	electron transport	nucleus	amine oxidase (flavin containing) domain 2	||AOF2||KIAA0601||amine oxidase (flavin containing) domain 2||FAD-binding protein BRAF35-HDAC complex 110 kDa (BHC110)||	AOF2	507.5	0.129639	2186.7	0.001221	5319.3	0.000244	774.9	0.008057	5178.3	0.000244	3504.6	0.000732	6480.9	0.000244	1872.5	0.001953	2536	0.000732	2355.6	0.001221	9106.5	0.000244	1637.7	0.000244	6609.1	0.000244	6515.9	0.000244
38441	238652_at	U133B	AW419203	Hs.348515	23028	1	EST	1	+	23154229	23154621	1p36.12	1p36.11	543	626	oxidoreductase activity	electron transport	nucleus	amine oxidase (flavin containing) domain 2	||AOF2||KIAA0601||amine oxidase (flavin containing) domain 2||FAD-binding protein BRAF35-HDAC complex 110 kDa (BHC110)||	AOF2	92.8	0.303711	259.6	0.080566	206.4	0.056152	67.7	0.398926	224.7	0.056152	124.6	0.095215	116.5	0.080566	101.8	0.19458	192.9	0.095215	117.4	0.149658	218.8	0.030273	183.7	0.080566	113.5	0.171387	220.7	0.149658
21551	221831_at	U133A	AV741657	Hs.348515	23028	1	EST	1	-	23155828	23156391	1p36.12	1p36.11	544	627	oxidoreductase activity	electron transport	nucleus	amine oxidase (flavin containing) domain 2	||AOF2||KIAA0601||amine oxidase (flavin containing) domain 2||FAD-binding protein BRAF35-HDAC complex 110 kDa (BHC110)||	AOF2	456.7	0.5	851.1	0.246094	298.3	0.466064	57.1	0.72583	280.6	0.111572	292.6	0.466064	384	0.567627	317.1	0.398926	620.5	0.067627	614.6	0.149658	318.6	0.567627	263.1	0.149658	47.5	0.932373	104.6	0.633789
21552	221832_s_at	U133A	AV741657	Hs.348515	23028	1	EST	1	-	23155828	23156391	1p36.12	1p36.11	545	628	oxidoreductase activity	electron transport	nucleus	amine oxidase (flavin containing) domain 2	||AOF2||KIAA0601||amine oxidase (flavin containing) domain 2||FAD-binding protein BRAF35-HDAC complex 110 kDa (BHC110)||	AOF2	350.3	0.080566	649.6	0.008057	572.6	0.001953	216.4	0.067627	260.5	0.000244	309.1	0.010742	512.8	0.030273	317.8	0.018555	524.5	0.005859	544.6	0.00415	374.2	0.037598	493	0.00293	310.8	0.056152	272.3	0.037598
25628	225831_at	U133B	AW016830	Hs.348515	23028	1	EST	1	+	23156761	23157288	1p36.12	1p36.11	546	629	oxidoreductase activity	electron transport	nucleus	amine oxidase (flavin containing) domain 2	||AOF2||KIAA0601||amine oxidase (flavin containing) domain 2||FAD-binding protein BRAF35-HDAC complex 110 kDa (BHC110)||	AOF2	797.7	0.010742	757.8	0.001953	905.2	0.001221	342.4	0.046143	427.9	0.056152	629.5	0.00415	671	0.00415	484.8	0.010742	720.6	0.00293	871.8	0.001953	296.6	0.046143	543.7	0.046143	246.3	0.149658	408.1	0.046143
7251	207368_at	U133A	NM_000864	Hs.121482	3352	1	RefSeq	1	-	23263694	23266528	1p36.12	1p36.3-p34.3	547	630	rhodopsin-like receptor activity	G-protein signaling, coupled to cyclic nucleotide second messenger	integral to plasma membrane	5-hydroxytryptamine (serotonin) receptor 1D	||HT1DA||HTR1D||HTRL||HTR1DA||5-HT1D||RDC4||5-@HYDROXYTRYPTAMINE RECEPTOR 1D-ALPHA||SEROTONIN 5-HT-1D RECEPTOR||5-hydroxytryptamine (serotonin) receptor 1D||	HTR1D	20.7	0.72583	14.3	0.888428	11.3	0.870361	15.8	0.870361	7.6	0.850342	9.8	0.888428	25	0.850342	22.6	0.633789	11.6	0.80542	14.6	0.753906	10.8	0.870361	10.2	0.888428	21.1	0.828613	17.8	0.904785
28181	228387_at	U133B	AI384076	Hs.99836		1	EST	1	+	23353108	23353901	1p36.12		548	631				MRNA; cDNA DKFZp686B0610 (from clone DKFZp686B0610)			63.9	0.398926	54.2	0.601074	391.2	0.01416	9.5	0.780518	523.9	0.001221	64.1	0.334473	188.4	0.005859	14.7	0.888428	52.7	0.398926	14.4	0.72583	372	0.00415	16.2	0.80542	118.9	0.19458	188.7	0.095215
43279	244490_at	U133B	AA748520	Hs.99836		1	EST	1	+	23356152	23357253	1p36.12		549	632				MRNA; cDNA DKFZp686B0610 (from clone DKFZp686B0610)			80.5	0.334473	48.5	0.398926	110.7	0.149658	92.3	0.219482	105.6	0.334473	114.9	0.19458	58	0.19458	146.8	0.27417	118.5	0.27417	72.8	0.303711	96.3	0.19458	134.6	0.171387	89.5	0.303711	103.2	0.303711
31798	232004_at	U133B	AK001846	Hs.15265	10236	1	mRNA	1	-	23376490	23378827	1p36.12	1p36.11	550	633	RNA binding	mRNA processing	heterogeneous nuclear ribonucleoprotein complex	heterogeneous nuclear ribonucleoprotein R	||HNRPR||HNRNPR||hnRNP-R||heterogeneous nuclear ribonucleoprotein R||	HNRPR	209.6	0.005859	264.2	0.010742	524.5	0.005859	139.8	0.080566	2251	0.000732	498	0.00415	793.9	0.000732	236.1	0.00293	369.1	0.005859	287.8	0.00415	2567.6	0.000244	367.8	0.00415	1591.1	0.000244	495.8	0.001953
8620	208765_s_at	U133A	NM_005826	Hs.15265	10236	1	RefSeq	1	-	23381581	23416090	1p36.12	1p36.11	551	634	RNA binding	mRNA processing	heterogeneous nuclear ribonucleoprotein complex	heterogeneous nuclear ribonucleoprotein R	||HNRPR||HNRNPR||hnRNP-R||heterogeneous nuclear ribonucleoprotein R||	HNRPR	1714.1	0.005859	2599.3	0.001953	2750.4	0.000244	1376.6	0.018555	4777.2	0.000244	1808.5	0.000244	3157.2	0.000244	1641.3	0.000732	2870.8	0.000244	2163.7	0.001221	3909.7	0.000244	1528.4	0.001953	3550.4	0.000732	2807.4	0.005859
8621	208766_s_at	U133A	BC001449	Hs.15265	10236	1	mRNA	1	-	23381582	23416109	1p36.12	1p36.11	552	635	RNA binding	mRNA processing	heterogeneous nuclear ribonucleoprotein complex	heterogeneous nuclear ribonucleoprotein R	||HNRPR||HNRNPR||hnRNP-R||heterogeneous nuclear ribonucleoprotein R||	HNRPR	2451	0.000732	3590.5	0.000732	5200.2	0.000244	1598.3	0.001221	9904.9	0.000244	3862.5	0.000732	6362.6	0.000244	3686.6	0.000732	5695.8	0.000244	5267.2	0.000244	7724.1	0.000244	4698.1	0.000244	7364.2	0.000244	3274.1	0.000732
25909	226113_at	U133B	AB051497	Hs.293798	80818	1	mRNA	1	-	23431247	23441241	1p36.12	1p36	553	636	DNA binding	regulation of transcription, DNA-dependent	nucleus	zinc finger protein 436	||ZNF436||zinc finger protein 436||	ZNF436	158.4	0.037598	196.2	0.008057	987	0.000244	208.1	0.01416	384.6	0.000244	491.2	0.000732	332.2	0.005859	308.5	0.030273	221	0.018555	240.5	0.00415	325	0.000732	197.5	0.010742	188.5	0.010742	318.7	0.01416
25910	226114_at	U133B	AI829509	Hs.293798	80818	1	EST	1	+	23431773	23432335	1p36.12	1p36	554	637	DNA binding	regulation of transcription, DNA-dependent	nucleus	zinc finger protein 436	||ZNF436||zinc finger protein 436||	ZNF436	29.3	0.665527	226.6	0.27417	581.9	0.010742	98.7	0.533936	826.1	0.00293	439.5	0.046143	199.7	0.219482	196.4	0.466064	72.3	0.633789	121.1	0.466064	304.8	0.111572	211.7	0.398926	237.5	0.171387	200.8	0.219482
28880	229086_at	U133B	AW298597	Hs.61884	148898	1	EST	1	-	23443074	23443585	1p36.12	1p36.11	555	638				hypothetical protein BC007899	||LOC148898||hypothetical protein BC007899||	LOC148898	264.8	0.010742	363.2	0.001221	782.7	0.000732	466.7	0.001953	955.4	0.000244	614.6	0.001953	903.8	0.001221	250.9	0.001953	336.9	0.001221	402.4	0.001953	505.7	0.000244	309.3	0.01416	525.3	0.000244	992.8	0.000732
26184	226388_at	U133B	AI675780	Hs.446354	6920	1	EST	1	+	23453162	23469393	1p36.12	1p36.11	556	639	transcription factor activity	RNA elongation	nucleus	transcription elongation factor A (SII), 3	||TFIIS.H||TCEA3||TRANSCRIPTION ELONGATION FACTOR A, 3||transcription elongation factor A (SII), 3||	TCEA3	2370	0.000244	297.7	0.030273	1158.1	0.000244	284.2	0.001953	944.7	0.000244	657.7	0.000244	39.6	0.432373	694.4	0.000244	1408	0.000244	2862.6	0.000244	5.4	0.72583	68.7	0.27417	87	0.00415	1067.2	0.000244
41765	241976_at	U133B	AA503373	Hs.446354	6920	1	EST	1	+	23455234	23455713	1p36.12	1p36.11	557	640	transcription factor activity	RNA elongation	nucleus	transcription elongation factor A (SII), 3	||TFIIS.H||TCEA3||TRANSCRIPTION ELONGATION FACTOR A, 3||transcription elongation factor A (SII), 3||	TCEA3	114.6	0.19458	175.9	0.303711	262.7	0.056152	175.1	0.149658	130.1	0.246094	224.6	0.149658	119.7	0.334473	116.2	0.19458	95.3	0.171387	151.7	0.171387	122.1	0.366211	152.3	0.334473	30.8	0.5	167.5	0.171387
18827	219103_at	U133A	NM_017707	Hs.437379	55616	1	RefSeq	1	-	23500361	23555977	1p36.12	1p36.11	558	641		regulation of GTPase activity		up-regulated in liver cancer 1	||UPLC1||up-regulated in liver cancer 1||	UPLC1	75.5	0.5	45.7	0.72583	430.4	0.01416	36.3	0.696289	141.3	0.171387	363.6	0.095215	115.9	0.533936	392.4	0.080566	408.8	0.080566	211.6	0.171387	56.4	0.633789	167.6	0.366211	74.8	0.5	48.2	0.633789
21955	222236_s_at	U133A	AK000253	Hs.437379	55616	1	mRNA	1	-	23500365	23511011	1p36.12	1p36.11	559	642		regulation of GTPase activity		up-regulated in liver cancer 1	||UPLC1||up-regulated in liver cancer 1||	UPLC1	212.4	0.27417	298.2	0.27417	829.2	0.023926	116.4	0.246094	157.6	0.246094	945.6	0.046143	119.3	0.432373	1035.2	0.010742	887.6	0.008057	77	0.303711	30.6	0.80542	273.6	0.27417	210.2	0.303711	89.5	0.5
28155	228361_at	U133B	AL561296	Hs.231444	1870	1	EST	1	-	23578225	23579042	1p36.12	1p36	560	643	RNA polymerase II transcription factor activity	regulation of cell cycle	nucleus	E2F transcription factor 2	||E2F-2||E2F2||E2F transcription factor 2||	E2F2	1171.4	0.001953	426.6	0.023926	1804	0.000244	431	0.037598	3114.8	0.000244	974	0.001953	1398.3	0.000244	607.1	0.018555	310.5	0.056152	374.1	0.067627	2322.3	0.000244	513.8	0.037598	1637.9	0.000244	2168.3	0.000244
6928	207042_at	U133A	NM_004091	Hs.231444	1870	1	RefSeq	1	-	23578227	23603019	1p36.12	1p36	561	644	RNA polymerase II transcription factor activity	regulation of cell cycle	nucleus	E2F transcription factor 2	||E2F-2||E2F2||E2F transcription factor 2||	E2F2	64.9	0.567627	56	0.780518	42.9	0.753906	34.8	0.780518	104.3	0.19458	24.7	0.904785	132.7	0.533936	29	0.850342	19.1	0.828613	33.3	0.72583	217.1	0.27417	26.4	0.72583	226.3	0.246094	159.9	0.27417
35371	235582_at	U133B	BG388715				EST	1	-	23578902	23579651	1p36.12		562	645							117.8	0.334473	119.4	0.366211	13.6	0.533936	45.4	0.398926	240	0.005859	71.7	0.432373	73.5	0.366211	101.7	0.27417	15.2	0.633789	23.7	0.601074	54.8	0.334473	62.1	0.303711	41.8	0.398926	254	0.149658
7705	207826_s_at	U133A	NM_002167	Hs.76884	3399	1	RefSeq	1	-	23629761	23631591	1p36.12	1p36.13-p36.12	563	646	transcription corepressor activity	development	nucleus	inhibitor of DNA binding 3, dominant negative helix-loop-helix protein	||HEIR1||HEIR-1||ID3||inhibitor of DNA binding 3, dominant negative helix-loop-helix protein||	ID3	1090.3	0.008057	768.9	0.111572	92.8	0.334473	16.1	0.696289	1928.3	0.000732	1700.3	0.010742	1851.3	0.008057	901.4	0.005859	68	0.219482	399	0.149658	378.6	0.303711	1234.6	0.00415	560.5	0.171387	646.2	0.171387
11	200010_at	U133A	NM_000975	Hs.388664	6135	1	RefSeq	1	+	23763599	23768221	1p36.11	1p36.1-p35	564	647	rRNA binding	protein biosynthesis	cytosolic large ribosomal subunit (sensu Eukarya)	ribosomal protein L11	||RPL11||ribosomal protein L11||CLL-associated antigen KW-12||60S ribosomal protein L11||	RPL11	19170.4	0.000244	21783.1	0.000244	20264.6	0.000244	20858.4	0.000244	13757.7	0.000244	17465.4	0.000244	27918.5	0.000244	19936	0.000244	17439.2	0.000244	21651.1	0.000244	23240.4	0.000244	23400.5	0.000244	12173.8	0.000244	27871.7	0.000244
22114	200010_at	U133B	NM_000975	Hs.388664	6135	1	RefSeq	1	+	23763599	23768221	1p36.11	1p36.1-p35	565	648	rRNA binding	protein biosynthesis	cytosolic large ribosomal subunit (sensu Eukarya)	ribosomal protein L11	||RPL11||ribosomal protein L11||CLL-associated antigen KW-12||60S ribosomal protein L11||	RPL11	15739.7	0.000244	18464.7	0.000244	21057.1	0.000244	16703.1	0.000244	14394.3	0.000244	16117.6	0.000244	21286.9	0.000244	16483.4	0.000244	14365.4	0.000244	19850.2	0.000244	17544.3	0.000244	22527.6	0.000244	11847.4	0.000244	20138.7	0.000244
40519	240730_at	U133B	AI040738	Hs.132048		1	EST	1	+	23771383	23771855	1p36.11		566	649				Transcribed sequences			31.3	0.533936	15.8	0.696289	8.3	0.72583	14.5	0.5	12.2	0.753906	6.8	0.696289	52.9	0.432373	16.7	0.466064	13.9	0.5	5.7	0.72583	9.7	0.633789	19.9	0.753906	6.8	0.533936	7.9	0.5
42652	242863_at	U133B	AA694386	Hs.146086		1	EST	1	+	23773729	23774110	1p36.11		567	650				Transcribed sequence with strong similarity to protein sp:P39189 (H.sapiens) ALU2_HUMAN Alu subfamily SB sequence contamination warning entry			309.8	0.056152	331.3	0.080566	294.5	0.067627	330	0.056152	338.9	0.023926	280.4	0.046143	235.9	0.111572	382.3	0.056152	238.9	0.046143	262.3	0.095215	294.1	0.030273	288.6	0.080566	270.1	0.037598	348.7	0.056152
7826	207953_at	U133A	AF010144				mRNA	1	-	23777306	23778744	1p36.11		568	651							149.6	0.366211	131.2	0.246094	234	0.149658	197.8	0.111572	222.4	0.01416	51.9	0.334473	218.2	0.219482	211.1	0.149658	162.1	0.149658	106	0.366211	288.5	0.023926	161	0.018555	261	0.111572	190	0.219482
7883	208014_x_at	U133A	NM_014486				RefSeq	1	-	23777306	23778744	1p36.11		569	652							230.2	0.466064	250	0.303711	132.4	0.466064	183.8	0.334473	11.4	0.633789	194.3	0.219482	357.3	0.171387	160.2	0.219482	177.4	0.303711	104	0.334473	45.1	0.601074	44.8	0.601074	198.6	0.5	245.9	0.334473
13425	213685_at	U133A	AA830143	Hs.15535	6924	1	EST	1	+	23832100	23832882	1p36.11	1p36.1	570	653	protein binding	defense response	nucleus	transcription elongation factor B (SIII), polypeptide 3 (110kDa, elongin A)	||TCEB3||TCEB3A||ELONGIN, 110-KD||TRANSCRIPTION ELONGATION FACTOR B, 3||transcription elongation factor B alpha subunit||transcription elongation factor B (SIII), polypeptide 3 (110kD)||transcription elongation factor B (SIII), polypeptide 3 (110kDa, elongin A)||transcription elongation factor B (SIII), polypeptide 3 (110kD, elongin A)||	TCEB3	187.2	0.533936	310.8	0.303711	717.2	0.023926	230.5	0.398926	309	0.023926	286.2	0.303711	351.1	0.149658	356.7	0.149658	40.5	0.432373	133.6	0.334473	625.2	0.171387	257.6	0.111572	126.4	0.334473	1436.9	0.010742
13344	213604_at	U133A	AW451236	Hs.15535	6924	1	EST	1	-	23833273	23833855	1p36.11	1p36.1	571	654	protein binding	defense response	nucleus	transcription elongation factor B (SIII), polypeptide 3 (110kDa, elongin A)	||TCEB3||TCEB3A||ELONGIN, 110-KD||TRANSCRIPTION ELONGATION FACTOR B, 3||transcription elongation factor B alpha subunit||transcription elongation factor B (SIII), polypeptide 3 (110kD)||transcription elongation factor B (SIII), polypeptide 3 (110kDa, elongin A)||transcription elongation factor B (SIII), polypeptide 3 (110kD, elongin A)||	TCEB3	871.5	0.030273	1120.2	0.008057	1520.9	0.00293	1095	0.005859	2843.4	0.00293	1751.9	0.00415	1693.3	0.005859	1258.6	0.00415	1391.7	0.00415	1064.8	0.005859	2123.2	0.00293	1743.8	0.00293	2162.4	0.018555	2712.7	0.005859
22942	223124_s_at	U133B	AF271784	Hs.31819	57095	1	mRNA	1	+	23850193	23860026	1p36.11	1p36.11	572	655				HT014	||HT014||	HT014	1415.7	0.000244	2080.8	0.000244	2970.6	0.000244	1764.9	0.000244	4591.5	0.000244	2171.3	0.000244	2898.2	0.000244	1375.3	0.000244	1281.8	0.000244	1693.8	0.000244	4691.1	0.000244	1082.9	0.000244	3955.2	0.000244	3729.9	0.000244
22941	223123_s_at	U133B	AI867781	Hs.31819	57095	1	EST	1	-	23850193	23850467	1p36.11	1p36.11	573	656				HT014	||HT014||	HT014	4.1	0.953857	60	0.5	6	0.969727	8.7	0.850342	89.5	0.046143	47.9	0.334473	2.6	0.976074	8	0.870361	2.5	0.976074	21.4	0.533936	7.4	0.80542	34.6	0.696289	4.9	0.962402	18.4	0.303711
29650	229856_s_at	U133B	H08822	Hs.31819	57095	1	EST	1	+	23851240	23858220	1p36.11	1p36.11	574	657				HT014	||HT014||	HT014	58.2	0.533936	120.1	0.533936	78.7	0.466064	56.1	0.5	37.9	0.696289	82.4	0.567627	118.5	0.303711	206	0.466064	55.4	0.633789	131.3	0.398926	39.5	0.432373	83.9	0.696289	114	0.466064	203.6	0.219482
2281	202292_x_at	U133A	NM_007260	Hs.413781	11313	1	RefSeq	1	+	23862951	23867333	1p36.11	1p36.12-p35.1	575	658	hydrolase activity	fatty acid metabolism		lysophospholipase II	||LYPLA2||3.1.1.5||APT-2||DJ886K2.4||acyl-protein thioesterase||lysophospholipase II||	LYPLA2	2129.5	0.00415	2781.5	0.00293	1870.4	0.000732	2218.4	0.001221	1246.2	0.000732	2407.9	0.001221	2063	0.00415	2167.3	0.000732	2612.5	0.000732	2519.9	0.000732	2107.4	0.000732	2321.8	0.001221	2899.8	0.001221	3344.8	0.001221
15299	215566_x_at	U133A	AK024724	Hs.413781	11313	1	mRNA	1	+	23865523	23867341	1p36.11	1p36.12-p35.1	576	659	hydrolase activity	fatty acid metabolism		lysophospholipase II	||LYPLA2||3.1.1.5||APT-2||DJ886K2.4||acyl-protein thioesterase||lysophospholipase II||	LYPLA2	1958.3	0.030273	1347.2	0.030273	1259.1	0.030273	1324.5	0.023926	1031.1	0.010742	1722.5	0.030273	1639.5	0.030273	1212.5	0.018555	1690.4	0.018555	1565.1	0.023926	1317.2	0.030273	1742.2	0.01416	1983.2	0.030273	2180.5	0.030273
2517	202528_at	U133A	NM_000403	Hs.76057	2582	1	RefSeq	1	-	23867395	23871232	1p36.11	1p36-p35	577	660	UDP-glucose 4-epimerase activity	carbohydrate metabolism		galactose-4-epimerase, UDP-	||GALE||5.1.3.2||UDP-galactose-4-epimerase||galactowaldenase||GALACTOSE EPIMERASE||UDP galactose-4-epimerase||galactose-4-epimerase, UDP-||UDP galactose-4'-epimerase||	GALE	1028.6	0.000732	922.5	0.001221	373.3	0.010742	997	0.000732	357.7	0.00415	353.8	0.018555	451.2	0.095215	2206.4	0.001221	1104.8	0.001221	1820.1	0.000244	366.3	0.005859	1445.1	0.000732	353.7	0.00415	354.8	0.067627
2761	202772_at	U133A	NM_000191	Hs.444925	3155	1	RefSeq	1	-	23873682	23897218	1p36.11	1p36.1-p35	578	661	hydroxymethylglutaryl-CoA lyase activity	amino acid metabolism	mitochondrial matrix	3-hydroxymethyl-3-methylglutaryl-Coenzyme A lyase (hydroxymethylglutaricaciduria)	||4.1.3.4||HMGCL||HL DEFICIENCY||HMG-CoA LYASE DEFICIENCY||3-@HYDROXY-3-METHYLGLUTARYL-CoA LYASE DEFICIENCY||3-hydroxymethyl-3-methylglutaryl-Coenzyme A lyase (hydroxymethylglutaricaciduria)||3-hydroxy-3-methylglutaryl-Coenzyme A lyase (hydroxymethylglutaricaciduria)||LEUCINE METABOLISM, DEFECT IN 3-@HYDROXY-3-METHYLGLUTARYL-CoA LYASE||	HMGCL	1278.9	0.080566	1199.5	0.067627	555	0.095215	1671.4	0.023926	1019.3	0.037598	2424.7	0.023926	824.8	0.111572	1227.6	0.080566	1750	0.037598	2124	0.030273	1060.7	0.023926	1729.6	0.030273	722.9	0.149658	1853.8	0.037598
28931	229137_at	U133B	AI935308	Hs.576	2517	1	EST	1	-	23920552	23939828	1p36.11	1p34	579	662	alpha-L-fucosidase activity	carbohydrate metabolism	cytoplasm	fucosidase, alpha-L- 1, tissue	||3.2.1.51||FUCA1||FUCOSIDOSIS||ALPHA-L-FUCOSIDASE 1||FUCOSIDASE, ALPHA-L, TISSUE||fucosidase, alpha-L- 1, tissue||ALPHA-L-FUCOSIDASE DEFICIENCY FUCOSIDASE, ALPHA-L, 1||	FUCA1	45.3	0.171387	99.8	0.334473	81.6	0.334473	56.1	0.046143	62.6	0.334473	54.4	0.398926	37.9	0.303711	110.4	0.149658	83	0.111572	57.2	0.171387	29.2	0.466064	29.9	0.567627	45.5	0.19458	65.5	0.19458
6472	206586_at	U133A	NM_001841	Hs.73037	1269	1	RefSeq	1	-	23945765	23985123	1p36.11	1p36.11	580	663	cannabinoid receptor activity	G-protein signaling, coupled to cyclic nucleotide second messenger	integral to plasma membrane	cannabinoid receptor 2 (macrophage)	||CX5||CNR2||CB2 RECEPTOR||cannabinoid receptor 2 (macrophage)||	CNR2	540	0.149658	498.9	0.067627	367.1	0.030273	442	0.046143	310.6	0.01416	408	0.067627	819.9	0.046143	396.5	0.056152	422	0.018555	396	0.111572	388.4	0.111572	323	0.149658	628.4	0.023926	566.4	0.056152
17504	217779_s_at	U133A	NM_017761	Hs.512636	55629	1	RefSeq	1	+	24031635	24035237	1p36.11	1p36.11	581	664	receptor activity			proline-rich nuclear receptor coactivator 2	||PNRC2||proline-rich nuclear receptor coactivator 2||	PNRC2	1866.5	0.001953	1782.9	0.001221	4000.5	0.000244	1973.2	0.000244	7414.5	0.000244	3543.4	0.000244	2328.5	0.001953	1261.3	0.000244	2779.2	0.000244	2404.7	0.000244	5542.5	0.000244	2252.3	0.000244	2015.7	0.000244	2588.9	0.000244
22225	222406_s_at	U133B	AV738970	Hs.449042		1	EST	1	+	24031685	24033382	1p36.11		582	665				Transcribed sequence with strong similarity to protein ref:NP_060231.1 (H.sapiens) hypothetical protein FLJ20312 [Homo sapiens]			114.6	0.01416	683.5	0.001953	91.9	0.023926	230.7	0.005859	785.4	0.000244	424.8	0.00415	119.9	0.01416	112.1	0.00415	154	0.01416	573	0.001953	158.4	0.018555	535.7	0.001953	87.6	0.111572	381.3	0.000244
25145	225348_at	U133B	AI954700	Hs.515717	10772	1	EST	1	+	24036583	24037146	1p36.11	1p36.11	583	666	RNA binding	assembly of spliceosomal tri-snRNP	cytoplasm	FUS interacting protein (serine-arginine rich) 1	||TASR2||TASR1||FUSIP2||SRRp40||SRp38||FUSIP1||TLS-associated protein TASR-1||NEURAL-SALIENT SR-RICH PROTEIN||FUS-INTERACTING PROTEIN 1||TLS-associated serine-arginine protein 1||SPLICING FACTOR, ARGININE/SERINE-RICH, 38-KD||SR REPRESSOR PROTEIN, 40-KD||TLS-associated serine-arginine protein 2||serine-arginine repressor protein (40 kDa)||FUS interacting protein (serine-arginine rich) 1||TLS-ASSOC…	FUSIP1	160	0.095215	225.5	0.01416	568.1	0.000244	288.3	0.030273	765	0.000244	150.4	0.067627	653.3	0.000244	323.3	0.008057	355.5	0.030273	226.6	0.00293	925.3	0.000244	361.2	0.001953	801.9	0.000244	492.2	0.001953
5981	206095_s_at	U133A	NM_006625	Hs.515717	10772	1	RefSeq	1	-	24038244	24052127	1p36.11	1p36.11	584	667	RNA binding	assembly of spliceosomal tri-snRNP	cytoplasm	FUS interacting protein (serine-arginine rich) 1	||TASR2||TASR1||FUSIP2||SRRp40||SRp38||FUSIP1||TLS-associated protein TASR-1||NEURAL-SALIENT SR-RICH PROTEIN||FUS-INTERACTING PROTEIN 1||TLS-associated serine-arginine protein 1||SPLICING FACTOR, ARGININE/SERINE-RICH, 38-KD||SR REPRESSOR PROTEIN, 40-KD||TLS-associated serine-arginine protein 2||serine-arginine repressor protein (40 kDa)||FUS interacting protein (serine-arginine rich) 1||TLS-ASSOC…	FUSIP1	829.9	0.023926	629.8	0.000244	1282.8	0.000732	611.1	0.005859	2973.6	0.000244	905.3	0.001953	1197.5	0.005859	697.9	0.000244	1806.1	0.000732	1323.2	0.000732	2949	0.000732	1661.8	0.000244	1636.6	0.000732	1091.2	0.001221
10022	210178_x_at	U133A	AF047448	Hs.515717	10772	1	mRNA	1	-	24039418	24052080	1p36.11	1p36.11	585	668	RNA binding	assembly of spliceosomal tri-snRNP	cytoplasm	FUS interacting protein (serine-arginine rich) 1	||TASR2||TASR1||FUSIP2||SRRp40||SRp38||FUSIP1||TLS-associated protein TASR-1||NEURAL-SALIENT SR-RICH PROTEIN||FUS-INTERACTING PROTEIN 1||TLS-associated serine-arginine protein 1||SPLICING FACTOR, ARGININE/SERINE-RICH, 38-KD||SR REPRESSOR PROTEIN, 40-KD||TLS-associated serine-arginine protein 2||serine-arginine repressor protein (40 kDa)||FUS interacting protein (serine-arginine rich) 1||TLS-ASSOC…	FUSIP1	970.9	0.056152	1448.8	0.018555	1218.8	0.005859	762.7	0.046143	1619.3	0.000732	972.9	0.018555	2169.6	0.008057	995.8	0.037598	1951.3	0.00415	877.9	0.010742	1782.7	0.00415	411	0.080566	2214.5	0.005859	2140.9	0.005859
13334	213594_x_at	U133A	AU130523	Hs.3530	10772	1	EST	1	-	24042720	24043800	1p36.11	1p36.11	586	669	RNA binding	assembly of spliceosomal tri-snRNP	cytoplasm	FUS interacting protein (serine-arginine rich) 1	||TASR2||TASR1||FUSIP2||SRRp40||SRp38||FUSIP1||TLS-associated protein TASR-1||NEURAL-SALIENT SR-RICH PROTEIN||FUS-INTERACTING PROTEIN 1||TLS-associated serine-arginine protein 1||SPLICING FACTOR, ARGININE/SERINE-RICH, 38-KD||SR REPRESSOR PROTEIN, 40-KD||TLS-associated serine-arginine protein 2||serine-arginine repressor protein (40 kDa)||FUS interacting protein (serine-arginine rich) 1||TLS-ASSOC…	FUSIP1	966.6	0.005859	1378	0.000732	2481.7	0.000244	804.2	0.000732	2910.6	0.000244	2765.9	0.000244	2165.1	0.000244	883.4	0.00293	1846.2	0.001221	1009.6	0.001221	2489.7	0.000244	890.1	0.001953	3115.5	0.000244	2390.2	0.000244
37913	238124_at	U133B	AI124053	Hs.174497	127294	1	EST	1	+	24127841	24128240	1p36.11	1p36.11	587	670				hypothetical protein FLJ35961	||FLJ35961||MYOM3||hypothetical protein FLJ35961||myomesin family, member 3||	FLJ35961	180.1	0.067627	184.1	0.030273	150.6	0.008057	159.5	0.067627	215.5	0.018555	161.4	0.067627	122.7	0.010742	217.7	0.067627	135.1	0.080566	202.5	0.037598	120	0.056152	147.5	0.00415	146.8	0.018555	139.8	0.023926
30078	230284_at	U133B	BF108688	Hs.174497	127294	1	EST	1	+	24129276	24135934	1p36.11	1p36.11	588	671				hypothetical protein FLJ35961	||FLJ35961||MYOM3||hypothetical protein FLJ35961||myomesin family, member 3||	FLJ35961	11.2	0.870361	70.2	0.303711	43.9	0.601074	13.7	0.753906	9.6	0.665527	9.3	0.753906	6.4	0.696289	18.2	0.780518	14.7	0.601074	7.9	0.80542	6.8	0.753906	14.8	0.72583	8.1	0.72583	4.5	0.888428
19780	220056_at	U133A	NM_021258	Hs.110915	58985	1	RefSeq	1	-	24191566	24214917	1p36.11	1p36.11	589	672	interferon receptor activity	biological_process unknown	membrane	interleukin 22 receptor, alpha 1	||IL22R1||IL22RA1||INTERLEUKIN 22 RECEPTOR, ALPHA-1||interleukin 22 receptor, alpha 1||	IL22RA1	302	0.030273	289.6	0.01416	312.8	0.037598	290.7	0.018555	108.7	0.023926	176.3	0.303711	289.8	0.037598	256.1	0.037598	242.3	0.01416	240.9	0.046143	291.1	0.067627	259.8	0.010742	356.9	0.067627	454.9	0.018555
41916	242127_at	U133B	W73921	Hs.50743		1	EST	1	-	24231897	24232254	1p36.11		590	673				Transcribed sequences			98.6	0.046143	10.9	0.533936	1191.5	0.000244	4.3	0.80542	582.4	0.000244	18.9	0.5	2.2	0.780518	31.7	0.398926	36.7	0.398926	5.7	0.633789	7.9	0.601074	8.1	0.601074	631.5	0.000244	79.1	0.080566
31910	232116_at	U133B	AL137763	Hs.132127	57822	1	mRNA	1	+	24418348	24427109	1p36.11	1p36.11	591	674				transcription factor CP2-like 4	||SOM||GRHL3||TFCP2L4||SISTER OF MGR||GRAINYHEADLIKE-3, MOUSE, HOMOLOG OF||transcription factor CP2-like 4||SISTER OF MAMMALIAN GRAINYHEAD||	TFCP2L4	146.3	0.171387	15.2	0.828613	144.8	0.171387	124.6	0.366211	84.9	0.366211	454.7	0.030273	54.8	0.601074	80.3	0.5	33.5	0.633789	141.5	0.27417	36.1	0.601074	58.2	0.633789	78.5	0.334473	196.7	0.19458
27488	227694_at	U133B	AI916378	Hs.405497	90529	1	EST	1	+	24428795	24429372	1p36.11	1p36.11	592	675				hypothetical protein LOC90529	||LOC90529||hypothetical protein LOC90529||	LOC90529	93.7	0.19458	194.5	0.030273	190.3	0.01416	248.6	0.030273	274.9	0.018555	218.6	0.046143	18.8	0.466064	206.9	0.046143	115.7	0.111572	210.3	0.095215	277.8	0.01416	175.2	0.046143	85	0.095215	160.6	0.056152
33484	233693_at	U133B	AK025957	Hs.405497	90529	1	mRNA	1	-	24440518	24463475	1p36.11	1p36.11	593	676				hypothetical protein LOC90529	||LOC90529||hypothetical protein LOC90529||	LOC90529	33.3	0.601074	59.3	0.567627	61.3	0.303711	12	0.753906	105.1	0.366211	82.6	0.432373	8.8	0.665527	32.5	0.665527	15.7	0.633789	18.8	0.665527	65.6	0.5	39.6	0.601074	50.5	0.601074	36.7	0.696289
10107	210267_at	U133A	BC001265	Hs.389516	57185	1	mRNA	1	+	24487608	24526619	1p36.11	1p36.12-p35.1	594	677				hypothetical protein dJ462O23.2	||DJ462O23.2||hypothetical protein dJ462O23.2||	DJ462O23.2	68	0.601074	54.3	0.567627	69.4	0.567627	23.9	0.71875	6.9	0.696289	76.6	0.601074	38.1	0.633789	47.5	0.398926	21.3	0.753906	28.7	0.780518	90.1	0.633789	42.8	0.567627	109.5	0.366211	35.3	0.696289
14317	214579_at	U133A	NM_020448	Hs.389516	57185	1	RefSeq	1	+	24487623	24544704	1p36.11	1p36.12-p35.1	595	678				hypothetical protein dJ462O23.2	||DJ462O23.2||hypothetical protein dJ462O23.2||	DJ462O23.2	51.4	0.850342	47.3	0.633789	92.6	0.533936	208.2	0.303711	126.4	0.246094	403.9	0.334473	72.7	0.696289	284.8	0.01416	312.3	0.19458	55.4	0.5	336.7	0.149658	51.4	0.5	134.8	0.366211	256.2	0.398926
29529	229735_s_at	U133B	W15435	Hs.389516	57185	1	EST	1	+	24543815	24544261	1p36.11	1p36.12-p35.1	596	679				hypothetical protein dJ462O23.2	||DJ462O23.2||hypothetical protein dJ462O23.2||	DJ462O23.2	231.5	0.001221	175.1	0.037598	168.5	0.005859	188	0.00415	228.2	0.001953	232.8	0.001221	190.4	0.001953	337.5	0.00293	237.4	0.005859	239.3	0.00415	201.1	0.000244	213.3	0.023926	138.9	0.005859	175.7	0.00415
19588	219864_s_at	U133A	NM_013441	Hs.129319	11123	1	RefSeq	1	+	24574692	24607734	1p36.11	1p35.3-p33	597	680	RNA binding	calcium-mediated signaling		Down syndrome critical region gene 1-like 2	||DSCR1L2||MCIP3||hRCN3||MYOCYTE-ENRICHED CALCINEURIN-INTERACTING PROTEIN 3||regulator of calcineurin 3||Down syndrome candidate region 1-like 2||Down syndrome critical region gene 1-like 2||	DSCR1L2	11.2	0.870361	87.4	0.432373	90.8	0.601074	123.4	0.171387	60.3	0.171387	150.2	0.246094	158.6	0.466064	55.8	0.466064	100.7	0.080566	116.7	0.27417	165.7	0.219482	21.4	0.696289	106.9	0.466064	87	0.466064
28858	229064_s_at	U133B	BE670097	Hs.129319	11123	1	EST	1	-	24608285	24608812	1p36.11	1p35.3-p33	598	681	RNA binding	calcium-mediated signaling		Down syndrome critical region gene 1-like 2	||DSCR1L2||MCIP3||hRCN3||MYOCYTE-ENRICHED CALCINEURIN-INTERACTING PROTEIN 3||regulator of calcineurin 3||Down syndrome candidate region 1-like 2||Down syndrome critical region gene 1-like 2||	DSCR1L2	102.2	0.303711	146.2	0.149658	235.2	0.023926	422	0.000732	300.3	0.001953	162.8	0.000244	248.3	0.001953	229.2	0.01416	263.8	0.00293	380.9	0.000732	197.9	0.056152	126.3	0.067627	87.4	0.19458	36.5	0.171387
1214	201225_s_at	U133A	NM_005839	Hs.18192	10250	1	RefSeq	1	+	24714899	24745067	1p36.11	1p36.11	599	682				serine/arginine repetitive matrix 1	||MGC39488||SRM160||SRRM1||POP101||serine/arginine repetitive matrix 1||plenty of prolines 101-like||Ser/Arg-related nuclear matrix protein||SERINE/ARGININE REPETITIVE MATRIX PROTEIN 1||SR-RELATED NUCLEAR MATRIX PROTEIN, 160-KD||SERINE/ARGININE-RICH SPLICING FACTOR-RELATED NUCLEAR MATRIX PROTEIN, 160-KD||	SRRM1	1640	0.000244	1521.7	0.000244	4369.7	0.000244	2989.1	0.000244	4800.4	0.000244	2287.2	0.000244	2924.9	0.000244	1801.9	0.000244	4083.4	0.000244	2025.7	0.000244	3129.3	0.000244	2006.6	0.000244	1993.8	0.000244	2565.5	0.000244
1213	201224_s_at	U133A	AU147713	Hs.18192	10250	1	EST	1	-	24741085	24743209	1p36.11	1p36.11	600	683				serine/arginine repetitive matrix 1	||MGC39488||SRM160||SRRM1||POP101||serine/arginine repetitive matrix 1||plenty of prolines 101-like||Ser/Arg-related nuclear matrix protein||SERINE/ARGININE REPETITIVE MATRIX PROTEIN 1||SR-RELATED NUCLEAR MATRIX PROTEIN, 160-KD||SERINE/ARGININE-RICH SPLICING FACTOR-RELATED NUCLEAR MATRIX PROTEIN, 160-KD||	SRRM1	623.2	0.219482	621.2	0.171387	878.9	0.018555	1001.7	0.030273	398.3	0.067627	634.3	0.080566	1318.2	0.067627	632.9	0.080566	917.1	0.030273	101	0.601074	789	0.046143	109.7	0.633789	564.4	0.149658	1409	0.080566
1549	201560_at	U133A	NM_013943	Hs.25035	25932	1	RefSeq	1	+	24817153	24916064	1p36.11	1p36.11	601	684	voltage-gated chloride channel activity	chloride transport	membrane	chloride intracellular channel 4	||CLIC4L||huH1||p64H1||CLIC4||DKFZP566G223||chloride intracellular channel 4||chloride intracellular channel 4 like||	CLIC4	986.3	0.001953	1854.8	0.001953	4318.4	0.000244	579.9	0.00415	4426.7	0.000244	1833.7	0.000244	2008.4	0.001953	1377.4	0.000244	1992.3	0.000244	1509.8	0.001953	5840.3	0.000732	2740.6	0.000732	3246	0.000244	1676.9	0.001221
1548	201559_s_at	U133A	AF109196	Hs.25035	25932	1	mRNA	1	+	24817274	24913524	1p36.11	1p36.11	602	685	voltage-gated chloride channel activity	chloride transport	membrane	chloride intracellular channel 4	||CLIC4L||huH1||p64H1||CLIC4||DKFZP566G223||chloride intracellular channel 4||chloride intracellular channel 4 like||	CLIC4	643.8	0.018555	1303.1	0.000244	1039.9	0.000244	457.6	0.010742	797.4	0.000244	832.5	0.000244	1622.4	0.000244	848	0.000732	1320.8	0.000732	180.6	0.111572	1714.2	0.000244	199.6	0.095215	1853.4	0.000244	1342.3	0.000732
21601	221881_s_at	U133A	AI638420	Hs.25035	25932	1	EST	1	-	24869536	24912750	1p36.11	1p36.11	603	686	voltage-gated chloride channel activity	chloride transport	membrane	chloride intracellular channel 4	||CLIC4L||huH1||p64H1||CLIC4||DKFZP566G223||chloride intracellular channel 4||chloride intracellular channel 4 like||	CLIC4	230.5	0.19458	929.7	0.010742	523.5	0.005859	329.5	0.067627	321.1	0.037598	451	0.149658	1215.2	0.018555	470.6	0.010742	701.6	0.01416	61	0.27417	961.3	0.030273	372.5	0.149658	928.9	0.056152	409.2	0.111572
4084	204197_s_at	U133A	NM_004350	Hs.170019	864	1	RefSeq	1	-	24971363	25001674	1p36.11	1p36	604	687	ATP binding	cell proliferation	nucleus	runt-related transcription factor 3	||PEBP2aC||PEBP2-ALPHA-C||CBFA3||RUNX3||AML2 GENE||runt-related transcription factor 3||core-binding factor, runt domain, alpha subunit 3||	RUNX3	282.8	0.19458	728.3	0.001953	556.5	0.00415	150.9	0.080566	619	0.001221	452.8	0.018555	251.7	0.27417	297.6	0.008057	154	0.111572	105.7	0.171387	241.3	0.095215	200.8	0.046143	88.3	0.398926	973.1	0.00415
4085	204198_s_at	U133A	AA541630	Hs.170019	864	1	EST	1	+	24972832	24973389	1p36.11	1p36	605	688	ATP binding	cell proliferation	nucleus	runt-related transcription factor 3	||PEBP2aC||PEBP2-ALPHA-C||CBFA3||RUNX3||AML2 GENE||runt-related transcription factor 3||core-binding factor, runt domain, alpha subunit 3||	RUNX3	21.9	0.870361	1585.6	0.000732	464.9	0.000732	15.8	0.72583	679.2	0.000732	545.3	0.030273	59.9	0.533936	188.7	0.111572	22.9	0.567627	14.9	0.753906	162.8	0.432373	86.9	0.432373	100.6	0.665527	640.7	0.000244
2542	202553_s_at	U133A	NM_015484	Hs.20013	25949	1	RefSeq	1	-	25294477	25304308	1p36.11	1p36.11	606	689	protein binding	biological_process unknown	nucleus	GCIP-interacting protein p29	||DKFZP564O2082||P29||GCIP-interacting protein p29||GCIP-interacting protein p29 isoform 1||GCIP-interacting protein p29 isoform 2||	P29	635.3	0.067627	1103.9	0.111572	1579.8	0.005859	457.3	0.067627	3063.7	0.001953	953.5	0.046143	710.6	0.246094	802.5	0.023926	732.4	0.037598	1614.1	0.005859	2020.9	0.000732	2012.2	0.001221	874.1	0.023926	913	0.056152
8861	209007_s_at	U133A	AF267856	Hs.259412	57035	1	mRNA	1	-	25314046	25319242	1p36.11	1p36.13-p35.1	607	690				NPD014 protein	||NPD014||NPD014 protein||	NPD014	342.5	0.008057	393.3	0.018555	1661.2	0.000244	313.1	0.030273	5530.9	0.000244	1734.1	0.000244	357.3	0.008057	364.3	0.00415	587.2	0.010742	858.8	0.00415	1805	0.00293	742.3	0.000244	1026.4	0.001953	484.1	0.018555
8860	209006_s_at	U133A	AF247168	Hs.259412	57035	1	mRNA	1	-	25315867	25319243	1p36.11	1p36.13-p35.1	608	691				NPD014 protein	||NPD014||NPD014 protein||	NPD014	120	0.111572	117.9	0.334473	235.7	0.00293	125	0.001221	869.5	0.000244	461.7	0.00415	123.2	0.056152	145.4	0.023926	289.7	0.001221	82	0.19458	374.2	0.001953	28.9	0.398926	270.8	0.01416	402.1	0.01416
10413	210586_x_at	U133A	AF312679	Hs.283822		1	mRNA	1	(Ambiguous)	25344320	25400778	1p36.11	1p36.11	609	692			integral to plasma membrane	Rhesus blood group, D antigen	||||RHD||Rhesus blood group, D antigen||	RHD	76.6	0.665527	95.8	0.780518	72	0.80542	78.1	0.567627	162.8	0.432373	251.4	0.633789	129.5	0.665527	62.2	0.72583	66.1	0.633789	177.3	0.567627	70.6	0.780518	200.3	0.5	63.7	0.665527	435.9	0.334473
10267	210429_at	U133A	X63097	Hs.283822		1	mRNA	1	+	25344338	25402252	1p36.11	1p36.11	610	693			integral to plasma membrane	Rhesus blood group, D antigen	||||RHD||Rhesus blood group, D antigen||	RHD	13.5	0.72583	24.5	0.366211	64.3	0.533936	44.9	0.398926	8.7	0.466064	101.1	0.303711	107.2	0.19458	5.7	0.72583	26.3	0.398926	68	0.366211	65.7	0.5	8.2	0.665527	66.9	0.398926	15.6	0.567627
10268	210430_x_at	U133A	L08429	Hs.283822		1	mRNA	1	+	25344354	25400831	1p36.11	1p36.11	611	694			integral to plasma membrane	Rhesus blood group, D antigen	||||RHD||Rhesus blood group, D antigen||	RHD	106.5	0.888428	97.4	0.753906	65.1	0.780518	77.8	0.828613	173.9	0.432373	142.7	0.72583	138.9	0.80542	50.9	0.904785	33.2	0.828613	149	0.601074	75.4	0.850342	210.1	0.533936	98.3	0.850342	472	0.533936
15385	215652_at	U133A	AK024382				mRNA	1	-	25361644	25365347	1p36.11		612	695							31	0.962402	46.6	0.5	22.2	0.953857	16.3	0.919434	22.1	0.665527	21.1	0.932373	52.1	0.850342	21.6	0.870361	36.4	0.80542	50	0.80542	27.8	0.828613	23.8	0.80542	33.7	0.870361	32.1	0.962402
15289	215556_at	U133A	AK023774	Hs.273099		1	mRNA	1	-	25403865	25406913	1p36.11		613	696				CDNA FLJ13712 fis, clone PLACE2000394			414.5	0.111572	353	0.095215	234	0.080566	228.4	0.080566	55.1	0.27417	201	0.149658	326.1	0.171387	163.1	0.171387	242.3	0.111572	111	0.246094	257.6	0.095215	48.1	0.334473	300	0.111572	316.3	0.111572
15288	215555_at	U133A	AU158442	Hs.273099		1	EST	1	+	25403865	25404416	1p36.11		614	697				CDNA FLJ13712 fis, clone PLACE2000394			20.9	0.850342	10.5	0.72583	5.6	0.533936	11.4	0.5	91.1	0.01416	50.6	0.601074	6.3	0.904785	20.6	0.533936	76.8	0.01416	7.3	0.753906	57.1	0.432373	4.6	0.904785	21.4	0.828613	45.5	0.432373
17491	217766_s_at	U133A	NM_014313	Hs.107979	23585	1	RefSeq	1	+	25410126	25434166	1p36.11	1p36.11	615	698			integral to membrane	small membrane protein 1	||SMP1||small membrane protein 1||	SMP1	1022.3	0.111572	900.6	0.010742	982	0.001221	455.3	0.010742	2677.9	0.000732	1732.9	0.00293	893	0.056152	687.3	0.023926	1250.9	0.00293	524.6	0.037598	2464.8	0.000244	1198.4	0.000732	1784.7	0.001953	1432.4	0.00415
22220	222401_s_at	U133B	AL550722	Hs.475792	23585	1	EST	1	+	25410126	25432801	1p36.11	1p36.11	616	699			integral to membrane	small membrane protein 1	||SMP1||small membrane protein 1||	SMP1	1606.5	0.000244	4430.5	0.000244	2969.4	0.000244	1474	0.000244	3007.1	0.000244	4550.4	0.000244	2219.3	0.000244	1880.6	0.000244	2916.2	0.000244	1364.6	0.000244	3308.6	0.000244	4066.6	0.000244	1709.4	0.000244	3171.8	0.000244
16049	216317_x_at	U133A	X63095	Hs.278994		1	mRNA	1	-	25434114	25492602	1p36.11	1p36.11	617	700			integral to plasma membrane	Rhesus blood group, CcEe antigens	||||RHCE||Rhesus blood group, CcEe antigens||	RHCE	51.7	0.665527	247.2	0.27417	334	0.095215	48	0.334473	39.8	0.303711	460.2	0.246094	269.6	0.219482	41.4	0.334473	157.4	0.27417	353	0.27417	77.6	0.398926	54	0.303711	76.9	0.366211	651.8	0.080566
15552	215819_s_at	U133A	N53959	Hs.512672	6006	1	EST	1	+	25434174	25460921	1p36.11	1p36.11	618	701			integral to plasma membrane	Rhesus blood group, CcEe antigens	||Rh4||RHPI||RH30A||RHCE||RhVIII||RHIXB||Rh polypeptide I||membrane protein RhCe||Rh blood group antigen Evans||BLOOD GROUP--RHESUS SYSTEM Cc/Ee POLYPEPTIDE||Rh blood group C antigen||RHESUS BLOOD GROUP, CcEe ANTIGENS||RHE RH-NULL DISEASE, AMORPH TYPE||Rhesus system C and E polypeptides||Rhesus blood group, CcEe antigens isoform 2||Rhesus blood group, CcEe antigens isoform 1||Rhesus blood group, …	RHCE	173.7	0.80542	464.6	0.753906	259.8	0.780518	135.6	0.753906	222.7	0.633789	554.6	0.5	209.2	0.828613	315.3	0.80542	70.2	0.72583	460.3	0.533936	472.1	0.633789	184.4	0.753906	109.1	0.696289	791.5	0.398926
37379	237590_at	U133B	T77994				EST	1	+	25442887	25443308	1p36.11		619	702							8.4	0.850342	14	0.888428	11.3	0.888428	6	0.696289	46.6	0.432373	42.7	0.533936	15.2	0.665527	32.3	0.601074	71.8	0.366211	11.5	0.80542	15.4	0.5	13	0.828613	68.7	0.366211	62	0.27417
18287	218562_s_at	U133A	NM_018202	Hs.189782	55219	1	RefSeq	1	+	25502796	25520741	1p36.11	1p36.11	620	703				hypothetical protein FLJ10747	||FLJ10747||hypothetical protein FLJ10747||	FLJ10747	555.2	0.01416	148.4	0.080566	533.5	0.000732	218	0.19458	1199.1	0.000244	447.4	0.008057	473.7	0.080566	304.1	0.008057	163	0.01416	396	0.008057	757	0.000244	299	0.01416	669.2	0.023926	374.3	0.030273
21510	221790_s_at	U133A	AL545035	Hs.184482	26119	1	EST	1	-	25578480	25579487	1p36.11	1p36-p35	621	704				LDL receptor adaptor protein	||ARH2||DKFZp586D0624||MGC34705||ARH||FHCB1||FHCB2||ARH GENE||LDL receptor adaptor protein||	ARH	309.5	0.111572	401.4	0.149658	561	0.008057	117.7	0.398926	98.7	0.27417	455.8	0.095215	137.7	0.398926	393.6	0.01416	363.1	0.023926	464.2	0.018555	14.1	0.696289	590.5	0.005859	35.5	0.870361	531.1	0.067627
473	57082_at	U133A	AA169780	Hs.184482	26119	1	EST	1	-	25578955	25579515	1p36.11	1p36-p35	622	705				LDL receptor adaptor protein	||ARH2||DKFZp586D0624||MGC34705||ARH||FHCB1||FHCB2||ARH GENE||LDL receptor adaptor protein||	ARH	277.3	0.107301	613.9	0.009985	667.7	0.001141	421.8	0.014937	146.5	0.011447	599.5	0.009985	91.9	0.397994	564.6	0.002617	545.8	0.003067	1020.5	0.004863	288.5	0.060419	886.3	0.000562	448.8	0.175989	533	0.021866
18642	218918_at	U133A	NM_020379	Hs.8910	57134	1	RefSeq	1	+	25628104	25795084	1p36.11	1p35	623	706	calcium ion binding	N-linked glycosylation	Golgi apparatus	mannosidase, alpha, class 1C, member 1	||MAN1C1||mannosidase, alpha, class 1C, member 1||	MAN1C1	177.1	0.303711	20.1	0.780518	159	0.219482	72.3	0.533936	546.6	0.001953	42.1	0.665527	546.5	0.046143	26.6	0.72583	44.5	0.466064	24.6	0.696289	696.7	0.005859	198	0.219482	116.4	0.601074	660.5	0.010742
13919	214180_at	U133A	AW340588	Hs.8910	57134	1	EST	1	-	25796390	25796840	1p36.11	1p35	624	707	calcium ion binding	N-linked glycosylation	Golgi apparatus	mannosidase, alpha, class 1C, member 1	||MAN1C1||mannosidase, alpha, class 1C, member 1||	MAN1C1	482.3	0.19458	538.7	0.129639	495.7	0.056152	260.8	0.171387	485.2	0.00293	464.5	0.056152	968.8	0.023926	297.5	0.095215	361.8	0.056152	187.6	0.095215	1111.2	0.00415	239.1	0.171387	695.6	0.067627	846.3	0.056152
24088	224280_s_at	U133B	AL512766	Hs.323396		1	mRNA	1	+	25830829	25843573	1p36.11	1p35.3	625	708				hypothetical protein RP1-317E23	||||LOC56181||hypothetical protein RP1-317E23||	LOC56181	767.6	0.01416	573.2	0.056152	596	0.005859	9.5	0.696289	2064.7	0.000732	1497.4	0.00293	1279.9	0.001221	554.2	0.037598	359.7	0.095215	512.2	0.046143	1650.4	0.00293	349.2	0.111572	539	0.01416	310.5	0.095215
19735	220011_at	U133A	NM_024037	Hs.149305	79000	1	RefSeq	1	-	25844642	25869991	1p36.11	1p35.3	626	709				hypothetical protein MGC2603	||MGC2603||hypothetical protein MGC2603||	MGC2603	676	0.010742	442	0.067627	621.5	0.001953	462.5	0.018555	433.6	0.00293	460.4	0.023926	1049.6	0.01416	587.2	0.001953	638.3	0.01416	503.3	0.010742	484	0.005859	639.6	0.001953	568.4	0.095215	786	0.01416
22765	222946_s_at	U133B	BC000209	Hs.149305	79000	1	mRNA	1	-	25845463	25870046	1p36.11	1p35.3	627	710				hypothetical protein MGC2603	||MGC2603||hypothetical protein MGC2603||	MGC2603	40.6	0.334473	276.1	0.010742	207.3	0.046143	110.5	0.171387	139	0.023926	210.9	0.018555	215.6	0.046143	180.8	0.19458	48.2	0.601074	217	0.19458	120.2	0.018555	176.8	0.19458	179.2	0.023926	218.8	0.037598
41912	242123_at	U133B	BF764937	Hs.356075	164091	1	EST	1	+	25872118	25872543	1p36.11	1p35.3	628	711	G-protein coupled receptor activity	G-protein coupled receptor protein signaling pathway	integral to membrane	membrane progestin receptor alpha	||MPRA||MEMBRANE PROGESTIN RECEPTOR, ALPHA||membrane progestin receptor alpha||	MPRA	102.8	0.095215	458.9	0.001953	166.8	0.001221	90.8	0.000244	174.3	0.000244	517.2	0.000244	43.7	0.095215	162.6	0.00293	130.6	0.008057	129.4	0.005859	361.6	0.001953	98.4	0.023926	91.8	0.001221	54.8	0.056152
772	200783_s_at	U133A	NM_005563	Hs.209983	3925	1	RefSeq	1	-	25910750	25917135	1p36.11	1p36.1-p35	629	712	signal transducer activity	cell growth and/or maintenance	cytosol	stathmin 1/oncoprotein 18	||prosolin||STMN1||Lag||metablastin||SMN||PP17||OP18||PP19||LAP18||phosphoprotein 19||Pr22 protein||stathmin 1/oncoprotein 18||LEUKEMIA-ASSOCIATED PHOSPHOPROTEIN p18||	STMN1	649.1	0.01416	1601.8	0.000732	2570	0.000244	506.1	0.046143	7575.5	0.000244	844.6	0.00293	1234.8	0.000732	541.9	0.046143	911.4	0.000244	689.9	0.023926	7786.2	0.000244	739.7	0.010742	4715.3	0.000244	2423.1	0.000732
17439	217714_x_at	U133A	AV756729	Hs.209983	3925	1	EST	1	-	25911203	25917052	1p36.11	1p36.1-p35	630	713	signal transducer activity	cell growth and/or maintenance	cytosol	stathmin 1/oncoprotein 18	||prosolin||STMN1||Lag||metablastin||SMN||PP17||OP18||PP19||LAP18||phosphoprotein 19||Pr22 protein||stathmin 1/oncoprotein 18||LEUKEMIA-ASSOCIATED PHOSPHOPROTEIN p18||	STMN1	430.4	0.030273	953.1	0.030273	1040.2	0.037598	767.9	0.067627	368.2	0.00415	1005.1	0.046143	1056.9	0.056152	390.4	0.046143	511.6	0.018555	282.7	0.056152	1863.6	0.01416	261.4	0.046143	1803.9	0.046143	1494	0.046143
5120	205233_s_at	U133A	NM_000437	Hs.477083	5051	1	RefSeq	1	-	25971456	26008790	1p36.11	1p34.3	631	714	1-alkyl-2-acetylglycerophosphocholine esterase activity	lipid catabolism	2-acetyl-1-alkylglycerophosphocholine esterase complex	platelet-activating factor acetylhydrolase 2, 40kDa	||HSD-PLA2||PAFAH2||3.1.1.47||platelet-activating factor acetylhydrolase 2, 40kDa||platelet-activating factor acetylhydrolase 2 (40kD)||	PAFAH2	175.7	0.334473	35.5	0.567627	68.2	0.432373	14.2	0.696289	148.9	0.037598	173.4	0.171387	161	0.334473	116.4	0.149658	156.1	0.023926	48	0.533936	146.6	0.219482	196.6	0.171387	55.1	0.567627	101.5	0.219482
5119	205232_s_at	U133A	U89386	Hs.477083	5051	1	mRNA	1	-	25972098	26008682	1p36.11	1p34.3	632	715	1-alkyl-2-acetylglycerophosphocholine esterase activity	lipid catabolism	2-acetyl-1-alkylglycerophosphocholine esterase complex	platelet-activating factor acetylhydrolase 2, 40kDa	||HSD-PLA2||PAFAH2||3.1.1.47||platelet-activating factor acetylhydrolase 2, 40kDa||platelet-activating factor acetylhydrolase 2 (40kD)||	PAFAH2	395.6	0.018555	379.8	0.056152	262.7	0.056152	266.5	0.046143	211.7	0.000732	534.7	0.00293	428.4	0.056152	312.2	0.010742	256.8	0.001953	369.3	0.01416	285.2	0.030273	358.3	0.005859	207.3	0.080566	423.1	0.01416
6215	206329_at	U133A	NM_004455	Hs.150956	2134	1	RefSeq	1	+	26032412	26047074	1p36.11	1p36.1	633	716	glucuronosyl-N-acetylglucosaminyl-proteoglycan 4-alpha-N-acetylglucosaminyltransferase activity	cell growth and/or maintenance	endoplasmic reticulum	exostoses (multiple)-like 1	||EXTL1||EXOSTOSIN-LIKE 1||MULTIPLE EXOSTOSES-LIKE 1||exostoses (multiple)-like 1||	EXTL1	28.7	0.888428	15.1	0.828613	54.9	0.567627	11.4	0.567627	4.2	0.780518	80.2	0.665527	50.2	0.533936	66.9	0.5	14.7	0.696289	16.7	0.5	14.7	0.246094	13.9	0.533936	20.8	0.72583	15.8	0.696289
29878	230084_at	U133B	BF510698	Hs.143545	7780	1	EST	1	+	26048654	26049172	1p36.11		634	717	cation transporter activity	cation transport	membrane	solute carrier family 30 (zinc transporter), member 2	||SLC30A2||MGC11303||ZNT2||ZnT-2||zinc transporter 2||solute carrier family 30, member 2||solute carrier family 30 (zinc transporter), member 2||	SLC30A2	41.8	0.246094	186.5	0.037598	147	0.080566	151.8	0.046143	98.2	0.149658	236.7	0.023926	91.5	0.149658	90.6	0.219482	118.4	0.171387	149.5	0.080566	64.2	0.303711	139.7	0.080566	74.1	0.149658	126.9	0.037598
24286	224485_s_at	U133B	BC006251	Hs.143545	7780	1	mRNA	1	-	26049573	26056746	1p36.11		635	718	cation transporter activity	cation transport	membrane	solute carrier family 30 (zinc transporter), member 2	||SLC30A2||MGC11303||ZNT2||ZnT-2||zinc transporter 2||solute carrier family 30, member 2||solute carrier family 30 (zinc transporter), member 2||	SLC30A2	35.3	0.870361	17.9	0.888428	15.1	0.919434	16.7	0.904785	13	0.870361	13.4	0.904785	27.6	0.72583	21.9	0.850342	23.8	0.850342	18	0.850342	21.7	0.72583	19.3	0.943848	14.7	0.80542	15.2	0.870361
37052	237263_at	U133B	BF590253	Hs.259664		1	EST	1	-	26058966	26059499	1p36.11		636	719				Full length insert cDNA clone YI54D04			156.4	0.067627	278.5	0.01416	234.7	0.018555	182.4	0.037598	94.5	0.111572	186.5	0.046143	138.7	0.01416	289.2	0.018555	244.3	0.037598	243.1	0.018555	157.5	0.067627	264.8	0.023926	236.5	0.056152	160.5	0.056152
36761	236972_at	U133B	AI351421	Hs.279709	84676	1	EST	1	+	26061936	26062227	1p36.11	1p34-p33	637	720	signal transducer activity	protein ubiquitination	cytoplasm	ring finger protein 28	||RNF28||MURF1||SMRZ||ring finger protein 28||MUSCLE-SPECIFIC RING FINGER PROTEIN 1||STRIATED MUSCLE RING ZINC FINGER PROTEIN||	RNF28	24	0.633789	8.7	0.904785	10.7	0.850342	7.9	0.753906	3.9	0.919434	9.1	0.80542	12.1	0.633789	8.3	0.780518	3.2	0.962402	19.3	0.5	5.1	0.943848	9	0.80542	19.4	0.601074	4.8	0.953857
43027	244238_at	U133B	AI884856	Hs.369999		1	EST	1	-	26121195	26121720	1p36.11		638	721				Transcribed sequences			42.7	0.334473	14.3	0.633789	7.1	0.72583	51.6	0.149658	24	0.466064	48.4	0.366211	66.9	0.219482	6.6	0.780518	42.3	0.095215	56.2	0.303711	11.5	0.533936	54.6	0.432373	55.9	0.056152	41.3	0.432373
20154	220430_at	U133A	NM_024869	Hs.201737	79927	1	RefSeq	1	+	26169652	26173260	1p36.11	1p35.3	639	722				hypothetical protein FLJ14050	||FLJ14050||hypothetical protein FLJ14050||	FLJ14050	67.2	0.753906	289.6	0.303711	211	0.366211	39.6	0.633789	5.2	0.828613	113.1	0.533936	317.1	0.466064	54.7	0.533936	144.5	0.432373	186.6	0.27417	247.3	0.398926	44.1	0.696289	209.3	0.567627	74.4	0.633789
4062	204175_at	U133A	NM_015871	Hs.102419	51042	1	RefSeq	1	+	26180571	26181504	1p36.11	1p35.3	640	723	DNA binding	negative regulation of transcription from Pol II promoter	nucleus	zinc finger protein 593	||ZNF593||zinc finger protein 593||	ZNF593	701.3	0.001953	889.8	0.00293	767.2	0.00293	337.3	0.00415	567.4	0.000732	1043.3	0.001953	1087.9	0.005859	984.5	0.000732	695.7	0.001221	1948	0.000244	941.5	0.000732	4903	0.000244	401.9	0.030273	1098.9	0.001953
4627	204740_at	U133A	NM_006314	Hs.16232	10256	1	RefSeq	1	+	26188144	26200515	1p36.11	1p35.3	641	724	protein binding		membrane	connector enhancer of kinase suppressor of Ras 1	||CNKSR1||CNK1||CNK, DROSOPHILA, HOMOLOG OF||CONNECTOR ENHANCER OF KSR, DROSOPHILA, HOMOLOG OF||connector enhancer of kinase suppressor of Ras 1||connector enhancer of KSR-like (Drosophila kinase suppressor of ras)||	CNKSR1	362	0.01416	254.4	0.01416	686.1	0.005859	350.2	0.030273	153.4	0.01416	942.1	0.000732	331.2	0.095215	636.9	0.023926	798.2	0.000732	817.9	0.000732	223.5	0.01416	1123	0.000732	540.7	0.067627	57.8	0.5
19335	219611_s_at	U133A	NM_022778	Hs.63795	64793	1	RefSeq	1	+	26244834	26289441	1p36.11	1p35.3	642	725	receptor activity			hypothetical protein DKFZp434L0117	||DKFZP434L0117||hypothetical protein DKFZp434L0117||	DKFZP434L0117	478.3	0.567627	1523.8	0.056152	1090.2	0.056152	571.9	0.27417	1112.9	0.111572	737.8	0.303711	1284.5	0.149658	951.3	0.095215	2091.1	0.008057	830.2	0.149658	1243.8	0.056152	602.1	0.19458	1740.7	0.111572	1885.9	0.037598
27612	227818_at	U133B	AL133609	Hs.63795	64793	1	mRNA	1	+	26268305	26289440	1p36.11	1p35.3	643	726	receptor activity			hypothetical protein DKFZp434L0117	||DKFZP434L0117||hypothetical protein DKFZp434L0117||	DKFZP434L0117	211.7	0.129639	531.4	0.018555	829.1	0.000732	194.9	0.129639	955.1	0.00293	195.1	0.246094	662.4	0.00293	418.3	0.080566	1097.7	0.00415	547.5	0.037598	1334.6	0.001221	483.3	0.023926	458.8	0.01416	1047.4	0.001953
20992	221269_s_at	U133A	NM_031286	Hs.109051	83442	1	RefSeq	1	+	26290585	26292154	1p36.11	1p35-p34.3	644	727			nucleus	SH3 domain binding glutamic acid-rich protein like 3	||SH3BGRL3||SH3 domain binding glutamic acid-rich protein like 3||	SH3BGRL3	1079.1	0.008057	1895	0.000244	1826.3	0.001221	926.3	0.00415	1248	0.000732	1331.8	0.00415	361	0.27417	2411.5	0.000244	2026.2	0.000732	3160.5	0.000244	2605.6	0.000244	1531	0.000244	1280.5	0.00415	1581.9	0.018555
27510	227716_at	U133B	AL577976	Hs.145061	91544	1	EST	1	+	26292956	26296606	1p36.11	1p35.3	645	728				socius	||SOC||socius||	SOC	153.6	0.466064	189.8	0.432373	442.1	0.171387	25	0.633789	407.4	0.095215	194.1	0.466064	161.8	0.334473	157.2	0.398926	33.1	0.633789	198.9	0.334473	600.4	0.080566	142.6	0.533936	186.3	0.246094	159.6	0.303711
169	34210_at	U133A	N90866	Hs.276770	1043	1	EST	1	-	26328558	26331156	1p36.11	1p36	646	729			integral to plasma membrane	CDW52 antigen (CAMPATH-1 antigen)	||CDW52||CD52||CDW52 antigen (CAMPATH-1 antigen)||	CDW52	13.2	0.998108	12.6	0.988553	12	0.991311	10.1	0.980696	4.5	0.978134	27.6	0.956032	32.8	0.975289	8.4	0.983	12	0.964837	14.6	0.983	23.4	0.939581	9.9	0.988553	9.2	0.985063	12.1	0.993468
4548	204661_at	U133A	NM_001803	Hs.276770	1043	1	RefSeq	1	+	26328626	26331152	1p36.11	1p36	647	730			integral to plasma membrane	CDW52 antigen (CAMPATH-1 antigen)	||CDW52||CD52||CDW52 antigen (CAMPATH-1 antigen)||	CDW52	54.6	0.80542	32.6	0.943848	25.8	0.962402	13.5	0.976074	10.5	0.932373	29.6	0.943848	46.1	0.943848	9.4	0.981445	14.1	0.976074	23	0.888428	25.3	0.976074	20.8	0.904785	37.2	0.888428	48.7	0.828613
20013	220289_s_at	U133A	NM_017977	Hs.128738	55057	1	RefSeq	1	-	26332513	26364763	1p36.11	1p35.3	648	731				absent in melanoma 1-like	||AIM1L||absent in melanoma 1-like||	AIM1L	14.6	0.98584	26.3	0.753906	35.2	0.80542	21.6	0.850342	404.6	0.00415	149.9	0.219482	32.2	0.919434	13.3	0.466064	64.9	0.129639	18.4	0.398926	126.5	0.398926	579.6	0.00293	16.4	0.753906	49.1	0.366211
20014	220290_at	U133A	NM_017977	Hs.128738	55057	1	RefSeq	1	-	26332513	26364763	1p36.11	1p35.3	649	732				absent in melanoma 1-like	||AIM1L||absent in melanoma 1-like||	AIM1L	301.2	0.111572	212.5	0.27417	121.5	0.080566	309	0.046143	40.5	0.27417	258.3	0.303711	367.6	0.067627	250.2	0.067627	279.9	0.095215	84.6	0.219482	165.1	0.111572	59	0.246094	117.7	0.303711	242.4	0.111572
30550	230756_at	U133B	AI376558	Hs.353208	257101	1	EST	1	+	26372266	26375258	1p36.11	1p35.3	650	733	nucleic acid binding		nucleus	hypothetical protein MGC33414	||MGC33414||hypothetical protein MGC33414||	MGC33414	23.4	0.919434	52	0.665527	166.3	0.366211	19.9	0.696289	53.2	0.633789	89.3	0.466064	16.5	0.72583	34.5	0.80542	17.1	0.850342	20.7	0.780518	125.1	0.466064	30.8	0.696289	19.1	0.780518	53.7	0.5
19547	219823_at	U133A	NM_024674	Hs.86154	79727	1	RefSeq	1	+	26421410	26440350	1p36.11	1p35.3	651	734	DNA binding	regulation of transcription, DNA-dependent		lin-28 homolog (C. elegans)	||LIN28||lin-28 homolog (C. elegans)||	LIN28	83.8	0.5	94.8	0.466064	116.6	0.5	98.8	0.366211	8.3	0.665527	122.6	0.398926	83.4	0.466064	78.5	0.27417	27.6	0.466064	35.4	0.334473	126.7	0.533936	81.7	0.466064	156.7	0.366211	23.7	0.601074
18272	218547_at	U133A	NM_024887	Hs.369385	79947	1	RefSeq	1	+	26442943	26481935	1p36.11	1p35.3	652	735				dehydrodolichyl diphosphate synthase	||DHDDS||HDS||DEDOL-PP SYNTHASE||dehydrodolichyl diphosphate synthase||	DHDDS	707.3	0.030273	457.4	0.056152	656.7	0.095215	331.3	0.111572	750.9	0.001221	689.5	0.023926	418.7	0.19458	431.5	0.067627	761.2	0.01416	760.9	0.018555	448.5	0.01416	607.9	0.01416	509.9	0.149658	882.4	0.023926
23878	224064_s_at	U133B	BC004117	Hs.369385	79947	1	mRNA	1	+	26442972	26479857	1p36.11	1p35.3	653	736				dehydrodolichyl diphosphate synthase	||DHDDS||HDS||DEDOL-PP SYNTHASE||dehydrodolichyl diphosphate synthase||	DHDDS	108.8	0.5	197.9	0.366211	46.4	0.601074	43.9	0.601074	96.1	0.432373	159.3	0.219482	71.4	0.567627	28.3	0.780518	152.5	0.466064	262.2	0.149658	34.9	0.601074	204.7	0.246094	20.5	0.696289	177.4	0.27417
42299	242510_at	U133B	BF511893	Hs.383807		1	EST	1	+	26473388	26477915	1p36.11		654	737				MRNA; cDNA DKFZp566P1546 (from clone DKFZp566P1546)			154.3	0.080566	163.4	0.129639	109.9	0.095215	75.4	0.27417	155.6	0.056152	92.1	0.219482	100.4	0.149658	114.7	0.171387	61.8	0.246094	139.4	0.149658	143	0.171387	114.1	0.171387	161.2	0.095215	28	0.334473
8524	208668_x_at	U133A	BC003689	Hs.181163	3151	1	mRNA	1	+	26483179	26486603	1p36.11	1p36.1	655	738	DNA binding	establishment and/or maintenance of chromatin architecture	chromatin	high-mobility group nucleosomal binding domain 2	||MGC5629||HMGN2||nonhistone chromosomal protein HMG-17||NONHISTONE CHROMOSOMAL PROTEIN HMG17||CHROMOSOMAL PROTEIN, NONHISTONE, HMG17||high mobility group protein N2||HIGH MOBILITY GROUP PROTEIN 17||high-mobility group (nonhistone chromosomal) protein 17||high-mobility group nucleosomal binding domain 2||HIGH MOBILITY GROUP NUCLEOSOMAL BINDING PROTEIN 2||	HMGN2	9815.2	0.000732	18444.6	0.000244	22998.9	0.000244	7119.5	0.000732	27749.8	0.000244	18955.1	0.000244	27413.2	0.000244	11600.7	0.000732	10561.2	0.000732	12022.2	0.000244	34105.6	0.000244	14194.3	0.000244	26354.5	0.000244	22564.9	0.000244
3266	203379_at	U133A	NM_002953	Hs.149957	6195	1	RefSeq	1	+	26540406	26585656	1p36.11	3	656	739	ATP binding	protein amino acid phosphorylation		ribosomal protein S6 kinase, 90kDa, polypeptide 1	||MAPKAPK1A||HU-1||RSK1||RPS6KA1||RIBOSOMAL S6 KINASE 1||Ribosomal protein S6 kinase, 90kD, 1||RIBOSOMAL PROTEIN S6 KINASE, 90-KD, 1||ribosomal protein S6 kinase, 90kD, polypeptide 1||ribosomal protein S6 kinase, 90kDa, polypeptide 1||	RPS6KA1	551.1	0.005859	386.8	0.018555	514.6	0.000244	448.5	0.005859	613.8	0.000244	1044.9	0.001953	906.5	0.008057	595.6	0.000732	914.2	0.000244	895.5	0.000732	706.1	0.000244	1047.9	0.000244	680.3	0.005859	630.6	0.00415
37928	238139_at	U133B	AI810034	Hs.128770		1	EST	1	+	26702542	26703082	1p36.11		657	740				Clone IMAGE:4523945, mRNA			3.5	0.976074	17.2	0.665527	149.4	0.001953	41.1	0.27417	119.2	0.037598	109.8	0.056152	60.1	0.111572	5.6	0.904785	33.9	0.72583	4.9	0.80542	79.6	0.023926	3.4	0.98584	26.5	0.466064	31.7	0.533936
37883	238094_at	U133B	AW292905	Hs.128770		1	EST	1	+	26704745	26705163	1p36.11		658	741				Clone IMAGE:4523945, mRNA			16.9	0.870361	21.7	0.780518	24.4	0.633789	9.5	0.780518	31.5	0.432373	10.8	0.870361	8.4	0.80542	16.6	0.80542	11.6	0.80542	9.7	0.850342	8.3	0.870361	13.8	0.696289	11.6	0.904785	9.9	0.870361
41457	241668_s_at	U133B	AI033967	Hs.132696		1	EST	1	+	26705655	26706088	1p36.11		659	742				Transcribed sequences			17.3	0.904785	29.7	0.696289	22.3	0.633789	15.4	0.888428	11.4	0.80542	24	0.753906	18.9	0.533936	23.6	0.919434	17.8	0.696289	18.9	0.72583	16.2	0.72583	26.6	0.633789	13.6	0.696289	16.7	0.665527
41240	241451_s_at	U133B	AW016576	Hs.132696		1	EST	1	-	26705659	26706022	1p36.11		660	743				Transcribed sequences			17.5	0.962402	19.6	0.962402	9.5	0.994141	16.6	0.919434	10.2	0.98584	16.8	0.981445	16.4	0.969727	13.2	0.98584	20.9	0.870361	13.4	0.943848	9.6	0.994141	16.2	0.994141	14.4	0.870361	12.1	0.981445
10474	210649_s_at	U133A	AF231056	Hs.170333	8289	1	mRNA	1	+	26706665	26791779	1p36.11	1p35.3	661	744	DNA binding	androgen receptor signaling pathway	SWI/SNF complex	AT rich interactive domain 1A (SWI- like)	||C1orf4||ARID1A||BM029||BAF250||SMARCF1||B120 GENE||OSA1 nuclear protein||BRG1-associated factor 250a||brain protein 120||chromatin remodeling factor p250||SWI/SNF complex protein p270||chromosome 1 open reading frame 4||AT rich interactive domain 1A (SWI- like)||AT rich interactive domain 1A (SWI- like) isoform a||AT rich interactive domain 1A (SWI- like) isoform c||AT rich interactive domain 1…	ARID1A	788.3	0.008057	842.5	0.000732	2937.2	0.000244	557.4	0.000244	2425.6	0.000244	2315	0.000244	1070.6	0.000244	979.3	0.000244	1539.4	0.000244	1375.4	0.000244	4021	0.000244	1559.7	0.000244	2433.4	0.000244	1987.9	0.000244
7472	207591_s_at	U133A	NM_006015	Hs.170333	8289	1	RefSeq	1	+	26706666	26792737	1p36.11	1p35.3	662	745	DNA binding	androgen receptor signaling pathway	SWI/SNF complex	AT rich interactive domain 1A (SWI- like)	||C1orf4||ARID1A||BM029||BAF250||SMARCF1||B120 GENE||OSA1 nuclear protein||BRG1-associated factor 250a||brain protein 120||chromatin remodeling factor p250||SWI/SNF complex protein p270||chromosome 1 open reading frame 4||AT rich interactive domain 1A (SWI- like)||AT rich interactive domain 1A (SWI- like) isoform a||AT rich interactive domain 1A (SWI- like) isoform c||AT rich interactive domain 1…	ARID1A	74.9	0.633789	277.7	0.095215	89.6	0.27417	14	0.5	8.7	0.5	211.6	0.219482	35.2	0.19458	116.6	0.219482	58	0.219482	43.3	0.432373	236.7	0.129639	34.5	0.466064	195.4	0.111572	316.8	0.030273
18641	218917_s_at	U133A	NM_018450	Hs.170333	8289	1	RefSeq	1	+	26706666	26792737	1p36.11	1p35.3	663	746	DNA binding	androgen receptor signaling pathway	SWI/SNF complex	AT rich interactive domain 1A (SWI- like)	||C1orf4||ARID1A||BM029||BAF250||SMARCF1||B120 GENE||OSA1 nuclear protein||BRG1-associated factor 250a||brain protein 120||chromatin remodeling factor p250||SWI/SNF complex protein p270||chromosome 1 open reading frame 4||AT rich interactive domain 1A (SWI- like)||AT rich interactive domain 1A (SWI- like) isoform a||AT rich interactive domain 1A (SWI- like) isoform c||AT rich interactive domain 1…	ARID1A	922.9	0.030273	1592.8	0.008057	4449.8	0.000732	1002.8	0.01416	9930.3	0.000244	3262.9	0.00293	1711.9	0.00415	941	0.005859	1881	0.00293	2291.3	0.00293	5628.3	0.000732	2604	0.001953	3939.9	0.00293	2539.5	0.00415
33949	234159_at	U133B	AK025182	Hs.523061		1	mRNA	1	-	26756611	26758334	1p36.11		664	747				CDNA: FLJ21529 fis, clone COL05981			128.1	0.334473	223.5	0.303711	234.8	0.149658	221.3	0.303711	263.3	0.171387	225.9	0.246094	215.1	0.19458	190.8	0.246094	145.7	0.334473	174.9	0.303711	335.4	0.149658	212.8	0.19458	207.2	0.171387	195	0.219482
11898	212152_x_at	U133A	AI679080	Hs.170333	8289	1	EST	1	-	26791559	26791796	1p36.11	1p35.3	665	748	DNA binding	androgen receptor signaling pathway	SWI/SNF complex	AT rich interactive domain 1A (SWI- like)	||C1orf4||ARID1A||BM029||BAF250||SMARCF1||B120 GENE||OSA1 nuclear protein||BRG1-associated factor 250a||brain protein 120||chromatin remodeling factor p250||SWI/SNF complex protein p270||chromosome 1 open reading frame 4||AT rich interactive domain 1A (SWI- like)||AT rich interactive domain 1A (SWI- like) isoform a||AT rich interactive domain 1A (SWI- like) isoform c||AT rich interactive domain 1…	ARID1A	1499.1	0.037598	2252.4	0.023926	7180	0.001953	1396.6	0.023926	4872.1	0.00415	4699.1	0.00415	3284.9	0.010742	2021.8	0.008057	2946.6	0.005859	2898.2	0.010742	7983.2	0.001953	3232.4	0.00415	4938.7	0.005859	4460.2	0.00415
40164	240375_at	U133B	AI798773	Hs.259605	55650	1	EST	1	+	26797791	26798357	1p36.11	1p35.3	666	749				hypothetical protein FLJ20477	||FLJ20477||hypothetical protein FLJ20477||	FLJ20477	77.3	0.219482	110.1	0.246094	92.7	0.149658	100.1	0.19458	103	0.27417	102.5	0.171387	82.1	0.19458	130.9	0.171387	62.1	0.19458	99.9	0.111572	66.1	0.111572	134.6	0.19458	92.4	0.171387	111.8	0.219482
18962	219238_at	U133A	NM_017837	Hs.259605	55650	1	RefSeq	1	+	26798627	26809028	1p36.11	1p35.3	667	750				hypothetical protein FLJ20477	||FLJ20477||hypothetical protein FLJ20477||	FLJ20477	160.7	0.466064	229.5	0.432373	129.1	0.219482	416.9	0.219482	725.9	0.00415	868.6	0.01416	150.5	0.366211	273.1	0.19458	612.3	0.149658	620.2	0.149658	92.8	0.398926	1409.1	0.01416	83.3	0.432373	236.7	0.398926
428	51146_at	U133A	AA203365	Hs.259605	55650	1	EST	1	+	26808284	26808954	1p36.11	1p35.3	668	751				hypothetical protein FLJ20477	||FLJ20477||hypothetical protein FLJ20477||	FLJ20477	161.9	0.35869	34.9	0.458816	167.7	0.081337	137.9	0.098054	516.5	0.001354	530.9	0.000562	28.4	0.67917	157.7	0.07383	163	0.014937	277.3	0.006532	87.1	0.32083	584.6	0.001141	117.2	0.35869	30.1	0.67917
12605	212860_at	U133A	BG168720	Hs.19066	84243	1	EST	1	+	26865601	26866350	1p36.11	1p35.3	669	752				zinc finger, DHHC domain containing 18	||ZDHHC18||zinc finger, DHHC domain containing 18||	ZDHHC18	308.6	0.171387	543.6	0.01416	622.8	0.023926	471	0.046143	727	0.008057	698.3	0.010742	620.7	0.095215	541.9	0.023926	531.7	0.030273	428.2	0.030273	945.3	0.001221	755.2	0.00293	653	0.037598	458.6	0.080566
9114	209260_at	U133A	BC000329	Hs.184510	2810	1	mRNA	1	+	26873794	26875089	1p36.11	1p35.3	670	753	protein domain specific binding	cell proliferation	cytoplasm	stratifin	||14-3-3-SIGMA||stratifin||SFN||14-3-3 sigma||	SFN	110.5	0.665527	1166.6	0.080566	91.6	0.567627	1015.5	0.018555	374	0.111572	1396.1	0.00293	349.9	0.398926	169.5	0.5	1776	0.00415	1980.4	0.023926	32.2	0.943848	3568.6	0.00293	67.7	0.80542	1001.5	0.129639
153	33322_i_at	U133A	X57348				mRNA	1	+	26873798	26875089	1p36.11		671	754							5587.2	0.000491	9985	0.000491	3799.8	0.000491	8949.3	0.000491	7872	0.000491	14854.3	0.000491	4546.2	0.000491	2677.3	0.000491	13035	0.000491	23953.8	0.000491	1374.6	0.005504	31872.5	0.000491	2370.7	0.000613	7334.2	0.000491
154	33323_r_at	U133A	X57348				mRNA	1	+	26873798	26875089	1p36.11		672	755							3624.6	0.000322	5642.6	0.000219	2214.3	0.000266	5073.6	0.000219	3426.3	0.000219	7701.6	0.000219	3270.4	0.000322	1732.8	0.000266	7464.7	0.000219	14383.8	0.000219	501.2	0.004863	27439.7	0.000219	1265.8	0.001354	4875.1	0.000266
18523	218799_at	U133A	NM_018066	Hs.19333	54707	1	RefSeq	1	-	26886768	26900920	1p36.11	1p35.3	673	756	ATP binding			hypothetical protein FLJ10349	||FLJ10349||hypothetical protein FLJ10349||	FLJ10349	421.7	0.037598	558.7	0.000244	509.5	0.001221	123.7	0.056152	327.6	0.000244	694.4	0.000244	878.2	0.001221	257.4	0.00293	383.4	0.005859	1255.8	0.000244	580.1	0.001953	686.3	0.000244	436.2	0.001953	462.1	0.008057
34847	235058_at	U133B	BG028320				EST	1	-	26886769	26887333	1p36.11		674	757							101.6	0.246094	457.8	0.018555	496.3	0.001953	37.7	0.398926	505.7	0.00415	454.4	0.023926	269.3	0.01416	326.9	0.018555	153.4	0.219482	214.2	0.067627	800	0.000732	437	0.023926	264.7	0.018555	419.1	0.01416
18619	218895_at	U133A	NM_022078	Hs.10903	63906	1	RefSeq	1	-	26901121	26911099	1p36.11	1p35.3-p35.1	675	758	nucleic acid binding		intracellular	hypothetical protein FLJ12455	||FLJ12455||hypothetical protein FLJ12455||	FLJ12455	461.6	0.080566	527.3	0.023926	466.9	0.005859	309.6	0.111572	333.9	0.046143	517.4	0.023926	542.3	0.056152	545.1	0.01416	402	0.037598	483.9	0.018555	387.2	0.067627	542.8	0.005859	379.8	0.095215	624.1	0.046143
6296	206410_at	U133A	NM_021969	Hs.427055	8431	1	RefSeq	1	-	26922120	26924602	1p36.11	1p36.1	676	759	steroid hormone receptor activity	cholesterol metabolism	nucleus	nuclear receptor subfamily 0, group B, member 2	||NR0B2||SHP1||short heterodimer partner||small heterodimer partner||orphan nuclear receptor SHP||nuclear receptor subfamily 0, group B, member 2||	NR0B2	87.6	0.601074	226.3	0.398926	231.1	0.398926	323.8	0.27417	337.4	0.067627	182	0.601074	238.1	0.466064	152.1	0.432373	52.7	0.633789	126.7	0.398926	706.3	0.056152	173.2	0.366211	227.1	0.466064	169.3	0.533936
1162	201173_x_at	U133A	NM_006600	Hs.263812	10726	1	RefSeq	1	+	26932365	26957029	1p36.11	1p35-p34	677	760		cell proliferation		nuclear distribution gene C homolog (A. nidulans)	||HNUDC||NUDC||MNUDC||nuclear distribution gene C (A.nidulans) homolog||nuclear distribution gene C homolog (A. nidulans)||	NUDC	2499.2	0.001953	3327.4	0.000244	3623.7	0.000732	1700.7	0.001953	5182.1	0.000244	2197	0.000732	3416.4	0.000732	2307.5	0.001953	2475.8	0.001221	5701.5	0.000244	4400.7	0.000244	3655.5	0.000244	3392.1	0.001221	3920.5	0.000732
10401	210574_s_at	U133A	AF241788	Hs.263812	10726	1	mRNA	1	+	26932405	26957027	1p36.11	1p35-p34	678	761		cell proliferation		nuclear distribution gene C homolog (A. nidulans)	||HNUDC||NUDC||MNUDC||nuclear distribution gene C (A.nidulans) homolog||nuclear distribution gene C homolog (A. nidulans)||	NUDC	1841.6	0.000244	3015.4	0.000244	3105.3	0.000244	1536.5	0.000244	3575.6	0.000244	2183.9	0.000244	2942.6	0.000244	1739.3	0.000244	2433.1	0.000244	4443	0.000244	3357.8	0.000244	2467	0.000244	2916.4	0.000244	3140.5	0.000244
10402	210575_at	U133A	AF241788	Hs.263812	10726	1	mRNA	1	+	26932405	26957027	1p36.11	1p35-p34	679	762		cell proliferation		nuclear distribution gene C homolog (A. nidulans)	||HNUDC||NUDC||MNUDC||nuclear distribution gene C (A.nidulans) homolog||nuclear distribution gene C homolog (A. nidulans)||	NUDC	8.6	0.72583	8.6	0.633789	5.1	0.665527	8.8	0.601074	17.4	0.533936	12.4	0.665527	9.5	0.696289	5.7	0.665527	5.3	0.72583	24.6	0.567627	8.8	0.633789	7.6	0.601074	31.6	0.533936	8.1	0.601074
35847	236058_at	U133B	AA573775	Hs.188881	126695	1	EST	1	+	26960202	26960758	1p36.11	1p35.3	680	763				hypothetical protein FLJ34633	||FLJ34633||hypothetical protein FLJ34633||	FLJ34633	210.7	0.19458	13.9	0.904785	620.9	0.00415	150.7	0.095215	556.6	0.00415	499.8	0.00415	6.5	0.870361	350.2	0.030273	128.7	0.080566	151.9	0.219482	473.1	0.008057	234.4	0.030273	248.2	0.008057	124.1	0.219482
35841	236052_at	U133B	AI817060	Hs.355747	388610	1	EST	1	+	27004942	27010719	1p36.11	1p35.3	681	764				LOC388610 (LOC388610), mRNA	||||hypothetical LOC388610||LOC388610 (LOC388610), mRNA||		10.1	0.981445	12.7	0.981445	6.8	0.98584	11.9	0.989258	6.9	0.994141	12.1	0.991943	16.3	0.696289	9.2	0.989258	13.4	0.932373	16.6	0.953857	5.9	0.98584	16.1	0.962402	11.9	0.962402	7.4	0.951416
27656	227862_at	U133B	AA037766	Hs.355747	388610	1	EST	1	-	27010736	27011282	1p36.11	1p35.3	682	765				LOC388610 (LOC388610), mRNA	||||hypothetical LOC388610||LOC388610 (LOC388610), mRNA||		982.8	0.000732	317.1	0.00415	380.6	0.000732	703.2	0.000244	521.6	0.001221	136.1	0.030273	332.4	0.000244	201.9	0.067627	277.6	0.01416	239.1	0.010742	997.9	0.000244	172.1	0.018555	441	0.001221	252.3	0.001953
29312	229518_at	U133B	AA531023	Hs.59771	115572	1	EST	1	+	27015653	27016236	1p36.11	1p35.3	683	766				hypothetical protein MGC16491	||MGC16491||FAM46B||hypothetical protein MGC16491||family with sequence similarity 46, member B||	MGC16491	268.2	0.111572	278.2	0.030273	253.3	0.010742	144.8	0.246094	273.4	0.018555	518.5	0.001953	13.5	0.366211	132.1	0.219482	155.4	0.149658	111.8	0.19458	166	0.095215	130	0.466064	66.4	0.366211	116.9	0.334473
9306	209453_at	U133A	M81768	Hs.170222	6548	1	mRNA	1	-	27109447	27165020	1p36.11	1p36.1-p35	684	767	antiporter activity	ion transport	integral to membrane	solute carrier family 9 (sodium/hydrogen exchanger), isoform 1 (antiporter, Na+/H+, amiloride sensitive)	||NHE1||SLC9A1||APNH||Na+/H+ antiporter, amiloride-sensitive||sodium/hydrogen exchanger 1||ANTIPORTER, SODIUM-HYDROGEN ION, AMILORIDE-SENSITIVE||solute carrier family 9, isoform A1||solute carrier family 9 (sodium/hydrogen exchanger), isoform 1 (antiporter, Na+/H+, amiloride sensitive)||	SLC9A1	97.3	0.466064	51.3	0.432373	66.3	0.398926	64	0.432373	418.4	0.111572	750.2	0.037598	34.9	0.665527	111.5	0.129639	1084.1	0.018555	654.5	0.030273	99.9	0.246094	578.6	0.046143	79	0.567627	35.6	0.533936
15768	216036_x_at	U133A	AK001734	Hs.172825	23038	1	mRNA	1	+	27271680	27318874	1p36.11	1p35.3	685	768				WD and tetratricopeptide repeats 1	||KIAA1037||WDTC1||WD and tetratricopeptide repeats 1||	WDTC1	429.4	0.129639	221.6	0.149658	605.9	0.046143	378.3	0.080566	280.6	0.056152	603.6	0.056152	737.3	0.056152	601.9	0.001953	860.6	0.008057	377.9	0.111572	642.2	0.023926	379	0.046143	889.5	0.00293	835.9	0.00415
336	40829_at	U133A	AB028960	Hs.172825	23038	1	mRNA	1	+	27298341	27319195	1p36.11	1p35.3	686	769				WD and tetratricopeptide repeats 1	||KIAA1037||WDTC1||WD and tetratricopeptide repeats 1||	WDTC1	979.8	0.218983	823.4	0.284747	1403.3	0.048995	862.3	0.098054	1456.5	0.031336	1289.2	0.107301	1124	0.162935	845.2	0.05447	1463.7	0.048995	1507.1	0.043968	1739.7	0.060419	1238.6	0.043968	2588	0.02786	1271.4	0.218983
15230	215497_s_at	U133A	AK023778	Hs.172825	23038	1	mRNA	1	+	27306971	27319135	1p36.11	1p35.3	687	770				WD and tetratricopeptide repeats 1	||KIAA1037||WDTC1||WD and tetratricopeptide repeats 1||	WDTC1	168.5	0.5	199.7	0.466064	597.5	0.129639	437.8	0.219482	750.9	0.01416	347.1	0.171387	370.9	0.398926	375.2	0.27417	316	0.171387	473.3	0.219482	341	0.219482	299.7	0.171387	610	0.171387	279.3	0.398926
21235	221512_at	U133A	AL136683	Hs.321214	84065	1	mRNA	1	+	27332863	27347032	1p36.11	1p35.3	688	771				hypothetical protein DKFZp564D0478	||DKFZP564D0478||hypothetical protein DKFZp564D0478||	DKFZP564D0478	344.8	0.334473	704.5	0.129639	1303.3	0.080566	325.9	0.533936	1060.9	0.030273	1452.6	0.056152	1007.4	0.246094	775.9	0.129639	738.7	0.19458	714.5	0.19458	2332.3	0.008057	879	0.080566	1089.8	0.303711	840.4	0.27417
436	52078_at	U133A	AI828080	Hs.321214	84065	1	EST	1	-	27346488	27347032	1p36.11	1p35.3	689	772				hypothetical protein DKFZp564D0478	||DKFZP564D0478||hypothetical protein DKFZp564D0478||	DKFZP564D0478	1131.9	0.081337	1006.3	0.05447	913.4	0.00418	769.2	0.089405	1464.1	0.002228	1715.1	0.002617	1073.1	0.089405	1077	0.003585	1020.8	0.02786	1165.5	0.019304	1896.5	0.000219	1196.1	0.006532	1424.4	0.017001	1088	0.060419
26929	227134_at	U133B	AI341537	Hs.25895	84958	1	EST	1	-	27362105	27364813	1p36.11	1p35.3	690	773	neurexin binding	vesicle-mediated transport	extrinsic to plasma membrane	synaptotagmin-like 1	||SYTL1||synaptotagmin-like 1||C2 DOMAIN-CONTAINING PROTEIN JFC1||	SYTL1	921.5	0.01416	116.8	0.219482	741.4	0.008057	774.6	0.018555	971.1	0.001953	976.2	0.008057	524.5	0.008057	612.4	0.037598	655.6	0.018555	858.4	0.010742	1384.8	0.001953	1616.8	0.010742	391.7	0.023926	838.4	0.005859
19002	219278_at	U133A	NM_004672	Hs.194694	9064	1	RefSeq	1	-	27365811	27377479	1p36.11	1p35.3	691	774				mitogen-activated protein kinase kinase kinase 6	||2.7.1.-||ASK2||MAPKKK6||MGC20114||MAP3K6||apoptosis signal-regulating kinase 2||mitogen-activated protein kinase kinase kinase 6||	MAP3K6	241.5	0.334473	191.8	0.366211	495	0.056152	33.7	0.850342	110.1	0.19458	581.6	0.046143	120.5	0.633789	30.2	0.753906	293.4	0.171387	752.9	0.005859	113.1	0.398926	133.4	0.303711	21.8	0.994141	38.5	0.665527
29754	229960_at	U133B	AW771625				EST	1	+	27376968	27377499	1p36.11		692	775							42.5	0.533936	6.4	0.850342	65.7	0.149658	18.6	0.533936	9.8	0.601074	33.1	0.533936	8	0.665527	12.6	0.665527	74.1	0.080566	8.1	0.80542	10.6	0.753906	11.6	0.80542	5.5	0.72583	4.9	0.850342
5753	205866_at	U133A	NM_003665	Hs.333383	8547	1	RefSeq	1	-	27379744	27385457	1p36.11	1p35.3	693	776	sugar binding	phosphate transport	cytoplasm	ficolin (collagen/fibrinogen domain containing) 3 (Hakata antigen)	||HAKA1||ficolin-3||MGC22543||FCN3||FCNH||H-ficolin||collagen/fibrinogen domain-containing protein 3||collagen/fibrinogen domain-containing lectin 3 p35||ficolin 3 isoform 1 precursor||ficolin 3 isoform 2 precursor||ficolin (collagen/fibrinogen domain-containing) 3 (Hakata antigen)||ficolin (collagen/fibrinogen domain containing) 3 (Hakata antigen)||	FCN3	47.9	0.533936	59.9	0.5	581.5	0.067627	87.9	0.398926	11.4	0.432373	76.6	0.398926	196.6	0.466064	44.5	0.432373	34.2	0.5	20.3	0.466064	308.8	0.366211	134.7	0.171387	232.5	0.27417	138.4	0.5
14351	214613_at	U133A	AW024085	Hs.66542	2827	1	EST	1	-	27406003	27406459	1p36.11	1p36.1-p35	694	777	G-protein coupled receptor activity, unknown ligand	G-protein coupled receptor protein signaling pathway	integral to plasma membrane	G protein-coupled receptor 3	||ACCA||GPR3||G protein-coupled receptor 3||adenylate cyclase constitutive activator||	GPR3	464.2	0.432373	72.9	0.567627	49	0.567627	158.4	0.5	19.4	0.466064	42.1	0.80542	424.6	0.303711	130.8	0.466064	196.3	0.303711	73.6	0.366211	170.8	0.567627	37.8	0.601074	41.1	0.850342	325.7	0.5
21445	221725_at	U133A	AI962978	Hs.446403	10163	1	EST	1	+	27414984	27415367	1p36.11	1p36.11-p34.3	695	778	histamine receptor activity	G-protein coupled receptor protein signaling pathway	integral to membrane	WAS protein family, member 2	||SCAR2||IMD2||WASF2||WAVE2||dJ393P12.2||WASP FAMILY, MEMBER 2||suppressor of cyclic-AMP receptor (WASP-family)||WAS protein family, member 2||WASP family Verprolin-homologous protein 2||SCAR, DICTYOSTELIUM, HOMOLOG OF, 2||WISKOTT-ALDRICH SYNDROME PROTEIN FAMILY, MEMBER 2||WASP FAMILY, VERPROLIN HOMOLOGY DOMAIN-CONTAINING PROTEIN 2||	WASF2	533.4	0.056152	1349.3	0.018555	2888.1	0.000732	759.9	0.010742	1855.9	0.000732	1324.9	0.010742	560	0.095215	1790.7	0.001953	1544.3	0.001953	1976	0.001953	2740.3	0.001221	1925.9	0.001953	213.3	0.149658	1263.4	0.00415
24361	224562_at	U133B	AK025566	Hs.446403	10163	1	mRNA	1	-	27416267	27418292	1p36.11	1p36.11-p34.3	696	779	histamine receptor activity	G-protein coupled receptor protein signaling pathway	integral to membrane	WAS protein family, member 2	||SCAR2||IMD2||WASF2||WAVE2||dJ393P12.2||WASP FAMILY, MEMBER 2||suppressor of cyclic-AMP receptor (WASP-family)||WAS protein family, member 2||WASP family Verprolin-homologous protein 2||SCAR, DICTYOSTELIUM, HOMOLOG OF, 2||WISKOTT-ALDRICH SYNDROME PROTEIN FAMILY, MEMBER 2||WASP FAMILY, VERPROLIN HOMOLOGY DOMAIN-CONTAINING PROTEIN 2||	WASF2	1868.8	0.000244	2943.1	0.000244	5413.2	0.000244	2006.7	0.000244	3421.6	0.000244	3011.2	0.000732	2968.7	0.000244	4207.4	0.000244	2906.1	0.000732	3280.1	0.000244	3645.5	0.000244	2540.6	0.000732	1516.8	0.000732	2331.2	0.000732
24362	224563_at	U133B	BG338758	Hs.446403	10163	1	EST	1	-	27426620	27500811	1p36.11	1p36.11-p34.3	697	780	histamine receptor activity	G-protein coupled receptor protein signaling pathway	integral to membrane	WAS protein family, member 2	||SCAR2||IMD2||WASF2||WAVE2||dJ393P12.2||WASP FAMILY, MEMBER 2||suppressor of cyclic-AMP receptor (WASP-family)||WAS protein family, member 2||WASP family Verprolin-homologous protein 2||SCAR, DICTYOSTELIUM, HOMOLOG OF, 2||WISKOTT-ALDRICH SYNDROME PROTEIN FAMILY, MEMBER 2||WASP FAMILY, VERPROLIN HOMOLOGY DOMAIN-CONTAINING PROTEIN 2||	WASF2	26.4	0.696289	29.6	0.753906	8.5	0.665527	7.8	0.80542	20.4	0.696289	81.1	0.567627	16.8	0.753906	26.8	0.80542	13.3	0.80542	25.4	0.601074	17.9	0.828613	9.5	0.665527	20.2	0.753906	18.7	0.828613
33952	234162_at	U133B	AK026294	Hs.306839		1	mRNA	1	-	27550395	27551281	1p36.11		698	781				CDNA: FLJ22641 fis, clone HSI06942			9.1	0.981445	23.8	0.72583	28.1	0.780518	9.2	0.919434	25.5	0.665527	18.5	0.870361	19.6	0.850342	24.3	0.870361	20.8	0.850342	12.5	0.932373	19.3	0.870361	19	0.780518	15.5	0.932373	15.2	0.904785
29173	229379_at	U133B	AW628710	Hs.124979	27245	1	EST	1	-	27560592	27561129	1p36.11	1p36.13	699	782				hypothetical protein DJ159A19.3	||DJ159A19.3||CL23945||hypothetical protein DJ159A19.3||	DJ159A19.3	98.2	0.432373	30.6	0.601074	17.4	0.665527	18	0.780518	9.9	0.870361	21	0.665527	28.8	0.665527	26.1	0.665527	19.5	0.80542	16.2	0.601074	13.3	0.850342	41.5	0.601074	15.5	0.601074	11.6	0.72583
8297	208438_s_at	U133A	NM_005248	Hs.1422	2268	1	RefSeq	1	-	27622952	27634715	1p36.11	1p36.2-p36.1	700	783	ATP binding	cell growth and/or maintenance		Gardner-Rasheed feline sarcoma viral (v-fgr) oncogene homolog	||2.7.1.112||p55c-fgr||FGR||FGR ONCOGENE||Oncogene FGR||SRC2 ONCOGENE, FORMERLY||GARDNER-RASHEED FELINE SARCOMA VIRAL ONCOGENE HOMOLOG||Gardner-Rasheed feline sarcoma viral (v-fgr) oncogene homolog||	FGR	52.8	0.533936	67.8	0.398926	38.5	0.567627	181.2	0.466064	23.5	0.601074	48.5	0.27417	145.7	0.72583	147.1	0.366211	39.8	0.466064	184.3	0.303711	58.7	0.5	131.1	0.303711	45.5	0.633789	49.1	0.633789
4302	204415_at	U133A	NM_022873	Hs.287721	2537	1	RefSeq	1	-	27676722	27682850	1p36.11	1p35	701	784		immune response	integral to membrane	interferon, alpha-inducible protein (clone IFI-6-16)	||G1P3||IFI616||INTERFERON-ALPHA-INDUCIBLE PROTEIN||INTERFERON-INDUCED PROTEIN IFI-6-16||interferon, alpha-inducible protein (clone IFI-6-16)||interferon induced 6-16 protein isoform a||interferon induced 6-16 protein isoform c||interferon induced 6-16 protein isoform b||	G1P3	282.2	0.171387	202	0.27417	349.5	0.067627	37.1	0.633789	211.7	0.037598	2342.3	0.00293	29.3	0.904785	140.5	0.171387	164.6	0.067627	1196.2	0.00293	286.5	0.171387	88.2	0.432373	60.1	0.665527	46.2	0.533936
26196	226400_at	U133B	N92917	Hs.355832	998	1							1p36.1	39546	785				cell division cycle 42 (GTP binding protein, 25kDa)	||CDC42Hs||CDC42||G25K||GTP-BINDING PROTEIN, 25-KD||cell division cycle 42 isoform 1||cell division cycle 42 isoform 2||cell division cycle 42 (GTP-binding protein, 25kD)||cell division cycle 42 (GTP binding protein, 25kDa)||cell division cycle 42 (GTP binding protein, 25kD)||	CDC42	158.2	0.001953	454.8	0.000244	273.3	0.001953	287.8	0.018555	571.6	0.000244	567.3	0.000732	599.8	0.000244	565	0.00415	252.6	0.001953	408.3	0.000732	642.1	0.000244	828.1	0.000244	123.7	0.005859	385.2	0.000732
15516	215783_s_at	U133A	X14174	Hs.250769	249	1	mRNA	(Ambiguous)					1p36.1-p34	39547	786	alkaline phosphatase activity	metabolism	integral to membrane	alkaline phosphatase, liver/bone/kidney	||HOPS||glycerophosphatase||3.1.3.1||ALPL||AP-TNAP||TNSALP||tissue-nonspecific ALP||alkaline phosphomonoesterase||ALKALINE PHOSPHATASE, TISSUE-NONSPECIFIC||alkaline phosphatase, liver/bone/kidney||ALKALINE PHOSPHATASE, LIVER/BONE/KIDNEY TYPE||tissue non-specific alkaline phosphatase precursor||	ALPL	152.7	0.111572	145.4	0.171387	69.4	0.067627	138.4	0.056152	28.1	0.129639	177.6	0.129639	158.3	0.067627	107.8	0.008057	77.1	0.111572	137	0.00415	160.7	0.067627	156.4	0.023926	194.9	0.046143	761.3	0.000244
43333	244544_at	U133B	AA812915	Hs.71657		1	EST	1	+	27735474	27735762	1p35.3		702	787				Transcribed sequences			131.1	0.533936	218.1	0.19458	155.8	0.27417	221.5	0.219482	162.6	0.149658	209.9	0.171387	61.7	0.5	308.4	0.366211	158.8	0.366211	230.2	0.171387	195.3	0.056152	40.3	0.696289	140.4	0.149658	146.3	0.19458
16627	216897_s_at	U133A	AL035309	Hs.96607	199870	1	mRNA	1	+	27736709	27771234	1p35.3	1p35.3	703	788				hypothetical protein MGC34648	||MGC34648||hypothetical protein MGC34648||	MGC34648	52.6	0.780518	205.2	0.466064	221.5	0.533936	219.3	0.601074	25	0.466064	39	0.753906	131.2	0.665527	106.3	0.533936	121	0.5	142.3	0.633789	30.4	0.780518	33.2	0.72583	24.5	0.80542	137.1	0.665527
28432	228638_at	U133B	AI631072	Hs.96607	199870	1	EST	1	+	27771547	27772087	1p35.3	1p35.3	704	789				hypothetical protein MGC34648	||MGC34648||hypothetical protein MGC34648||	MGC34648	304.9	0.095215	238.7	0.010742	197.9	0.037598	182.7	0.171387	334.7	0.008057	278.4	0.023926	352.8	0.00293	252.3	0.095215	210.7	0.095215	241.7	0.008057	311.2	0.010742	159.8	0.037598	198.3	0.080566	330.7	0.030273
28398	228604_at	U133B	AI805069	Hs.96607	199870	1	EST	1	-	27773208	27773775	1p35.3	1p35.3	705	790				hypothetical protein MGC34648	||MGC34648||hypothetical protein MGC34648||	MGC34648	55.1	0.080566	91.9	0.018555	192.6	0.005859	84.3	0.010742	330.6	0.000244	193.3	0.001953	136.1	0.000244	120.3	0.067627	146.7	0.00293	109	0.008057	353.7	0.000244	100.8	0.00415	303.2	0.001953	173.2	0.001953
11858	212112_s_at	U133A	AI816243	Hs.433838	23673	1	EST	1	-	27833781	27834749	1p35.3	1p35-p34.1	706	791				syntaxin 12	||MGC51957||STX12||STX13||STX14||syntaxin 12||	STX12	753.6	0.046143	525.2	0.046143	730.5	0.01416	350	0.129639	2030.8	0.000244	1330.8	0.008057	679.8	0.219482	544.6	0.023926	1156.5	0.010742	1118.8	0.005859	1140.5	0.008057	948.1	0.005859	893.4	0.056152	730.5	0.080566
11857	212111_at	U133A	AA628051	Hs.433838	23673	1	EST	1	-	27834355	27834958	1p35.3	1p35-p34.1	707	792				syntaxin 12	||MGC51957||STX12||STX13||STX14||syntaxin 12||	STX12	276.5	0.398926	412.8	0.095215	541.9	0.00415	149.1	0.334473	1603.4	0.000244	639.4	0.023926	585.8	0.080566	492.7	0.030273	571.8	0.030273	490.6	0.037598	1148	0.00415	827.6	0.00415	607.3	0.037598	505.9	0.095215
7709	207830_s_at	U133A	NM_002713	Hs.356590	5511	1	RefSeq	1	+	27841434	27862325	1p35.3	1p35	708	793	RNA binding	RNA catabolism	nucleus	protein phosphatase 1, regulatory (inhibitor) subunit 8	||PPP1R8||ard-1||PRO2047||NIPP1||NIPP-1||ARD1||protein phosphatase-1, regulatory subunit-8||activator of RNA decay||nuclear subunit of PP-1||nuclear inhibitor of protein phosphatase-1||homolog of E.coli RNase E||RNase E, E. COLI, HOMOLOG OF||NUCLEAR INHIBITOR OF PROTEIN PHOSPHATASE 1||PROTEIN PHOSPHATASE 1, REGULATORY SUBUNIT 8||protein phosphatase 1, regulatory (inhibitor) subunit 8||protein pho…	PPP1R8	643.3	0.095215	935.9	0.010742	1676.5	0.000732	337.3	0.149658	3080.3	0.000244	1141.1	0.00293	1473.9	0.023926	1042.6	0.00293	1283.5	0.001953	1225.4	0.00293	2033.8	0.000244	1392.7	0.000244	1307.7	0.001953	1132.3	0.01416
7452	207571_x_at	U133A	NM_004848	Hs.10649	9473	1	RefSeq	1	+	27890394	27897326	1p35.3	1p35.3	709	794		cell adhesion		chromosome 1 open reading frame 38	||C1orf38||ICB-1||basement membrane-induced gene||chromosome 1 open reading frame 38||	C1orf38	85.6	0.5	266.5	0.111572	164.1	0.129639	56.5	0.398926	54	0.219482	138.6	0.303711	241.3	0.27417	25.3	0.334473	264.9	0.018555	325.3	0.01416	150.7	0.466064	87.2	0.398926	77.7	0.5	165.3	0.334473
10605	210785_s_at	U133A	AB035482	Hs.10649	9473	1	mRNA	1	+	27890487	27897147	1p35.3	1p35.3	710	795		cell adhesion		chromosome 1 open reading frame 38	||C1orf38||ICB-1||basement membrane-induced gene||chromosome 1 open reading frame 38||	C1orf38	314.9	0.19458	270.9	0.030273	395.2	0.037598	303.3	0.111572	46.4	0.219482	283.3	0.080566	388.6	0.010742	213.6	0.067627	194.1	0.000732	442.6	0.000732	196.8	0.111572	129.1	0.056152	316.9	0.056152	234	0.129639
1745	201756_at	U133A	NM_002946	Hs.79411	6118	1	RefSeq	1	-	27902191	27925378	1p35.3	1p35	711	796	nucleic acid binding	DNA-dependent DNA replication	DNA replication factor A complex	replication protein A2, 32kDa	||RPA2||REPA2||RPA32||REPLICATION PROTEIN A2, 32-KD||replication protein A2, 32kDa||replication protein A2 (32kD)||	RPA2	1419	0.00293	2302.4	0.000244	1146.4	0.000244	891.1	0.00293	4074.1	0.000244	2487.4	0.000244	2892.2	0.000244	1126.9	0.00293	1889.5	0.000244	2111.7	0.000244	3329.4	0.000244	2148.9	0.000244	1777.9	0.000244	2436.2	0.000244
5196	205309_at	U133A	NM_014474	Hs.123659	27293	1	RefSeq	1	+	27945717	27969611	1p35.3	1p35.2	712	797	hydrolase activity	carbohydrate metabolism		sphingomyelin phosphodiesterase, acid-like 3B	||SMPDL3B||ASML3B||sphingomyelin phosphodiesterase, acid-like 3B||acid sphingomyelinase-like phosphodiesterase 3B||	SMPDL3B	183.1	0.27417	10.7	0.98584	40.5	0.567627	9.8	0.932373	14.9	0.466064	196.1	0.246094	16.8	0.919434	17	0.919434	115.1	0.27417	684.5	0.001953	29.1	0.888428	237.1	0.095215	26.4	0.850342	206.8	0.432373
18477	218753_at	U133A	NM_018053	Hs.55024	55113	1	RefSeq	1	+	27970645	27978746	1p35.3	1p35.2	713	798				hypothetical protein FLJ10307	||FLJ10307||hypothetical protein FLJ10307||	FLJ10307	1834.9	0.056152	1766.8	0.111572	1122.3	0.010742	991.1	0.056152	663.6	0.01416	1271.7	0.046143	1322.1	0.171387	1249.2	0.00415	1371	0.023926	1606.5	0.030273	849.4	0.067627	2285.5	0.023926	1192.6	0.219482	1589.9	0.095215
25966	226170_at	U133B	AA151838	Hs.406072	2140	1	EST	1	+	27980998	27981594	1p35.3	1p36	714	799	catalytic activity	development	nucleus	eyes absent homolog 3 (Drosophila)	||DKFZp686C132||EYA3||eyes absent 3 isoform a||eyes absent 3 isoform b||eyes absent homolog 3 (Drosophila)||EYES ABSENT, DROSOPHILA, HOMOLOG OF, 3||	EYA3	578.8	0.001221	930.5	0.001953	2379	0.000732	660.2	0.00293	1904.4	0.001221	1571.1	0.001221	1851	0.000244	1031.2	0.001953	931.8	0.001953	1115.4	0.001953	2618	0.000732	807.8	0.001953	2160.8	0.001953	1672.8	0.001221
6265	206379_at	U133A	NM_001990	Hs.406072	2140	1	RefSeq	1	-	27984960	28099273	1p35.3	1p36	715	800	catalytic activity	development	nucleus	eyes absent homolog 3 (Drosophila)	||DKFZp686C132||EYA3||eyes absent 3 isoform a||eyes absent 3 isoform b||eyes absent homolog 3 (Drosophila)||EYES ABSENT, DROSOPHILA, HOMOLOG OF, 3||	EYA3	68.3	0.72583	76.9	0.633789	57.9	0.696289	22.3	0.72583	22.1	0.780518	69.9	0.665527	79.5	0.780518	41.6	0.696289	43.9	0.601074	74	0.633789	33.5	0.696289	51	0.567627	61.4	0.633789	232.3	0.5
34336	234547_at	U133B	AF083121				mRNA	1	-	28075084	28075372	1p35.3		716	801							59.3	0.129639	96.5	0.095215	38.3	0.149658	78.6	0.056152	11.4	0.366211	87.3	0.219482	80.2	0.27417	62	0.219482	84.4	0.095215	77.4	0.095215	65.1	0.357178	14.9	0.432373	102	0.246094	63.4	0.27417
34597	234808_x_at	U133B	AF083121				mRNA	1	-	28075084	28075372	1p35.3		717	802							6	0.567627	23.9	0.366211	47.5	0.018555	36.3	0.303711	2.3	0.780518	7.3	0.398926	19.8	0.5	5.5	0.753906	37	0.303711	4.5	0.533936	48.5	0.111572	55.5	0.056152	4.9	0.5	17.2	0.466064
26979	227184_at	U133B	BF508702	Hs.190114	79811	15	EST	1	+	28157822	28158499	1p35.3	15q21.3	718	803	DNA binding			hypothetical protein FLJ13213	||FLJ13213||hypothetical protein FLJ13213||	FLJ13213	654.5	0.149658	531.2	0.111572	699.7	0.095215	1207.4	0.095215	254.6	0.19458	372.5	0.129639	291.3	0.171387	930	0.129639	1449	0.080566	639.2	0.129639	340.5	0.095215	988	0.080566	298.9	0.27417	569	0.19458
6164	206278_at	U133A	D10202	Hs.46	5724	1	mRNA	1	-	28160010	28187310	1p35.3	1p35-p34.3	719	804	platelet activating factor receptor activity	G-protein coupled receptor protein signaling pathway	integral to plasma membrane	platelet-activating factor receptor	||PAFR||PTAFR||platelet-activating factor receptor||	PTAFR	102.2	0.567627	52.2	0.633789	126	0.246094	171.4	0.219482	36.7	0.366211	35.4	0.696289	120.5	0.466064	47.5	0.5	104.7	0.27417	40.6	0.334473	43.8	0.932373	113.3	0.27417	108.5	0.246094	104.8	0.601074
11425	211661_x_at	U133A	M80436				mRNA	1	-	28160392	28187286	1p35.3		720	805							212.4	0.246094	406.6	0.432373	375.5	0.366211	738.1	0.129639	227.5	0.19458	403.1	0.27417	651.7	0.398926	702.1	0.219482	1197.3	0.018555	472.6	0.246094	134	0.665527	637.6	0.171387	563.1	0.246094	408.7	0.366211
12235	212490_at	U133A	AA843895	Hs.433540	22826	1	EST	1	+	28210930	28211440	1p35.3	1p35.2	721	806	unfolded protein binding	protein folding		DnaJ (Hsp40) homolog, subfamily C, member 8	||DNAJC8||SPF31||DnaJ (Hsp40) homolog, subfamily C, member 8||	DNAJC8	276.5	0.19458	181	0.366211	221.7	0.19458	127.8	0.095215	256.3	0.001221	35.9	0.303711	380.4	0.056152	157.4	0.046143	91.5	0.046143	121.6	0.129639	306.8	0.067627	308.3	0.008057	277.9	0.080566	163.6	0.5
12236	212491_s_at	U133A	AA843895	Hs.433540	22826	1	EST	1	+	28210930	28211440	1p35.3	1p35.2	722	807	unfolded protein binding	protein folding		DnaJ (Hsp40) homolog, subfamily C, member 8	||DNAJC8||SPF31||DnaJ (Hsp40) homolog, subfamily C, member 8||	DNAJC8	761.3	0.129639	1311.3	0.023926	1042.5	0.008057	528.6	0.129639	884.2	0.000732	1473	0.023926	1488.2	0.037598	660.7	0.046143	1059.7	0.018555	1144.5	0.018555	1732.2	0.000244	1107.2	0.018555	1124.4	0.037598	824.5	0.111572
5432	205545_x_at	U133A	NM_014280	Hs.433540	22826	1	RefSeq	1	-	28211211	28243678	1p35.3	1p35.2	723	808	unfolded protein binding	protein folding		DnaJ (Hsp40) homolog, subfamily C, member 8	||DNAJC8||SPF31||DnaJ (Hsp40) homolog, subfamily C, member 8||	DNAJC8	943.3	0.023926	2227.7	0.005859	1422.9	0.008057	881.2	0.046143	1418.4	0.00293	1754.5	0.010742	3081	0.01416	1346.4	0.01416	1673.5	0.008057	2124.7	0.008057	3440.1	0.001221	1792.2	0.008057	1771.8	0.008057	1171	0.030273
18395	218671_s_at	U133A	NM_016311	Hs.241336	93974	1	RefSeq	1	+	28246752	28248751	1p35.3		724	809	enzyme inhibitor activity	energy pathways	mitochondrion	ATPase inhibitory factor 1	||ATPIF1||ATPase inhibitory factor 1||	ATPIF1	1834.9	0.000244	1420.5	0.001953	1755.6	0.000732	1180.1	0.001953	3542.7	0.000244	3106.9	0.000732	2408	0.000244	1362.9	0.000732	2052.5	0.000732	4282.1	0.000244	3070.3	0.000244	4423.5	0.000244	2837.4	0.000732	1866.4	0.000244
23014	223196_s_at	U133B	AL136551	Hs.8026	83667	1	mRNA	1	+	28270324	28293143	1p35.3	1p35.2	725	810		cell cycle arrest	nucleus	sestrin 2	||SESN2||HI95||SEST2||sestrin 2||HYPOXIA-INDUCED GENE 95||	SESN2	307.3	0.046143	351.5	0.037598	722.2	0.008057	146.9	0.095215	42	0.19458	688	0.00415	814.8	0.00415	869.3	0.00415	266.1	0.056152	449.7	0.023926	205.9	0.080566	803.4	0.008057	269.3	0.149658	132.4	0.080566
19454	219730_at	U133A	NM_017638	Hs.479911	54797	1	RefSeq	1	+	28339690	28346617	1p35.3	1p35.2	726	811				TRAP/mediator complex subunit p28b	||FLJ20045||TRAP/mediator complex subunit p28b||	FLJ20045	9.8	0.999756	19.1	0.850342	22.4	0.943848	12.9	0.888428	44	0.5	13.1	0.981445	20.1	0.943848	8.1	0.919434	5.7	0.953857	22	0.780518	104	0.5	19.1	0.398926	17.1	0.962402	12.8	0.976074
21371	221650_s_at	U133A	BC002694	Hs.479911	54797	1	mRNA	1	+	28339707	28346619	1p35.3	1p35.2	727	812				TRAP/mediator complex subunit p28b	||FLJ20045||TRAP/mediator complex subunit p28b||	FLJ20045	36.8	0.888428	75.9	0.567627	70.1	0.432373	175.8	0.533936	97.6	0.432373	40.6	0.696289	234.7	0.5	116.9	0.601074	226	0.334473	32	0.72583	38.8	0.888428	21.4	0.601074	170.7	0.5	50.9	0.828613
18959	219235_s_at	U133A	NM_023923	Hs.225641	65979	1	RefSeq	1	+	28627660	28647435	1p35.3	1p35.2	728	813				phosphatase and actin regulator 4	||PHACTR4||phosphatase and actin regulator 4||	PHACTR4	665.7	0.095215	1215.7	0.008057	1854.9	0.00293	558.4	0.046143	1305.5	0.00415	1587.1	0.005859	909.4	0.023926	798	0.030273	1311.7	0.001953	815.2	0.001953	2621.1	0.00293	849	0.00415	1528.4	0.01416	731.5	0.030273
32913	233120_at	U133B	AK023907				mRNA	1	+	28627775	28630926	1p35.3		729	814							18	0.633789	63.3	0.27417	7.9	0.665527	48.1	0.239258	9	0.466064	12.5	0.780518	15.7	0.466064	23.1	0.466064	26.3	0.567627	53.2	0.149658	3	0.780518	42.6	0.432373	3.9	0.665527	35.2	0.601074
33111	233319_x_at	U133B	AK023907				mRNA	1	+	28627775	28630926	1p35.3		730	815							279.5	0.00415	305	0.001953	443	0.000732	306.3	0.00293	465.5	0.001953	300.2	0.000244	251.5	0.001221	249	0.000732	252.7	0.00415	303.3	0.00415	563.4	0.000732	217.5	0.010742	314.8	0.00415	197.2	0.000732
26618	226823_at	U133B	AW450293	Hs.225641	65979	1	EST	1	-	28646873	28647872	1p35.3	1p35.2	731	816				phosphatase and actin regulator 4	||PHACTR4||phosphatase and actin regulator 4||	PHACTR4	1072.5	0.000244	2359.9	0.000244	4002.2	0.000244	1136.5	0.000244	4803.8	0.000244	3551.1	0.000244	2806.5	0.000244	2073.3	0.000244	2583.2	0.000244	2645.3	0.000244	5121.6	0.000244	2157.5	0.000244	3282.7	0.000244	1754.2	0.000244
14745	215011_at	U133A	AJ006835	Hs.196769	1104	1	mRNA	1	+	28653170	28658020	1p35.3	1p36.1	732	817	Ran guanyl-nucleotide exchange factor activity	DNA packaging	condensed nuclear chromosome	chromosome condensation 1	||CHC1||RCC1||chromosome condensation 1||REGULATOR OF CHROMOSOME CONDENSATION 1||	CHC1	211.6	0.008057	246.5	0.01416	257.2	0.005859	185.6	0.000244	77.3	0.008057	209.5	0.010742	596.6	0.00293	132.1	0.018555	178.4	0.00293	262	0.001953	275.9	0.000244	509.1	0.000244	364	0.030273	313.6	0.00293
15480	215747_s_at	U133A	X06130	Hs.196769	1104	1	mRNA	1	+	28653171	28685291	1p35.3	1p36.1	733	818	Ran guanyl-nucleotide exchange factor activity	DNA packaging	condensed nuclear chromosome	chromosome condensation 1	||CHC1||RCC1||chromosome condensation 1||REGULATOR OF CHROMOSOME CONDENSATION 1||	CHC1	426.3	0.095215	1219	0.023926	971.5	0.046143	684.2	0.067627	455.5	0.056152	892.1	0.037598	1300.9	0.01416	706.3	0.023926	924.2	0.018555	845.5	0.010742	961.3	0.008057	390.6	0.056152	962.1	0.030273	1050.6	0.01416
6385	206499_s_at	U133A	NM_001269	Hs.196769	1104	1	RefSeq	1	+	28653183	28686118	1p35.3	1p36.1	734	819	Ran guanyl-nucleotide exchange factor activity	DNA packaging	condensed nuclear chromosome	chromosome condensation 1	||CHC1||RCC1||chromosome condensation 1||REGULATOR OF CHROMOSOME CONDENSATION 1||	CHC1	744.7	0.001953	2563.9	0.000732	1483.6	0.000244	716.3	0.001221	1135	0.000244	1304.8	0.001953	2179.6	0.000244	1405.9	0.000732	1666.9	0.001221	2896.2	0.000732	2591.7	0.000244	1723	0.000732	1659.8	0.001953	2446.3	0.001221
22619	222800_at	U133B	BC000680	Hs.266935	54952	1	mRNA	1	+	28700220	28725666	1p35.3	1p35.2	735	820				tRNA selenocysteine associated protein	||SECP43||tRNA selenocysteine associated protein||	SECP43	32.7	0.5	62.9	0.5	100.4	0.246094	31.5	0.72583	337.1	0.00293	60.1	0.398926	144	0.095215	28.7	0.533936	15.6	0.696289	74.6	0.149658	289.9	0.005859	22.2	0.601074	156.9	0.056152	52.7	0.633789
18701	218977_s_at	U133A	NM_017846	Hs.266935	54952	1	RefSeq	1	+	28700220	28725666	1p35.3	1p35.2	736	821				tRNA selenocysteine associated protein	||SECP43||tRNA selenocysteine associated protein||	SECP43	211.8	0.466064	733	0.067627	662.6	0.080566	147.3	0.219482	879.8	0.00293	584.2	0.095215	596.5	0.129639	318.6	0.080566	485.6	0.056152	752.9	0.037598	886.8	0.030273	692.2	0.030273	482	0.149658	544.9	0.095215
23780	223965_at	U133B	AF118082	Hs.266935	54952	1	mRNA	1	+	28700799	28712615	1p35.3	1p35.2	737	822				tRNA selenocysteine associated protein	||SECP43||tRNA selenocysteine associated protein||	SECP43	96.4	0.046143	128.4	0.018555	116.8	0.023926	64.2	0.030273	113.1	0.001953	66.6	0.046143	23.4	0.171387	83.1	0.080566	78.4	0.129639	123.1	0.010742	73.9	0.056152	64.7	0.030273	76.4	0.067627	89.7	0.037598
28784	228990_at	U133B	AI339426	Hs.528699	85028	1	EST	1	+	28725666	28727033	1p35.3	1p35.2	738	823				PNAS-123	||LOC85028||PNAS-123||	LOC85028	290.1	0.000244	454.9	0.000732	799.7	0.000244	258.5	0.000244	1458.7	0.000244	480.2	0.000244	1058.8	0.000244	555.9	0.000244	400.5	0.000244	720.3	0.000244	1606.8	0.000244	646.6	0.000244	511.3	0.000244	732.5	0.000244
23589	223773_s_at	U133B	AF277181	Hs.528699	85028	1	mRNA	1	-	28725670	28728771	1p35.3	1p35.2	739	824				PNAS-123	||LOC85028||PNAS-123||	LOC85028	830.1	0.008057	1708.7	0.008057	1655	0.000244	1110.4	0.00415	1968.1	0.000244	1736.2	0.00293	1640.1	0.000244	1712.6	0.001953	1470.7	0.008057	1844.8	0.000732	2347.4	0.000244	2374.4	0.001953	1630.3	0.00293	1989.2	0.001953
23590	223774_at	U133B	AF277181	Hs.528699	85028	1	mRNA	1	-	28725670	28728771	1p35.3	1p35.2	740	825				PNAS-123	||LOC85028||PNAS-123||	LOC85028	129.6	0.067627	398.8	0.023926	454.1	0.001953	105.3	0.095215	630	0.000244	173.4	0.008057	585.9	0.000244	344.9	0.010742	166.7	0.046143	552.4	0.00415	692.5	0.000244	555.2	0.005859	92.4	0.056152	331.8	0.00415
28791	228997_at	U133B	AW961472	Hs.528699	85028	1	EST	1	-	28725739	28727113	1p35.3	1p35.2	741	826				PNAS-123	||LOC85028||PNAS-123||	LOC85028	23.5	0.72583	50.1	0.601074	146.9	0.246094	22.2	0.780518	133.9	0.095215	28.9	0.780518	165.6	0.018555	46.9	0.665527	10.9	0.888428	63.4	0.5	227.2	0.095215	108.9	0.466064	24.8	0.601074	138.2	0.219482
9316	209463_s_at	U133A	D50544	Hs.421646	6883	1	mRNA	1	-	28750589	28769293	1p35.3	1p35.2	742	827	DNA binding	regulation of transcription, DNA-dependent	nucleus	TAF12 RNA polymerase II, TATA box binding protein (TBP)-associated factor, 20kDa	||TAFII20||TAF2J||TAF12||TATA BOX-BINDING PROTEIN-ASSOCIATED FACTOR 2J||TBP-ASSOCIATED FACTOR, RNA POLYMERASE II, 20-KD||transcription initiation factor TFIID 20/15 kDa subunits||TAF12 RNA POLYMERASE II, TATA BOX-BINDING PROTEIN-ASSOCIATED FACTOR, 20-KD||TAF12 RNA polymerase II, TATA box binding protein (TBP)-associated factor, 20kDa||TATA box binding protein (TBP)-associated factor, RNA polymera…	TAF12	47.9	0.665527	384.2	0.067627	298.3	0.095215	182	0.466064	443.4	0.00293	520.5	0.023926	351.5	0.366211	212.6	0.149658	243.6	0.095215	619	0.056152	451	0.001953	599.1	0.005859	86.6	0.149658	106.2	0.533936
20662	220938_s_at	U133A	NM_006582	Hs.4069	10691	1	RefSeq	1	+	28815859	28862001	1p35.3	1p35.2	743	828	transcription coactivator activity		nucleus	glucocorticoid modulatory element binding protein 1	||GMEB1||P96PIF||PIF96||GLUCOCORTICOID MODULATORY ELEMENT-BINDING PROTEIN 1||PARVOVIRUS INITIATION FACTOR, p96 SUBUNIT||glucocorticoid modulatory element binding protein 1||glucocorticoid modulatory element binding protein 1 isoform 1||glucocorticoid modulatory element binding protein 1 isoform 2||	GMEB1	50.8	0.953857	106	0.780518	57.9	0.870361	51.8	0.850342	178.4	0.601074	59.1	0.870361	103.3	0.850342	92.5	0.780518	89.9	0.780518	92.7	0.80542	41.7	0.888428	81.4	0.80542	89.5	0.850342	51.4	0.888428
40006	240217_s_at	U133B	AW504713	Hs.320445		1	EST	1	-	28864653	28865105	1p35.3		744	829				Transcribed sequence with weak similarity to protein sp:P39188 (H.sapiens) ALU1_HUMAN Alu subfamily J sequence contamination warning entry			48.6	0.095215	86.5	0.030273	118.9	0.095215	51.1	0.030273	55.3	0.001221	52.4	0.129639	42.8	0.001953	74.9	0.037598	28.4	0.366211	73.3	0.067627	141.6	0.001953	63.6	0.030273	45.6	0.030273	41.4	0.111572
35021	235232_at	U133B	AI061377	Hs.320445		1	EST	1	-	28864867	28865336	1p35.3		745	830				Transcribed sequence with weak similarity to protein sp:P39188 (H.sapiens) ALU1_HUMAN Alu subfamily J sequence contamination warning entry			171.6	0.095215	508.2	0.01416	689.4	0.001953	178.9	0.030273	838.1	0.001953	461.9	0.008057	622.9	0.001221	318.3	0.010742	413.7	0.00415	356.2	0.01416	876.4	0.001221	508	0.00293	378.4	0.001221	255.8	0.01416
35022	235233_s_at	U133B	AI061377	Hs.320445		1	EST	1	-	28864867	28865336	1p35.3		746	831				Transcribed sequence with weak similarity to protein sp:P39188 (H.sapiens) ALU1_HUMAN Alu subfamily J sequence contamination warning entry			266.2	0.01416	345.9	0.001221	681.7	0.000244	227	0.010742	779.6	0.000244	365.4	0.001953	580.3	0.000244	413.5	0.01416	343.8	0.001953	272.8	0.005859	769.1	0.000244	332	0.001221	488.9	0.000244	246.9	0.005859
30407	230613_at	U133B	BE220311	Hs.320445		1	EST	1	-	28865943	28866479	1p35.3		747	832				Transcribed sequence with weak similarity to protein sp:P39188 (H.sapiens) ALU1_HUMAN Alu subfamily J sequence contamination warning entry			84.1	0.567627	238.3	0.633789	229.1	0.432373	24.1	0.828613	111.7	0.696289	22.9	0.601074	91.5	0.567627	130.1	0.633789	32.2	0.601074	21.6	0.753906	203.2	0.366211	192.5	0.567627	23.4	0.753906	25.2	0.780518
36849	237060_at	U133B	BF590569	Hs.20993	51441	1	EST	1	+	28883175	28883712	1p35.3	1p35	748	833				YTH domain family 2	||YTHDF2||YTH domain family 2||	YTHDF2	9	0.919434	7.4	0.919434	69.6	0.533936	7.8	0.888428	20	0.567627	8.2	0.919434	6.7	0.828613	10.7	0.780518	7.6	0.870361	7.5	0.80542	38.8	0.601074	8.5	0.828613	7.4	0.80542	8	0.904785
22249	222430_s_at	U133B	BC002559	Hs.20993	51441	1	mRNA	1	+	28883886	28916255	1p35.3	1p35	749	834				YTH domain family 2	||YTHDF2||YTH domain family 2||	YTHDF2	3171.2	0.000244	2940.7	0.000244	8400.3	0.000244	1905.1	0.000244	6741.8	0.000244	5130.4	0.000244	8116.8	0.000244	3614.2	0.000244	3063.1	0.000244	3952	0.000244	9566.5	0.000244	3606.5	0.000244	5500.6	0.000244	3496.1	0.000244
17537	217812_at	U133A	NM_016258	Hs.20993	51441	1	RefSeq	1	+	28884098	28916902	1p35.3	1p35	750	835				YTH domain family 2	||YTHDF2||YTH domain family 2||	YTHDF2	1338.4	0.000244	1424.5	0.000244	3581.1	0.000244	634.1	0.000244	5808.6	0.000244	2013.1	0.000244	1211.5	0.000244	1638.6	0.000244	1880.4	0.000244	1898.7	0.000244	3521	0.000244	2695.9	0.000244	1914.2	0.000244	1335.1	0.000244
7673	207792_at	U133A	NM_000911	Hs.372	4985	1	RefSeq	1	+	28959269	29010821	1p35.3	1p36.1-p34.3	751	836	delta-opioid receptor activity	G-protein signaling, coupled to cyclic nucleotide second messenger	integral to plasma membrane	opioid receptor, delta 1	||OPRD1||OPIOID RECEPTOR, DELTA-1||opioid receptor, delta 1||	OPRD1	46.3	0.80542	34.9	0.633789	178.3	0.095215	40.2	0.633789	54.4	0.366211	36.2	0.567627	185	0.432373	19.9	0.80542	18.1	0.665527	27.3	0.633789	65.2	0.780518	114.3	0.334473	34.7	0.828613	122.8	0.398926
7674	207793_s_at	U133A	NM_004437	Hs.528333		1	RefSeq	1	+	29034243	29267574	1p35.3	1p33-p32	752	837	actin binding	circulation	cytoskeleton	erythrocyte membrane protein band 4.1 (elliptocytosis 1, RH-linked)	||||EPB41||erythrocyte membrane protein band 4.1 (elliptocytosis 1, RH-linked)||	EPB41	20.7	0.633789	52.9	0.129639	65.1	0.366211	42.3	0.171387	1.1	0.850342	5.7	0.870361	132.4	0.018555	6.6	0.533936	71.8	0.023926	5.7	0.601074	13.7	0.665527	24.1	0.601074	59	0.056152	145.3	0.067627
14269	214530_x_at	U133A	AF156225	Hs.528333		1	mRNA	1	+	29134565	29262925	1p35.3	1p33-p32	753	838	actin binding	circulation	cytoskeleton	erythrocyte membrane protein band 4.1 (elliptocytosis 1, RH-linked)	||||EPB41||erythrocyte membrane protein band 4.1 (elliptocytosis 1, RH-linked)||	EPB41	17.2	0.969727	21.9	0.989258	13	0.976074	11.4	0.976074	8	0.953857	11.9	0.981445	29.6	0.780518	10.1	0.981445	15.1	0.943848	11.3	0.969727	16.5	0.943848	9.2	0.981445	24.3	0.943848	34.8	0.780518
36168	236379_at	U133B	AW771958	Hs.175437		1	EST	1	-	29201136	29201669	1p35.3		754	839				Transcribed sequence with moderate similarity to protein sp:P39191 (H.sapiens) ALU4_HUMAN Alu subfamily SB2 sequence contamination warning entry			147.2	0.00415	173.7	0.01416	270.8	0.000244	177.3	0.000244	1147.1	0.000244	140.1	0.023926	1881.8	0.000244	199.9	0.001953	176.6	0.010742	169.3	0.010742	3317.7	0.000244	274.3	0.001953	810.2	0.000244	413.5	0.000244
24848	225051_at	U133B	AA522435	Hs.458444		1	EST	1	-	29266593	29267169	1p35.3		755	840				Transcribed sequence with weak similarity to protein pir:A35938 (H.sapiens) A35938 profilaggrin - human			943	0.000732	584.9	0.000244	1794.4	0.000244	756.3	0.000732	6749.6	0.000244	536.2	0.000244	4760.5	0.000244	1011.6	0.000732	1076.8	0.000244	1266.1	0.000244	6313	0.000244	881.7	0.001953	3265.7	0.000244	3071.6	0.000244
1685	201696_at	U133A	NM_005626	Hs.76122	6429	1	RefSeq	1	-	29294980	29328977	1p35.3	1p35.2	756	841	RNA binding	RNA splicing	nucleus	splicing factor, arginine/serine-rich 4	||SRp75||SFRS4||SPLICING FACTOR, ARGININE/SERINE-RICH, 4||splicing factor, arginine/serine-rich 4||SPLICING FACTOR, ARGININE/SERINE-RICH, 75-KD||	SFRS4	1380.2	0.023926	2039.7	0.00415	3004	0.000732	1552.4	0.001953	4203.6	0.000244	2809.9	0.001221	1670.2	0.010742	792.3	0.008057	1661.9	0.001221	2271.3	0.001953	5135	0.000244	1430.6	0.001221	2761.8	0.001953	2037.1	0.00293
42626	242837_at	U133B	AI435248	Hs.405819		1	EST	1	+	29315156	29315659	1p35.3		757	842				Transcribed sequence with weak similarity to protein sp:P39194 (H.sapiens) ALU7_HUMAN Alu subfamily SQ sequence contamination warning entry			287.9	0.000244	298.7	0.000732	236	0.00293	122.2	0.00293	687.1	0.000244	226.6	0.000732	119.7	0.018555	256.6	0.000732	155.6	0.00415	215.5	0.001953	456.8	0.000244	336.4	0.00415	127.4	0.001953	230.4	0.00293
41034	241245_at	U133B	AV647470	Hs.405819		1	EST	1	-	29316543	29316951	1p35.3		758	843				Transcribed sequence with weak similarity to protein sp:P39194 (H.sapiens) ALU7_HUMAN Alu subfamily SQ sequence contamination warning entry			43	0.334473	92.6	0.296143	38.2	0.303711	21.6	0.366211	79.4	0.129639	24.1	0.432373	24.8	0.19458	47	0.19458	84.7	0.171387	61.1	0.219482	57	0.27417	45.7	0.432373	38.7	0.303711	45.1	0.246094
18388	218664_at	U133A	NM_016011	Hs.183646	51102	1	RefSeq	1	-	29340949	29378060	1p35.3	1pter-p22.3	759	844	alcohol dehydrogenase activity, zinc-dependent			nuclear receptor binding factor 1	||CGI-63||NRBF1||2-@ENOYL THIOESTER REDUCTASE||NUCLEAR RECEPTOR-BINDING FACTOR 1||nuclear receptor binding factor 1||	CGI-63	517.3	0.111572	630.5	0.018555	301.5	0.111572	378.7	0.046143	209.2	0.008057	342.7	0.111572	255.6	0.219482	381.4	0.01416	266.8	0.018555	1061.5	0.00293	267.3	0.056152	1041.7	0.005859	505.4	0.037598	713.6	0.046143
11100	211320_s_at	U133A	U71075	Hs.19718	10076	1	mRNA	1	+	29383766	29473797	1p35.3	1p35.3-p35.1	760	845	hydrolase activity	cell adhesion	integral to plasma membrane	protein tyrosine phosphatase, receptor type, U	||PCP-2||PCP2||PTPRU||PTPU2||FMI||PTP-PI||PTPRO||hPTP-J||GLEPP1||PTPPSI||pi R-PTP-Psi||PROTEIN-TYROSINE PHOSPHATASE J||protein tyrosine phosphatase J||PANCREATIC CARCINOMA PHOSPHATASE 2||PROTEIN-TYROSINE PHOSPHATASE, RECEPTOR-TYPE, PSI||PROTEIN-TYROSINE PHOSPHATASE, RECEPTOR-TYPE, U||protein tyrosine phosphatase receptor omicron||protein tyrosine phosphatase, receptor type, U||PROTEIN-TYROSINE PH…	PTPRU	537.7	0.056152	346.4	0.219482	409	0.171387	917.2	0.001953	279.1	0.023926	1436.9	0.000732	813.4	0.080566	308.2	0.149658	394.4	0.037598	360.9	0.067627	403.1	0.080566	1050.9	0.005859	345.1	0.601074	791.2	0.01416
6790	206904_at	U133A	M55683	Hs.150366	4146	1	mRNA	1	-	30853218	30860870	1p35.2	1p35	761	846	collagen binding	cartilage condensation	extracellular matrix	matrilin 1, cartilage matrix protein	||CRTM||MATN1||CMP||matrilin 1, cartilage matrix protein||	MATN1	122.6	0.601074	165.2	0.466064	279.6	0.27417	64.8	0.567627	67.9	0.171387	109.2	0.466064	290.2	0.303711	144.6	0.432373	79.9	0.533936	26.3	0.72583	120.8	0.466064	149.1	0.19458	125.4	0.5	52.4	0.601074
6791	206905_s_at	U133A	NM_002379	Hs.150366	4146	1	RefSeq	1	-	30855088	30865980	1p35.2	1p35	762	847	collagen binding	cartilage condensation	extracellular matrix	matrilin 1, cartilage matrix protein	||CRTM||MATN1||CMP||matrilin 1, cartilage matrix protein||	MATN1	42.5	0.466064	82.7	0.303711	76.6	0.366211	107.1	0.334473	69.6	0.171387	97.5	0.334473	249.5	0.067627	20.9	0.633789	45.8	0.398926	232.7	0.067627	30.4	0.633789	78.7	0.246094	144.1	0.303711	35.8	0.366211
1710	201721_s_at	U133A	NM_006762	Hs.436200	7805	1	RefSeq	1	-	30874408	30899760	1p35.2	1p34	763	848			integral to plasma membrane	Lysosomal-associated multispanning membrane protein-5	||LAPTM5||Lysosomal-associated multispanning membrane protein-5||LYSOSOMAL-ASSOCIATED MULTISPANNING MEMBRANE PROTEIN 5||	LAPTM5	237.4	0.366211	170.1	0.398926	332.7	0.080566	1338.5	0.00415	106	0.095215	345.3	0.303711	341.6	0.334473	214	0.171387	206.9	0.149658	313	0.046143	170.3	0.303711	385.3	0.056152	256.3	0.533936	777.9	0.01416
1709	201720_s_at	U133A	AI589086	Hs.436200	7805	1	EST	1	+	30875378	30879638	1p35.2	1p34	764	849			integral to plasma membrane	Lysosomal-associated multispanning membrane protein-5	||LAPTM5||Lysosomal-associated multispanning membrane protein-5||LYSOSOMAL-ASSOCIATED MULTISPANNING MEMBRANE PROTEIN 5||	LAPTM5	29.9	0.696289	67.6	0.567627	202	0.533936	681.8	0.005859	140.7	0.5	57.8	0.533936	72.3	0.72583	48.7	0.601074	38.2	0.601074	208.7	0.432373	62.3	0.696289	244.4	0.5	103.3	0.466064	595.8	0.056152
1155	201166_s_at	U133A	NM_014676	Hs.153834	9698	1	RefSeq	1	-	31073445	31207635	1p35.2	1p35.2	765	850	RNA binding	mRNA metabolism		pumilio homolog 1 (Drosophila)	||PUMH1||KIAA0099||PUM1||PUML1||pumilio (Drosophila) homolog 1||pumilio homolog 1 (Drosophila)||PUMILIO, DROSOPHILA, HOMOLOG OF, 1||	PUM1	1474.9	0.001953	1461.4	0.001221	4299.8	0.000244	2005	0.000244	7813.1	0.000244	3179.2	0.000732	2425.7	0.000244	1809.9	0.000244	2804.4	0.000244	2492.3	0.000244	4721.1	0.000732	3188.2	0.000244	2917.7	0.000732	2493.5	0.001953
1154	201165_s_at	U133A	BE670915	Hs.153834	9698	1	EST	1	+	31073961	31074463	1p35.2	1p35.2	766	851	RNA binding	mRNA metabolism		pumilio homolog 1 (Drosophila)	||PUMH1||KIAA0099||PUM1||PUML1||pumilio (Drosophila) homolog 1||pumilio homolog 1 (Drosophila)||PUMILIO, DROSOPHILA, HOMOLOG OF, 1||	PUM1	1052.7	0.095215	1635.2	0.01416	3470.1	0.001221	1745.8	0.008057	7915.7	0.000244	3193.5	0.00415	1672	0.005859	1367.3	0.010742	2530.3	0.00293	2295.6	0.00415	4040.6	0.000244	1962.8	0.001953	2177.4	0.001953	2424.3	0.00415
1153	201164_s_at	U133A	BG474429	Hs.153834	9698	1	EST	1	-	31074667	31075284	1p35.2	1p35.2	767	852	RNA binding	mRNA metabolism		pumilio homolog 1 (Drosophila)	||PUMH1||KIAA0099||PUM1||PUML1||pumilio (Drosophila) homolog 1||pumilio homolog 1 (Drosophila)||PUMILIO, DROSOPHILA, HOMOLOG OF, 1||	PUM1	1006.5	0.037598	1009.1	0.023926	5365.3	0.000732	1180.9	0.010742	5065.3	0.000244	2941.6	0.001953	806.3	0.030273	1171.4	0.018555	1630.2	0.00293	1580.1	0.005859	7312.3	0.000732	1898.2	0.00293	2069.9	0.00415	1495	0.018555
19162	219438_at	U133A	NM_024522	Hs.436090	79570	1	RefSeq	1	-	31321685	31330093	1p35.2	1p35.1	768	853				hypothetical protein FLJ12650	||FLJ12650||hypothetical protein FLJ12650||	FLJ12650	92.7	0.665527	231.1	0.533936	543.2	0.171387	316.8	0.398926	150.3	0.5	167.7	0.665527	740.9	0.398926	67.7	0.601074	51.4	0.80542	58.3	0.601074	1114.5	0.046143	175.5	0.567627	1231.5	0.149658	1119.6	0.067627
15638	215905_s_at	U133A	AL157420	Hs.379357	9410	1	mRNA	1	-	31401649	31411606	1p35.2	1p35.1	769	854	pre-mRNA splicing factor activity	RNA splicing	nucleus	U5 snRNP-specific 40 kDa protein (hPrp8-binding)	||HPRP8BP||SPF38||PRPF8BP||PRPF8-BINDING PROTEIN||SPLICING FACTOR, 38-KD||U5 snRNP-SPECIFIC PROTEIN, 40-KD||U5 snRNP-specific 40 kDa protein (hPrp8-binding)||prp8, U5 snRNP-specific 40 kDa protein||	HPRP8BP	852.6	0.27417	1851.2	0.001953	1154.5	0.00293	1052.5	0.008057	1588.5	0.000732	1373.7	0.00415	1690.3	0.01416	894.4	0.018555	1277.6	0.001953	1170.8	0.001953	2336.7	0.001221	941.3	0.00293	1059.3	0.01416	1271.8	0.023926
22926	223108_s_at	U133B	AF151085	Hs.54971	51538	1	mRNA	1	+	31438963	31506442	1p35.2	1p35.1	770	855	RNA binding			putative S1 RNA binding domain protein	||PS1D||putative S1 RNA binding domain protein||	PS1D	438.9	0.095215	794.2	0.01416	620.9	0.018555	548.4	0.030273	758.3	0.01416	832.5	0.018555	1057.2	0.008057	983.2	0.010742	581.6	0.037598	657.1	0.037598	922.1	0.00415	703.5	0.056152	619.3	0.030273	889.8	0.010742
22925	223107_s_at	U133B	AF151077	Hs.54971	51538	1	mRNA	1	+	31438992	31506877	1p35.2	1p35.1	771	856	RNA binding			putative S1 RNA binding domain protein	||PS1D||putative S1 RNA binding domain protein||	PS1D	522.1	0.005859	1155.9	0.001221	1385.7	0.000244	561	0.001221	1218	0.000244	1074.4	0.000732	1426.9	0.000244	1101.8	0.000732	761.3	0.000732	981	0.000732	2048.7	0.000244	714.3	0.00293	1231.5	0.000244	936.8	0.000244
14024	214285_at	U133A	AI041520	Hs.112669	2170	1	EST	1	+	31507401	31511490	1p35.2	1p33-p32	772	857	fatty acid binding	negative regulation of cell proliferation	cytoplasm	fatty acid binding protein 3, muscle and heart (mammary-derived growth inhibitor)	||MDGI||O-FABP||FABP3||FABP11||H-FABP||FATTY ACID-BINDING PROTEIN, SKELETAL MUSCLE||Fatty acid-binding protein 3, muscle||fatty acid binding protein 11||FATTY ACID-BINDING PROTEIN, MUSCLE AND HEART||fatty acid binding protein 3, muscle and heart (mammary-derived growth inhibitor)||	FABP3	124	0.432373	127	0.246094	69.4	0.633789	162	0.27417	11.4	0.633789	807.5	0.000244	864.8	0.000732	67.4	0.466064	44.2	0.366211	65.4	0.5	40.1	0.665527	156.4	0.219482	202.8	0.398926	144.1	0.27417
5625	205738_s_at	U133A	NM_004102	Hs.112669	2170	1	RefSeq	1	-	31507593	31514985	1p35.2	1p33-p32	773	858	fatty acid binding	negative regulation of cell proliferation	cytoplasm	fatty acid binding protein 3, muscle and heart (mammary-derived growth inhibitor)	||MDGI||O-FABP||FABP3||FABP11||H-FABP||FATTY ACID-BINDING PROTEIN, SKELETAL MUSCLE||Fatty acid-binding protein 3, muscle||fatty acid binding protein 11||FATTY ACID-BINDING PROTEIN, MUSCLE AND HEART||fatty acid binding protein 3, muscle and heart (mammary-derived growth inhibitor)||	FABP3	82.7	0.432373	30.3	0.567627	123.7	0.432373	45.6	0.466064	54.4	0.303711	2704.2	0.000244	2073.4	0.000244	135.3	0.303711	85.6	0.366211	134.6	0.398926	71.1	0.665527	139	0.27417	86.6	0.466064	232.3	0.19458
30904	231110_at	U133B	AI219891	Hs.112669	2170	1	EST	1	-	31512500	31512974	1p35.2	1p33-p32	774	859	fatty acid binding	negative regulation of cell proliferation	cytoplasm	fatty acid binding protein 3, muscle and heart (mammary-derived growth inhibitor)	||MDGI||O-FABP||FABP3||FABP11||H-FABP||FATTY ACID-BINDING PROTEIN, SKELETAL MUSCLE||Fatty acid-binding protein 3, muscle||fatty acid binding protein 11||FATTY ACID-BINDING PROTEIN, MUSCLE AND HEART||fatty acid binding protein 3, muscle and heart (mammary-derived growth inhibitor)||	FABP3	98	0.19458	101.8	0.219482	239.3	0.01416	84.5	0.219482	459.3	0.00415	117.1	0.246094	184	0.018555	348.2	0.030273	141.8	0.067627	58.3	0.246094	257.3	0.005859	94.6	0.149658	274.6	0.00293	259.5	0.005859
22780	222961_at	U133B	AF116607				mRNA	1	+	31570851	31572435	1p35.2		775	860							89.9	0.432373	25.4	0.466064	61.6	0.334473	66.3	0.398926	83.2	0.246094	54.3	0.432373	40.5	0.334473	39.1	0.533936	18.6	0.753906	43	0.466064	71.3	0.19458	54.7	0.466064	5.8	0.5	16.2	0.665527
24560	224762_at	U133B	AA872583	Hs.443695	347735	1	EST	1	-	31576200	31576615	1p35.2	1p35.1	776	861			integral to membrane	tumor differentially expressed 2-like	||TDE2L||tumor differentially expressed 2-like||	TDE2L	336.5	0.129639	31.4	0.398926	105.6	0.246094	748.3	0.001953	109.4	0.303711	339	0.030273	13.9	0.633789	744.5	0.00415	262.7	0.030273	119.3	0.533936	118.6	0.219482	225.7	0.149658	32.8	0.466064	447.5	0.010742
18782	219058_x_at	U133A	NM_022164	Hs.173508	64129	1	RefSeq	1	+	31711252	31722378	1p35.2	1p35.1	777	862	cathepsin B activity	endosome transport	extracellular	lipocalin 7	||LCN7||lipocalin 7||	LCN7	646.5	0.149658	273.8	0.334473	243.2	0.432373	2402.5	0.000732	37.7	0.601074	1387.3	0.008057	220.4	0.432373	694.5	0.111572	731.1	0.037598	435.2	0.19458	32.4	0.696289	210.7	0.129639	208.6	0.432373	47	0.567627
7500	207619_at	U133A	NM_001525	Hs.388226	3061	1	RefSeq	1	+	31753733	31761807	1p35.2	1p33	778	863	orexin receptor activity	feeding behavior	integral to plasma membrane	hypocretin (orexin) receptor 1	||OX1R||HCRTR1||OREXIN 1 RECEPTOR||OREXIN A RECEPTOR||HYPOCRETIN RECEPTOR 1||orexin receptor 1||hypocretin (orexin) receptor 1||	HCRTR1	46.3	0.72583	24	0.665527	30.9	0.80542	42.5	0.780518	10.7	0.870361	30.1	0.601074	48.5	0.601074	21.4	0.696289	22.6	0.80542	87.3	0.5	20.3	0.888428	30.3	0.696289	40.5	0.80542	134.7	0.246094
17648	217923_at	U133A	NM_012392	Hs.241531	23578	1	RefSeq	1	-	31764563	31779570	1p35.2	1p34	779	864	calcium ion binding			PEF protein with a long N-terminal hydrophobic domain (peflin)	||PEF||PEF protein with a long N-terminal hydrophobic domain (peflin)||	PEF	473.1	0.000244	1302	0.000732	1359.2	0.001221	724.8	0.000244	2538.3	0.000244	1470.9	0.000732	904.4	0.000244	929.9	0.000244	788.5	0.001221	1159.9	0.000244	2115.2	0.000244	1965.1	0.000244	1175.2	0.001221	1185.1	0.000732
4232	204345_at	U133A	NM_001856	Hs.26208	1307	1	RefSeq	1	-	31786940	31838742	1p35.2	1p35-p34	780	865	extracellular matrix structural constituent	cell adhesion	collagen	collagen, type XVI, alpha 1	||447AA||COL16A1||collagen XVI, alpha-1 polypeptide||COLLAGEN, TYPE XVI, ALPHA-1||collagen, type XVI, alpha 1||alpha 1 type XVI collagen precursor||	COL16A1	146.4	0.466064	351.4	0.129639	194.2	0.432373	319.4	0.067627	147.6	0.080566	39.8	0.665527	493.7	0.080566	29.5	0.696289	57.4	0.72583	46.7	0.601074	138.4	0.432373	181.1	0.129639	37.9	0.80542	116.1	0.27417
4853	204966_at	U133A	NM_001703	Hs.200586	576	1	RefSeq	1	-	31861811	31898729	1p35.2	1p35	781	866				brain-specific angiogenesis inhibitor 2	||BAI2||Brain-specific angiongenesis inhibitor-2||brain-specific angiogenesis inhibitor 2||	BAI2	260.4	0.171387	250.3	0.149658	633.8	0.037598	190.8	0.219482	855.9	0.010742	232.5	0.111572	947.2	0.046143	189.9	0.171387	348.3	0.067627	233.3	0.219482	754.4	0.01416	149.8	0.149658	1174.5	0.023926	178.1	0.129639
35206	235417_at	U133B	BF689253	Hs.62604	90853	1	EST	1	+	31925168	31925948	1p35.2	1p35.1	782	867		transcription		hypothetical protein FLJ25348	||FLJ25348||hypothetical protein FLJ25348||	FLJ25348	24.4	0.753906	15.8	0.850342	15.4	0.80542	152.5	0.080566	15.2	0.828613	25.1	0.780518	10.3	0.888428	123.7	0.398926	122.1	0.219482	136.9	0.149658	9.4	0.633789	21	0.870361	7.9	0.828613	31.7	0.72583
8475	208617_s_at	U133A	AF208850	Hs.82911	8073	1	mRNA	1	-	32041114	32054100	1p35.2	1p35	783	868	prenylated protein tyrosine phosphatase activity	protein amino acid dephosphorylation		protein tyrosine phosphatase type IVA, member 2	||PTP4A2||HH13||HH7-2||ptp-IV1a||ptp-IV1b||PRL2||PTP(CAAX2)||PTPCAAX2||HU-PP-1||OV1||OV-1||PRL-2||protein tyrosine phosphatase IVA2||phosphatase of regenerating liver 2||PROTEIN-TYROSINE PHOSPHATASE, TYPE 4A, 2||protein tyrosine phosphatase type IVA, member 2||protein tyrosine phosphatase type IVA, member 2 isoform 1||protein tyrosine phosphatase type IVA, member 2 isoform 2||	PTP4A2	1988.8	0.018555	1267.7	0.005859	3020.6	0.00293	1325.5	0.01416	8455.7	0.000244	1975.4	0.000732	2812.6	0.00293	5950.3	0.000244	3079.6	0.001221	2535	0.000732	3332.7	0.001953	5324.2	0.000244	3444.8	0.00293	2007.4	0.008057
8473	208615_s_at	U133A	BF795101	Hs.82911	8073	1	EST	1	-	32042259	32042930	1p35.2	1p35	784	869	prenylated protein tyrosine phosphatase activity	protein amino acid dephosphorylation		protein tyrosine phosphatase type IVA, member 2	||PTP4A2||HH13||HH7-2||ptp-IV1a||ptp-IV1b||PRL2||PTP(CAAX2)||PTPCAAX2||HU-PP-1||OV1||OV-1||PRL-2||protein tyrosine phosphatase IVA2||phosphatase of regenerating liver 2||PROTEIN-TYROSINE PHOSPHATASE, TYPE 4A, 2||protein tyrosine phosphatase type IVA, member 2||protein tyrosine phosphatase type IVA, member 2 isoform 1||protein tyrosine phosphatase type IVA, member 2 isoform 2||	PTP4A2	513.3	0.000732	948.8	0.000244	1068	0.000244	459.9	0.000244	2887.8	0.000244	1387.3	0.000244	929.1	0.000732	2337.8	0.000244	540.1	0.000244	597.2	0.000244	1321.9	0.001221	337.5	0.000244	963.2	0.000244	986.4	0.000244
8474	208616_s_at	U133A	U48297	Hs.82911	8073	1	mRNA	1	-	32043344	32053820	1p35.2	1p35	785	870	prenylated protein tyrosine phosphatase activity	protein amino acid dephosphorylation		protein tyrosine phosphatase type IVA, member 2	||PTP4A2||HH13||HH7-2||ptp-IV1a||ptp-IV1b||PRL2||PTP(CAAX2)||PTPCAAX2||HU-PP-1||OV1||OV-1||PRL-2||protein tyrosine phosphatase IVA2||phosphatase of regenerating liver 2||PROTEIN-TYROSINE PHOSPHATASE, TYPE 4A, 2||protein tyrosine phosphatase type IVA, member 2||protein tyrosine phosphatase type IVA, member 2 isoform 1||protein tyrosine phosphatase type IVA, member 2 isoform 2||	PTP4A2	5182.4	0.001221	7053.4	0.000732	6590.5	0.000244	5279.1	0.000732	9992.6	0.000244	12990	0.000244	3953.4	0.001953	10544.7	0.000244	7043.9	0.001221	11236.3	0.000244	6704.4	0.000244	11116.3	0.000244	3967.4	0.001221	3207.2	0.001221
11017	211218_at	U133A	AF118078				mRNA	1	+	32048270	32049838	1p35.2		786	871							34.7	0.665527	15.8	0.80542	11.3	0.80542	13.8	0.80542	9.4	0.696289	25.8	0.753906	59.6	0.601074	85.1	0.334473	56.4	0.533936	17.6	0.696289	13.9	0.932373	79.7	0.567627	19	0.753906	16.8	0.780518
10569	210748_at	U133A	AF116696	Hs.433540	22826	1	mRNA	(Ambiguous)					1p35.2	39548	872	unfolded protein binding	protein folding		DnaJ (Hsp40) homolog, subfamily C, member 8	||DNAJC8||SPF31||DnaJ (Hsp40) homolog, subfamily C, member 8||	DNAJC8	12.6	0.753906	16.5	0.665527	87.3	0.398926	79.4	0.023926	17	0.366211	59.4	0.19458	33.2	0.432373	58.3	0.171387	19.1	0.398926	131	0.398926	20.7	0.696289	97.8	0.303711	22.4	0.665527	120.8	0.432373
1477	201488_x_at	U133A	BC000717	Hs.119537	10657	1	mRNA	1	+	32148575	32177629	1p35.1	1p32	787	873	mRNA binding	G1/S transition of mitotic cell cycle		KH domain containing, RNA binding, signal transduction associated 1	||KHDRBS1||GAP-ASSOCIATED TYROSINE PHOSPHOPROTEIN, 62-KD||SRC-ASSOCIATED MITOTIC CELL PROTEIN||GAP-associated tyrosine phosphoprotein p62 (Sam68)||KH DOMAIN-CONTAINING, RNA-BINDING, SIGNAL TRANSDUCTION-ASSOCIATED 1||KH domain containing, RNA binding, signal transduction associated 1||	KHDRBS1	1327.7	0.018555	3247	0.001221	2481.2	0.000244	1900	0.001221	3254.5	0.000244	2557.4	0.00293	2120.7	0.000244	2551	0.001953	2256.6	0.000244	1770.4	0.00415	2645.3	0.000244	865.5	0.018555	3611.5	0.000244	3438	0.001221
41	200040_at	U133A	NM_006559	Hs.119537	10657	1	RefSeq	1	+	32148583	32178565	1p35.1	1p32	788	874	mRNA binding	G1/S transition of mitotic cell cycle		KH domain containing, RNA binding, signal transduction associated 1	||KHDRBS1||GAP-ASSOCIATED TYROSINE PHOSPHOPROTEIN, 62-KD||SRC-ASSOCIATED MITOTIC CELL PROTEIN||GAP-associated tyrosine phosphoprotein p62 (Sam68)||KH DOMAIN-CONTAINING, RNA-BINDING, SIGNAL TRANSDUCTION-ASSOCIATED 1||KH domain containing, RNA binding, signal transduction associated 1||	KHDRBS1	2184.9	0.000244	4313.2	0.000244	8041.7	0.000244	3916.8	0.000244	14030.6	0.000244	4544.6	0.000244	5664.8	0.000244	3290.5	0.000244	5504.8	0.000244	4540.6	0.000244	8793.3	0.000244	3900.2	0.000244	6201.6	0.000244	3944.5	0.000244
22144	200040_at	U133B	NM_006559	Hs.119537	10657	1	RefSeq	1	+	32148583	32178565	1p35.1	1p32	789	875	mRNA binding	G1/S transition of mitotic cell cycle		KH domain containing, RNA binding, signal transduction associated 1	||KHDRBS1||GAP-ASSOCIATED TYROSINE PHOSPHOPROTEIN, 62-KD||SRC-ASSOCIATED MITOTIC CELL PROTEIN||GAP-associated tyrosine phosphoprotein p62 (Sam68)||KH DOMAIN-CONTAINING, RNA-BINDING, SIGNAL TRANSDUCTION-ASSOCIATED 1||KH domain containing, RNA binding, signal transduction associated 1||	KHDRBS1	3397.1	0.000244	6126.5	0.000244	10014.2	0.000244	5718.7	0.000244	12065.2	0.000244	6914	0.000244	7637.9	0.000244	5257.1	0.000244	6127.7	0.000244	7779.6	0.000244	8782.2	0.000244	3673.4	0.000244	7894.7	0.000244	5547	0.000244
35683	235894_at	U133B	AW444899	Hs.445893		1	EST	1	-	32175370	32175911	1p35.1		790	876				Transcribed sequences			238.1	0.010742	170.2	0.067627	99	0.080566	134.4	0.030273	93.7	0.111572	146	0.046143	118.8	0.018555	204.7	0.01416	160	0.080566	179.7	0.046143	126.5	0.023926	113.1	0.018555	157.8	0.023926	90	0.018555
13924	214185_at	U133A	AW592227	Hs.119537	10657	1	EST	1	-	32195011	32195544	1p35.1	1p32	791	877	mRNA binding	G1/S transition of mitotic cell cycle		KH domain containing, RNA binding, signal transduction associated 1	||KHDRBS1||GAP-ASSOCIATED TYROSINE PHOSPHOPROTEIN, 62-KD||SRC-ASSOCIATED MITOTIC CELL PROTEIN||GAP-associated tyrosine phosphoprotein p62 (Sam68)||KH DOMAIN-CONTAINING, RNA-BINDING, SIGNAL TRANSDUCTION-ASSOCIATED 1||KH domain containing, RNA binding, signal transduction associated 1||	KHDRBS1	124.3	0.27417	147	0.27417	568	0.008057	222.2	0.219482	1107	0.000244	318.2	0.023926	299.9	0.171387	226.9	0.149658	234.2	0.046143	247	0.111572	828.6	0.001221	161.7	0.067627	376.3	0.023926	409.9	0.046143
18494	218770_s_at	U133A	NM_018056	Hs.25544	55116	1	RefSeq	1	+	32207621	32237558	1p35.1	1p34.3	792	878				hypothetical protein FLJ10315	||FLJ10315||hypothetical protein FLJ10315||	FLJ10315	236.8	0.171387	735.8	0.000732	606.8	0.000244	529.9	0.000732	770.7	0.000244	423.2	0.010742	586.3	0.005859	215.2	0.018555	265.5	0.001221	963.2	0.000244	1485.2	0.000244	795.6	0.000244	1054	0.000244	900	0.000732
11848	212102_s_at	U133A	AK002111	Hs.372741	23633	1	mRNA	1	+	32242749	32306108	1p35.1	1p35.1-p34.3	793	879	protein transporter activity	NLS-bearing substrate-nucleus import		karyopherin alpha 6 (importin alpha 7)	||KPNA6||KPNA7||importin-alpha-S2||MGC17918||FLJ11249||IPOA7||importin alpha 7 subunit||karyopherin alpha 6 (importin alpha 7)||	KPNA6	451.6	0.001953	559.7	0.000244	294.7	0.001953	572.1	0.000244	239.6	0.000244	611.4	0.000244	497	0.000244	594.8	0.000244	614.2	0.000244	399.3	0.000244	244.2	0.005859	207.4	0.001221	394.1	0.000244	389.9	0.001221
11847	212101_at	U133A	AU154321	Hs.372741	23633	1	EST	1	-	32307295	32307867	1p35.1	1p35.1-p34.3	794	880	protein transporter activity	NLS-bearing substrate-nucleus import		karyopherin alpha 6 (importin alpha 7)	||KPNA6||KPNA7||importin-alpha-S2||MGC17918||FLJ11249||IPOA7||importin alpha 7 subunit||karyopherin alpha 6 (importin alpha 7)||	KPNA6	1191.9	0.005859	2143.3	0.00415	2347.5	0.000244	2278	0.001221	3442.2	0.000244	3332	0.000732	2537.2	0.001221	2568.3	0.000732	3084.6	0.000244	3650.1	0.00293	3653.6	0.000244	5446.7	0.001953	2130.5	0.001953	2076.9	0.001221
11849	212103_at	U133A	BG403834	Hs.372741	23633	1	EST	1	+	32310047	32310567	1p35.1	1p35.1-p34.3	795	881	protein transporter activity	NLS-bearing substrate-nucleus import		karyopherin alpha 6 (importin alpha 7)	||KPNA6||KPNA7||importin-alpha-S2||MGC17918||FLJ11249||IPOA7||importin alpha 7 subunit||karyopherin alpha 6 (importin alpha 7)||	KPNA6	1311.3	0.080566	1435.9	0.046143	1844.1	0.008057	1468.4	0.018555	1445.8	0.001953	2270.8	0.030273	1843.1	0.080566	1668.9	0.010742	1284.5	0.005859	1308.1	0.018555	2042.8	0.01416	1817.2	0.010742	1373.8	0.067627	1414.9	0.046143
26771	226976_at	U133B	D55880	Hs.372741	23633	1	EST	1	+	32310737	32311253	1p35.1	1p35.1-p34.3	796	882	protein transporter activity	NLS-bearing substrate-nucleus import		karyopherin alpha 6 (importin alpha 7)	||KPNA6||KPNA7||importin-alpha-S2||MGC17918||FLJ11249||IPOA7||importin alpha 7 subunit||karyopherin alpha 6 (importin alpha 7)||	KPNA6	556.8	0.000244	825.5	0.000244	1091.7	0.000244	992.5	0.000244	1576.1	0.000244	1563.7	0.000244	1149.1	0.000244	1012	0.000244	860.5	0.000244	809.8	0.000244	1562.4	0.000244	997.4	0.000244	844.8	0.000244	694	0.000244
40528	240739_at	U133B	AA860272	Hs.121150	200081	1	EST	1	+	32313867	32314186	1p35.1	1p34.3	797	883	high molecular weight B-cell growth factor receptor binding	cell proliferation	extracellular	taxilin	||taxilin||TXLN||DKFZp451J0118||	DKFZp451J0118	15.6	0.904785	14.2	0.870361	6.8	0.962402	49	0.828613	72	0.533936	62.6	0.753906	9.8	0.888428	8.8	0.80542	24.4	0.888428	30.1	0.943848	6.8	0.932373	14.8	0.828613	37.2	0.696289	48.9	0.466064
30963	231169_at	U133B	N29877	Hs.121150	200081	1	EST	1	+	32330686	32331181	1p35.1	1p34.3	798	884	high molecular weight B-cell growth factor receptor binding	cell proliferation	extracellular	taxilin	||taxilin||TXLN||DKFZp451J0118||	DKFZp451J0118	35	0.601074	136.6	0.046143	88.4	0.27417	25.5	0.432373	196	0.001953	21.7	0.398926	60.6	0.366211	97.4	0.27417	102.8	0.432373	61.4	0.303711	219.6	0.00415	93.8	0.303711	118	0.056152	30.1	0.398926
19309	219585_at	U133A	NM_024296	Hs.17987	79140	1	RefSeq	1	+	32335326	32340079	1p35.1	1p36.11-p34.2	799	885				hypothetical protein MGC1203	||MGC1203||hypothetical protein MGC1203||	MGC1203	28.4	0.80542	52.2	0.533936	15.6	0.828613	20	0.780518	43.3	0.171387	14.4	0.850342	139.4	0.334473	17.2	0.80542	42.3	0.5	16.3	0.696289	160.7	0.149658	17.2	0.72583	291.5	0.19458	94.4	0.334473
6536	206650_at	U133A	NM_018134	Hs.274356	55721	1	RefSeq	1	+	32340364	32343381	1p35.1	1p36.11-p34.2	800	886				hypothetical protein FLJ10547	||FLJ10547||hypothetical protein FLJ10547||	FLJ10547	157.4	0.19458	150.5	0.27417	100.3	0.219482	70.3	0.366211	138.5	0.000244	148.4	0.19458	82.7	0.5	66.4	0.246094	77.7	0.246094	94.9	0.19458	160.7	0.219482	172.2	0.095215	56.9	0.633789	62.5	0.533936
33796	234006_s_at	U133B	AA401470	Hs.272299	56063	1	EST	1	+	32349170	32350901	1p35.1	1p36.11-p34.2	801	887				hypothetical protein RP4-622L5	||RP4-622L5||hypothetical protein RP4-622L5||	RP4-622L5	19.8	0.5	20.6	0.633789	138.4	0.19458	56.3	0.466064	167.1	0.095215	85.9	0.366211	14	0.696289	67.3	0.171387	92.7	0.334473	106	0.303711	47.8	0.432373	18.7	0.633789	13.4	0.601074	17.3	0.466064
23492	223676_at	U133B	BC001256	Hs.272299	56063	1	mRNA	1	-	32349171	32357027	1p35.1	1p36.11-p34.2	802	888				hypothetical protein RP4-622L5	||RP4-622L5||hypothetical protein RP4-622L5||	RP4-622L5	35.5	0.533936	111.9	0.398926	138.5	0.149658	115	0.171387	117.6	0.219482	31.6	0.567627	16.2	0.888428	35.6	0.5	23.3	0.633789	45.6	0.334473	98.2	0.219482	21.1	0.665527	101.5	0.398926	67.9	0.19458
33708	233918_at	U133B	AI924786	Hs.424588	401949	1	EST	1	-	32350131	32350886	1p35.1	1p34.3	803	889				Similar to MGC52970 protein (LOC401949), mRNA	||||Similar to MGC52970 protein (LOC401949), mRNA||		121.1	0.366211	84.3	0.533936	65.2	0.466064	58.6	0.466064	11.8	0.72583	32.5	0.665527	23.5	0.567627	76.2	0.533936	124	0.5	32.1	0.633789	22.7	0.80542	47.3	0.798828	24.8	0.466064	44.3	0.398926
23472	223656_s_at	U133B	BC004885	Hs.272299	56063	1	mRNA	1	-	32350892	32357019	1p35.1	1p36.11-p34.2	804	890				hypothetical protein RP4-622L5	||RP4-622L5||hypothetical protein RP4-622L5||	RP4-622L5	439.2	0.000732	448.5	0.001953	472.5	0.000244	397	0.001953	525.6	0.000244	788.2	0.000244	307.8	0.001221	735	0.000244	515.4	0.000244	412.5	0.001221	624.8	0.000244	571.6	0.001953	378	0.001221	322.9	0.001953
34719	234930_at	U133B	AL512700	Hs.272299	56063	1	mRNA	1	-	32350894	32352442	1p35.1	1p36.11-p34.2	805	891				hypothetical protein RP4-622L5	||RP4-622L5||hypothetical protein RP4-622L5||	RP4-622L5	2.1	0.998047	3.4	0.994141	6.3	0.962402	2.6	0.98584	6	0.888428	9.3	0.850342	2.2	0.919434	7	0.904785	1.9	0.989258	7	0.919434	4.8	0.904785	3.3	0.99707	4.5	0.828613	2.6	0.969727
8611	208756_at	U133A	U36764	Hs.192023	8668	1	mRNA	1	+	32357106	32366185	1p35.1	1p34.1	806	892	translation initiation factor activity	protein biosynthesis	eukaryotic translation initiation factor 3 complex	eukaryotic translation initiation factor 3, subunit 2 beta, 36kDa	||EIF3S2||TRIP1||eIF3-beta||EIF3-p36||TRIP-1||TGF-BETA RECEPTOR-INTERACTING PROTEIN 1||TGFbeta receptor-interacting protein 1||eukaryotic translation initiation factor 3, subunit 2 beta, 36kDa||eukaryotic translation initiation factor 3, subunit 2 (beta, 36kD)||	EIF3S2	3732.2	0.001953	7495.9	0.000244	4456.7	0.001221	3594.7	0.001953	3852.7	0.000244	4349.5	0.000244	4957.1	0.001221	4155.8	0.000732	3598.8	0.000244	5147.5	0.000244	3688.7	0.000244	5538.5	0.000244	3485.1	0.001953	5122.4	0.001221
28387	228593_at	U133B	AI271425	Hs.442987	339483	1	EST	1	+	32366355	32369497	1p35.1	1p34.3	807	893				hypothetical protein LOC339483	||LOC339483||hypothetical protein LOC339483||	LOC339483	37.1	0.5	144.6	0.432373	472.2	0.023926	52.8	0.567627	554.7	0.008057	26.7	0.533936	29.7	0.533936	79.7	0.533936	34.2	0.533936	205.7	0.5	469.5	0.030273	69.3	0.533936	283.5	0.080566	207.1	0.303711
43507	244718_at	U133B	AA282258	Hs.442987	339483	1	EST	1	-	32376251	32376654	1p35.1	1p34.3	808	894				hypothetical protein LOC339483	||LOC339483||hypothetical protein LOC339483||	LOC339483	47.9	0.5	111.5	0.5	127.9	0.398926	149.9	0.334473	146.2	0.27417	24.9	0.601074	102.8	0.334473	248.9	0.246094	90.4	0.366211	29.2	0.533936	52.4	0.432373	215.2	0.246094	98.9	0.398926	114.3	0.303711
23473	223657_at	U133B	BC004269	Hs.18449	84734	1	mRNA	1	+	32381926	32383549	1p35.1	1p34.3	809	895				hypothetical protein MGC10820	||MGC10820||hypothetical protein MGC10820||	MGC10820	66.4	0.665527	112.9	0.567627	26	0.696289	133.4	0.5	158.2	0.27417	16.1	0.80542	19.7	0.828613	28.7	0.696289	104.7	0.5	120	0.567627	127.8	0.334473	86.1	0.567627	73.2	0.567627	91.5	0.633789
4778	204891_s_at	U133A	NM_005356	Hs.1765	3932	1	RefSeq	1	+	32386024	32420854	1p35.1	1p34.3	810	896	ATP binding	Ras protein signal transduction	membrane fraction	lymphocyte-specific protein tyrosine kinase	||2.7.1.112||LCK||oncogene LCK||LYMPHOCYTE-SPECIFIC PROTEIN-TYROSINE KINASE||lymphocyte-specific protein tyrosine kinase||membrane associated protein tyrosine kinase||	LCK	39.9	0.888428	35.6	0.919434	218.4	0.366211	139.7	0.533936	3156.9	0.000244	33.2	0.870361	172.4	0.633789	44.8	0.72583	39.5	0.753906	490.6	0.080566	158.7	0.72583	20.1	0.904785	21.6	0.962402	37.8	0.753906
4777	204890_s_at	U133A	U07236	Hs.1765	3932	1	mRNA	1	+	32408899	32420435	1p35.1	1p34.3	811	897	ATP binding	Ras protein signal transduction	membrane fraction	lymphocyte-specific protein tyrosine kinase	||2.7.1.112||LCK||oncogene LCK||LYMPHOCYTE-SPECIFIC PROTEIN-TYROSINE KINASE||lymphocyte-specific protein tyrosine kinase||membrane associated protein tyrosine kinase||	LCK	80.4	0.72583	61.8	0.665527	244.4	0.398926	59.1	0.633789	1116	0.000244	11.9	0.969727	69.8	0.696289	80.5	0.633789	46.8	0.633789	284.9	0.398926	198.3	0.5	76.4	0.601074	40	0.904785	40	0.80542
1198	201209_at	U133A	NM_004964	Hs.88556	3065	1	RefSeq	1	+	32426800	32468317	1p35.1	1p34	812	898	histone deacetylase activity	anti-apoptosis	cytoplasm	histone deacetylase 1	||RPD3L1||HDAC1||HD1||RPD3-LIKE 1||histone deacetylase 1||reduced potassium dependency, yeast homolog-like 1||REDUCED POTASSIUM DEPENDENCY 3, YEAST, HOMOLOG-LIKE 1||	HDAC1	795.2	0.001953	2213	0.000732	4069.7	0.000244	2157.5	0.000732	6749.5	0.000244	2861.1	0.000732	1491.1	0.000732	2713.4	0.000732	5178.9	0.000244	5105.2	0.000244	2490.4	0.000732	3657.8	0.000732	1778.3	0.000732	1607.1	0.000244
633	200644_at	U133A	NM_023009	Hs.75061	65108	1	RefSeq	1	-	32468533	32470916	1p35.1	1p34.3	813	899	calmodulin binding			MARCKS-like protein	||MRP||F52||MAC-MARCKS||MLP||MARCKS-like protein||MARCKS-RELATED PROTEIN||	MLP	715.3	0.000732	1487.4	0.000244	14153.7	0.000244	3440.8	0.000244	14231.1	0.000244	3807.8	0.000732	8502.4	0.000244	6965.3	0.000244	3679.6	0.000732	4501.3	0.000732	22236.8	0.000244	4530.9	0.000244	14142	0.000244	6328.5	0.000244
36663	236874_at	U133B	AI634963	Hs.416553	400749	1	EST	1	-	32495613	32496014	1p35.1	1p34.3	814	900				CDNA FLJ43105 fis, clone CTONG2012453	||||similar to RIKEN cDNA 1700025K23||CDNA FLJ43105 fis, clone CTONG2012453||		93.7	0.432373	23.5	0.828613	119.4	0.398926	27.4	0.533936	85.8	0.398926	133.8	0.303711	62.3	0.567627	13.2	0.919434	8.6	0.953857	22.3	0.80542	35.8	0.533936	10	0.962402	22.5	0.72583	62.2	0.633789
28245	228451_at	U133B	BF432487				EST	1	+	32495987	32496771	1p35.1		815	901							93.6	0.366211	135.5	0.366211	79.4	0.432373	12	0.665527	41.3	0.432373	23.8	0.696289	12.7	0.533936	35.8	0.601074	25.1	0.567627	34.9	0.398926	85.7	0.303711	44.1	0.601074	24.8	0.466064	29.7	0.432373
21920	222200_s_at	U133A	AK021440	Hs.524197	55108	1	mRNA	1	-	32499799	32529134	1p35.1	1p34.3	816	902				hypothetical protein FLJ10276	||FLJ10276||hypothetical protein FLJ10276||	FLJ10276	357.9	0.030273	251.2	0.067627	798.6	0.000244	389.4	0.000244	600.2	0.001953	453.6	0.000244	516.9	0.056152	479.7	0.000732	539.3	0.001953	413	0.005859	814.7	0.005859	212.7	0.030273	829.4	0.00415	529.8	0.00415
17729	218004_at	U133A	NM_018045	Hs.353454	55108	1	RefSeq	1	-	32499870	32529120	1p35.1	1p34.3	817	903				hypothetical protein FLJ10276	||FLJ10276||hypothetical protein FLJ10276||	FLJ10276	682.1	0.023926	544.3	0.018555	1544.3	0.000244	979	0.00293	2377.8	0.000732	730.2	0.000244	824.3	0.005859	1422.8	0.001221	1020.2	0.005859	669.9	0.008057	2277.7	0.000244	1030.8	0.00293	920.8	0.001953	948.6	0.010742
34931	235142_at	U133B	AW006067				EST	1	-	32735150	32735747	1p35.1		818	904							186.5	0.001953	249.1	0.000244	317.2	0.000244	354.7	0.000244	919.4	0.000244	255.6	0.000732	304.5	0.000244	129	0.00293	117.2	0.001953	256.2	0.001953	395.4	0.000244	223.6	0.000732	288.8	0.000244	244.2	0.000244
28764	228970_at	U133B	BG249305	Hs.410753	339487	1	EST	1	-	32756526	32785215	1p35.1	1p34.3	819	905				archease	||ARCH||archease||	ARCH	1598.7	0.000244	2805.9	0.000244	2803.6	0.000244	1387.9	0.000244	1975.8	0.000244	3328.1	0.000244	3538.1	0.000244	1226.6	0.000732	2845.3	0.000244	1976.3	0.000244	3059.3	0.000244	2250.3	0.000244	3097.9	0.000244	2934.4	0.000244
10209	210371_s_at	U133A	BC003092	Hs.16003	5928	1	mRNA	1	+	32785914	32815197	1p35.1	1p34.3	820	906		DNA repair	nucleus	retinoblastoma binding protein 4	||RBBP4||RBAP48||MSI1 protein homolog||retinoblastoma-binding protein 4||retinoblastoma-binding protein p48||retinoblastoma binding protein 4||chromatin assembly factor/CAF-1 p48 subunit||	RBBP4	1150	0.000244	1024.2	0.000244	6078.9	0.000244	1634.8	0.000244	5223	0.000244	3039.3	0.000244	2263.7	0.000244	1375.1	0.000244	2439	0.000244	1106.9	0.000244	5611.8	0.000244	659.4	0.000244	3595.9	0.000244	1811.2	0.000244
17026	217301_x_at	U133A	X71810	Hs.16003	5928	1	mRNA	1	+	32785927	32815351	1p35.1	1p34.3	821	907		DNA repair	nucleus	retinoblastoma binding protein 4	||RBBP4||RBAP48||MSI1 protein homolog||retinoblastoma-binding protein 4||retinoblastoma-binding protein p48||retinoblastoma binding protein 4||chromatin assembly factor/CAF-1 p48 subunit||	RBBP4	2215.9	0.000244	2748.6	0.000244	8604.3	0.000244	3172.1	0.000244	5909.5	0.000244	3855.3	0.000244	6118.5	0.000244	2256	0.000244	4317.9	0.000244	1281.8	0.000244	10591.9	0.000244	739	0.001953	5049.6	0.000732	4686.8	0.000244
38860	239071_at	U133B	AI972451	Hs.173904		1	EST	1	-	32811778	32812175	1p35.1		822	908				Full length insert cDNA clone YQ51D06			145.1	0.303711	200.3	0.149658	281.1	0.010742	98.7	0.219482	481.6	0.005859	122.3	0.171387	337.7	0.010742	73.7	0.5	69.6	0.366211	141.4	0.27417	422.4	0.008057	258.2	0.111572	252.5	0.018555	262.8	0.067627
20999	221276_s_at	U133A	NM_030786	Hs.348415	81493	1	RefSeq	1	-	32815070	32829966	1p35.1	1p34.3-p33	823	909				intermediate filament protein syncoilin	||SYNCOILIN||intermediate filament protein syncoilin||	SYNCOILIN	41.9	0.633789	128.3	0.111572	75.2	0.219482	111.8	0.246094	42.9	0.432373	141.9	0.129639	171	0.067627	85.9	0.27417	64.9	0.398926	100.3	0.246094	44.5	0.533936	112.3	0.046143	181.4	0.129639	106.2	0.219482
25193	225396_at	U133B	AI928212	Hs.348415	81493	1	EST	1	-	32820329	32820905	1p35.1	1p34.3-p33	824	910				intermediate filament protein syncoilin	||SYNCOILIN||intermediate filament protein syncoilin||	SYNCOILIN	245.7	0.023926	528.7	0.000732	1442.5	0.000244	252.9	0.005859	1908.9	0.000244	620.8	0.000732	620.8	0.000244	498.2	0.00293	410	0.005859	279.9	0.00415	2489.5	0.000244	540.8	0.001221	1061.2	0.000244	826.2	0.000244
24545	224746_at	U133B	AB040955	Hs.528659	57648	1	mRNA	1	+	32900360	32909664	1p35.1	1p34.3	825	911				KIAA1522 protein	||KIAA1522||KIAA1522 protein||	KIAA1522	681.9	0.030273	54.3	0.5	851.8	0.005859	1874.9	0.000732	380.7	0.149658	1765.4	0.000244	41.5	0.533936	1291.4	0.001953	1141.9	0.001953	1034.1	0.00415	446.1	0.111572	858.2	0.005859	38.5	0.696289	133.7	0.27417
11794	212048_s_at	U133A	AW245400	Hs.322735	8565	1	EST	1	+	32909933	32910501	1p35.1	1p34.3	826	912	ATP binding	apoptosis	cytoplasm	tyrosyl-tRNA synthetase	||YRS||YTS||tyrRS||6.1.1.1||YARS||TYROSYL-tRNA SYNTHETASE||tyrosyl-tRNA synthetase; tyrosyl tRNA ligase||	YARS	3749.7	0.000244	6388.5	0.000244	4570.5	0.000244	1509.1	0.000244	2146.2	0.000244	4993.6	0.000244	4722.7	0.000244	4193.6	0.000244	4020.7	0.000244	7214.3	0.000244	5212.8	0.000244	8610.9	0.000244	2750	0.000244	2194	0.000244
38549	238760_at	U133B	AW452122	Hs.322735	8565	1	EST	1	+	32916677	32917134	1p35.1	1p34.3	827	913	ATP binding	apoptosis	cytoplasm	tyrosyl-tRNA synthetase	||YRS||YTS||tyrRS||6.1.1.1||YARS||TYROSYL-tRNA SYNTHETASE||tyrosyl-tRNA synthetase; tyrosyl tRNA ligase||	YARS	147.1	0.129639	284.2	0.030273	501.4	0.030273	146.7	0.303711	176.6	0.246094	314.2	0.046143	545.9	0.01416	359	0.023926	205.9	0.080566	185.5	0.080566	641	0.018555	470.4	0.030273	200.4	0.067627	364.6	0.023926
18095	218370_s_at	U133A	NM_022753	Hs.369253	64766	1	RefSeq	1	+	32961195	32993572	1p35.1	1p34.3	828	914				hypothetical protein FLJ12903	||FLJ12903||hypothetical protein FLJ12903||	FLJ12903	234.8	0.334473	438.5	0.030273	788.1	0.001953	237.7	0.129639	2157.2	0.000244	423.2	0.030273	403.7	0.095215	385.8	0.018555	490.3	0.00415	386	0.030273	1018	0.000732	678.4	0.005859	429.1	0.037598	290.1	0.067627
22429	222610_s_at	U133B	T81452	Hs.369253	64766	1	EST	1	-	32987770	32990885	1p35.1	1p34.3	829	915				hypothetical protein FLJ12903	||FLJ12903||hypothetical protein FLJ12903||	FLJ12903	347.7	0.010742	1275.6	0.001221	1536.7	0.000732	880.3	0.001221	480.3	0.000732	790	0.001953	642	0.001953	403.9	0.00415	452.1	0.001221	1020.3	0.001221	975.3	0.001221	484.6	0.001953	409.9	0.00293	378.8	0.001953
25892	226096_at	U133B	AI760132	Hs.15463	252995	1	EST	1	+	32996959	32997566	1p35.1	1p34.3	830	916				fibronectin type III domain containing 5	||FNDC5||fibronectin type III domain containing 5||	FNDC5	22.3	0.533936	11.5	0.828613	9.9	0.665527	15.8	0.696289	3227	0.000244	16.6	0.601074	16.9	0.567627	12.7	0.72583	9.9	0.696289	10.5	0.870361	416.9	0.005859	21.6	0.633789	1243	0.000732	556.3	0.008057
25893	226097_at	U133B	AI686488	Hs.15463	252995	1	EST	1	+	32998256	32998789	1p35.1	1p34.3	831	917				fibronectin type III domain containing 5	||FNDC5||fibronectin type III domain containing 5||	FNDC5	207.9	0.19458	191.9	0.129639	258.3	0.111572	118.3	0.334473	494.5	0.010742	152.6	0.149658	174.6	0.171387	233.3	0.046143	149	0.129639	177.8	0.080566	156.4	0.149658	204.3	0.19458	233.3	0.111572	270.5	0.067627
30440	230646_at	U133B	BF445046	Hs.15463	252995	1	EST	1	-	33002443	33005507	1p35.1	1p34.3	832	918				fibronectin type III domain containing 5	||FNDC5||fibronectin type III domain containing 5||	FNDC5	9.5	0.99585	7.4	0.998779	9	0.989258	9.9	0.994141	5.6	0.994141	6.4	0.998047	7.5	0.999268	9.6	0.99707	5.5	0.99585	8.6	0.99585	5.2	0.99585	8.7	0.998779	5.7	0.998047	6.6	0.99707
[truncated: 4,329 more rows]
[truncated: 44 more columns]

## Sheet: Cluster
		Symbol	Gene ID
		PRPF8	1
		CAPNS1	2
		RPL35	3
		RPL28	4
		EIF4G2	5
		EIF3S7	6
		PARK7	7
		SRP14	8
		GDI2	9
		GDI2	10
		RPL11	11
		ARF3	12
		RPL21	13
		RPL24	14
		HNRPC	15
		NEDD5	16
		HNRPA1	17
		RPS27A	18
		RPS13	19
		FAU	20
		TARDBP	21
		CFL1	22
		RPL18	23
[truncated: 43,657 more rows]

[truncated: 4 more sheets: Sample Properties, Correlations, Custom Gene List, MATRIX Info]
