# Supplementary material for: Differential disruption of cell cycle pathways in small cell and non-small cell lung cancer
Source: Br J Cancer. 2006 May 16;94(12):1927–35. doi: 10.1038/sj.bjc.6603167 (PMC2361340; doi:10.1038/sj.bjc.6603167)
Supplement: Supplementary Table B [file 94-6603167x2.xls]

## Sheet: NSCLC_SCLC_Aligned_1-22 Frequen
Clone Name	Locus ID	Chromosome	kb	GenBank accession number	NSCLC Frequency of Gain	NSCLC Frequency of Loss	SCLC Frequency of Gain	SCLC Frequency of Loss
N0034P13	78-D07	1	50617	AL627309	0.421053	-0.105263	0.615385	0
N0206L10	90-L11	1	722781	AL669831	0.409091	-0.136364	0.615385	-0.0769231
N0575M23	47-N19	1	851036	noacc	0.37037	-0.148148	0.642857	0
N0054O07	7-A11	1	899476	noacc	0.32	-0.16	0.692308	0
N0158F02	17-E19	1	946127	noacc	0.36	-0.16	0.714286	0
N0772F06	67-P19	1	1154648	noacc	0.380952	-0.0952381	0.538462	-0.230769
F0548M18	88-D17	1	1286206	noacc	0.45	-0.15	0.769231	0
N0197P23	20-I19	1	1337829	AL713970	0.36	-0.16	0.785714	0
N0730K14	63-A18	1	1501818	noacc	0.409091	-0.136364	0.692308	-0.0769231
N1113I16	87-J10	1	1511518	noacc	0.409091	-0.136364	0.714286	-0.0714286
N0798H13	70-B01	1	1613932	noacc	0.32	-0.16	0.7	0
N0083K22	79-E21	1	1937885	noacc	0.36	-0.2	0.714286	0
F0493G06	88-K21	1	2012001	noacc	0.304348	-0.173913	0.785714	0
F0586E24	88-B10	1	2118645	noacc	0.36	-0.2	0.785714	0
N0740P05	64-I08	1	2267009	AL592464	0.5	-0.111111	0.846154	0
M2390G19	76-D24	1	2270707	noacc	0.375	-0.166667	0.785714	0
N0756P03	65-P20	1	2321630	noacc	0.333333	-0.208333	0.857143	0
N0809B17	71-H19	1	2416540	noacc	0.346154	-0.192308	0.714286	-0.0714286
N0320J01	28-E01	1	2444849	noacc	0.388889	-0.111111	0.769231	0
N0333E03	29-K03	1	2483135	AL356984	0.409091	-0.136364	0.769231	0
N0427H21	36-P22	1	2496932	noacc	0.346154	-0.192308	0.769231	0
N0351B02	30-L10	1	2640190	noacc	0.333333	-0.185185	0.833333	0
N0193J06	90-L01	1	2660632	AL512383	0.352941	-0.176471	0.769231	0
N0335G22	81-D22	1	2700588	noacc	0.428571	-0.142857	0.714286	-0.0714286
N0022L13	78-G04	1	2706084	AL590438	0.36	-0.16	0.666667	-0.0833333
N0730M07	63-C06	1	2726375	noacc	0.363636	-0.181818	0.692308	-0.0769231
N0218A10	80-F07	1	2734774	noacc	0.36	-0.2	0.692308	-0.0769231
N0736G09	63-L06	1	2788808	noacc	0.36	-0.2	0.692308	-0.0769231
N0168F09	18-E13	1	2862721	AL512413	0.36	-0.2	0.714286	-0.0714286
N0151F10	16-G12	1	2936721	noacc	0.346154	-0.192308	0.692308	-0.0769231
N0631K06	53-M07	1	3103888	noacc	0.36	-0.2	0.714286	-0.0714286
N0391P21	82-F01	1	3137456	AC069505	0.45	-0.05	0.692308	-0.0769231
N0380E02	33-O24	1	3209529	noacc	0.409091	-0.136364	0.75	-0.0833333
M2140D11	76-D21	1	3211846	noacc	0.269231	-0.192308	0.769231	0
F0497J03	88-O15	1	3239626	noacc	0.26087	-0.217391	0.692308	-0.0769231
N0718D19	62-A23	1	3478079	noacc	0.28	-0.2	0.714286	-0.0714286
N0727K09	63-A09	1	3574073	noacc	0.333333	-0.166667	0.692308	-0.0769231
M2025I16	73-J14	1	3667572	noacc	0.333333	-0.190476	0.692308	-0.0769231
N0118P10	79-O18	1	3700081	noacc	0.333333	-0.222222	0.714286	-0.0714286
N0447M05	83-E02	1	3732154	AC025549	0.333333	-0.190476	0.666667	-0.0833333
N0312L08	81-O24	1	3742600	noacc	0.28	-0.24	0.75	-0.0833333
N0168B08	80-C21	1	3781606	AC024517,AL591916	0.318182	-0.181818	0.692308	-0.0769231
N0738K22	64-M11	1	3848320	noacc	0.318182	-0.181818	0.692308	-0.0769231
N0818B16	72-D03	1	3907769	noacc	0.24	-0.24	0.692308	-0.0769231
N0467K11	40-L07	1	4180517	noacc	0.318182	-0.181818	0.714286	-0.0714286
N0236D20	22-C21	1	4215004	noacc	0.318182	-0.181818	0.769231	0
N0493P12	42-P18	1	4256386	noacc	0.304348	-0.217391	0.769231	0
N0058I24	7-E18	1	4283263	noacc	0.304348	-0.26087	0.714286	-0.0714286
N0135B10	14-B08	1	4485541	noacc	0.269231	-0.269231	0.692308	-0.0769231
N0542C10	91-A24	1	4565294	AL691497	0.368421	-0.157895	0.692308	-0.0769231
M2028L18	74-C07	1	4570093	noacc	0.26087	-0.26087	0.692308	-0.0769231
N0777F23	86-L24	1	4703897	noacc	0.318182	-0.181818	0.769231	-0.0769231
N0245D08	80-D10	1	4711874	noacc	0.291667	-0.25	0.666667	0
N0808E08	71-D17	1	4713526	noacc	0.269231	-0.269231	0.636364	-0.0909091
N0230F23	21-P17	1	5004054	AC022922	0.307692	-0.230769	0.714286	-0.0714286
N0596E09	49-E14	1	5092338	noacc	0.347826	-0.173913	0.615385	-0.153846
N0154H17	16-N23	1	5096701	AL365255	0.269231	-0.269231	0.818182	0
N0796A07	70-K07	1	5247038	noacc	0.318182	-0.181818	0.785714	-0.0714286
M2276P04	75-L06	1	5398236	noacc	0.25	-0.25	0.769231	-0.0769231
N0033M12	5-G11	1	5469674	AL356693	0.269231	-0.269231	0.9	0
N0618E08	51-D09	1	5546201	noacc	0.25	-0.291667	0.785714	0
N0668O13	57-A16	1	5713634	noacc	0.291667	-0.25	0.769231	0
N0815E01	72-E08	1	5714414	noacc	0.285714	-0.190476	0.769231	0
M2280K14	75-N04	1	5738633	noacc	0.315789	-0.210526	0.785714	0
N0715N23	61-B04	1	5786083	noacc	0.272727	-0.318182	0.785714	0
N0421D07	36-K16	1	5905866	noacc	0.28	-0.28	0.769231	0
N0719E21	62-I17	1	6037592	noacc	0.269231	-0.307692	0.785714	0
N0058A11	7-A24	1	6086118	AL591866	0.269231	-0.307692	0.818182	0
N0565J01	47-G09	1	6231017	noacc	0.285714	-0.238095	0.785714	0
N0036K18	5-K02	1	6265246	noacc	0.28	-0.32	0.916667	0
N0593O14	49-K17	1	6361633	noacc	0.25	-0.333333	0.75	0
N0312B08	81-O14	1	6433408	AL590128	0.208333	-0.333333	0.846154	0
N0492B24	42-H24	1	6634439	noacc	0.25	-0.291667	0.909091	0
N0334N17	81-D16	1	6637802	AL512330	0.26087	-0.304348	0.769231	0
N0185M23	19-C02	1	6761744	noacc	0.25	-0.333333	0.909091	0
N0600H17	49-F12	1	6903255	noacc	0.291667	-0.291667	0.769231	0
N0063P06	7-H22	1	6982423	noacc	0.269231	-0.307692	0.833333	0
N0765A06	66-J20	1	7088089	AC073482	0.28	-0.28	0.833333	0
N0092O17	10-D15	1	7212540	AL596210	0.269231	-0.307692	0.785714	0
N0442P22	38-A24	1	7219210	noacc	0.269231	-0.307692	0.833333	0
N0780N18	68-B07	1	7315100	noacc	0.25	-0.291667	0.785714	0
N0620C09	51-F08	1	7452597	noacc	0.291667	-0.291667	0.75	0
N0767K22	67-O09	1	7537504	noacc	0.208333	-0.333333	0.785714	0
N0478I22	41-B02	1	7658026	AL672201	0.269231	-0.307692	0.909091	0
N0065A16	8-A11	1	7801150	noacc	0.28	-0.28	0.846154	0
N0126I06	14-A04	1	7920886	AC034143	0.269231	-0.307692	0.846154	0
N0327P18	28-P17	1	8051060	noacc	0.24	-0.32	0.785714	0
N0238I19	22-M17	1	8141186	noacc	0.28	-0.28	0.769231	0
N0792B05	69-F17	1	8308259	noacc	0.269231	-0.307692	0.785714	0
N0651I10	55-O10	1	8368594	noacc	0.304348	-0.26087	0.785714	0
N0811K04	71-L18	1	8531511	noacc	0.307692	-0.269231	0.714286	-0.0714286
N0175M07	18-H13	1	8678757	noacc	0.238095	-0.333333	0.9	0
N0315O13	27-M24	1	8787914	AL591166	0.28	-0.32	0.846154	0
N0371H14	32-J18	1	8800445	noacc	0.25	-0.333333	0.846154	0
N0279K22	24-H24	1	8859650	noacc	0.25	-0.291667	0.9	0
N0476D13	41-F11	1	8877445	AL358252	0.269231	-0.307692	0.769231	0
N0806N23	71-M24	1	9295827	noacc	0.28	-0.28	0.833333	0
N0558F24	91-C08	1	9302673	AL691449	0.3	-0.2	0.545455	-0.181818
N0813J05	72-K01	1	9308898	noacc	0.25	-0.333333	0.692308	-0.0769231
M2333B22	89-H04	1	9412692	noacc	0.35	-0.25	0.642857	-0.142857
N0084A14	90-C20	1	9464607	AL357140	0.285714	-0.238095	0.642857	-0.142857
N0627J24	52-P09	1	9517466	noacc	0.269231	-0.307692	0.692308	-0.0769231
N0807G09	71-B07	1	9642077	AL603962	0.28	-0.28	0.769231	-0.0769231
N0466M13	40-B23	1	9769197	noacc	0.296296	-0.296296	0.75	-0.0833333
N0428A21	37-A21	1	9782614	noacc	0.25	-0.333333	0.714286	-0.142857
N0468C03	40-P13	1	9824896	noacc	0.227273	-0.318182	0.769231	-0.153846
N0473K14	41-A24	1	9986764	noacc	0.269231	-0.307692	0.833333	0
N0250L20	22-P15	1	10070456	noacc	0.24	-0.32	0.769231	-0.0769231
N0740P20	64-I12	1	10193727	noacc	0.269231	-0.307692	0.666667	-0.166667
N0772D16	67-P09	1	10291128	noacc	0.25	-0.291667	0.714286	-0.142857
N0249P18	22-P11	1	10353796	noacc	0.28	-0.32	0.615385	-0.230769
N0027K11	4-H11	1	10513260	noacc	0.28	-0.28	0.692308	-0.153846
N0829B14	91-N19	1	10651246	AL713997	0.357143	-0.214286	0.714286	-0.142857
N0663A20	56-N03	1	10696643	noacc	0.269231	-0.307692	0.692308	-0.153846
N0594M07	84-P08	1	10809955	noacc	0.26087	-0.304348	0.769231	-0.0769231
N0801C23	70-D02	1	10821906	noacc	0.333333	-0.222222	0.692308	-0.153846
N0563B04	84-J13	1	10882230	AL357135	0.318182	-0.227273	0.7	-0.1
N0095P22	10-L16	1	10998192	noacc	0.269231	-0.307692	0.75	-0.0833333
F0484O06	88-E07	1	11122810	noacc	0.318182	-0.227273	0.692308	-0.153846
N0720E09	62-O15	1	11122810	noacc	0.28	-0.28	0.692308	-0.153846
N0300E13	26-G14	1	11236508	noacc	0.318182	-0.227273	0.714286	-0.142857
N0505J17	43-H09	1	11277438	noacc	0.291667	-0.291667	0.833333	-0.0833333
N0196P05	20-E17	1	11465351	AC025001	0.28	-0.32	0.75	-0.0833333
N0613L05	51-I07	1	11583607	noacc	0.269231	-0.307692	0.714286	-0.142857
N0654N05	55-J08	1	11747065	noacc	0.291667	-0.291667	0.692308	-0.153846
N0456P13	39-H01	1	11911171	noacc	0.210526	-0.368421	0.545455	-0.272727
N0333P22	29-M17	1	12001652	noacc	0.25	-0.333333	0.666667	-0.0833333
N0724G07	62-L09	1	12001652	noacc	0.272727	-0.227273	0.615385	-0.153846
N0610K11	50-F22	1	12101751	noacc	0.24	-0.32	0.642857	-0.142857
N0675L06	57-H08	1	12255345	noacc	0.24	-0.28	0.615385	-0.153846
N0583G23	48-M19	1	12382804	noacc	0.24	-0.36	0.642857	-0.142857
N0150L14	79-J20	1	12546256	noacc	0.230769	-0.346154	0.642857	-0.142857
N0707I05	60-H10	1	12645912	noacc	0.208333	-0.375	0.666667	-0.0833333
N0615K04	51-E22	1	12953625	noacc	0.26087	-0.304348	0.642857	-0.142857
N0572B23	47-O22	1	13065017	noacc	0.272727	-0.272727	0.666667	-0.0833333
N0649J06	55-E02	1	13224368	noacc	0.24	-0.32	0.692308	-0.0769231
N0470E02	40-N16	1	13352285	noacc	0.269231	-0.307692	0.642857	-0.142857
N0714G17	61-B21	1	13531926	noacc	0.269231	-0.307692	0.615385	-0.153846
N0181N12	18-N14	1	13682578	noacc	0.291667	-0.291667	0.642857	-0.142857
N0399N04	34-H06	1	13882460	noacc	0.269231	-0.307692	0.666667	-0.0833333
N0086F11	9-P02	1	14044012	noacc	0.227273	-0.318182	0.545455	-0.181818
N0019M04	78-C22	1	14086230	AL358793	0.333333	-0.238095	0.615385	-0.153846
N0554C10	84-D07	1	14165920	noacc	0.304348	-0.26087	0.642857	-0.0714286
N0739P13	86-B09	1	14236376	noacc	0.269231	-0.307692	0.666667	-0.0833333
N0449D11	83-E18	1	14282796	noacc	0.269231	-0.307692	0.642857	-0.0714286
N0315J13	81-D03	1	14379474	AL391866	0.269231	-0.307692	0.769231	0
N0664N16	85-P07	1	14405540	noacc	0.269231	-0.307692	0.75	0
N0408B19	35-A12	1	14518578	AL391215	0.318182	-0.227273	0.714286	-0.0714286
N0164M05	17-L11	1	14560815	noacc	0.28	-0.32	0.727273	-0.0909091
N0293E07	25-B22	1	14677742	AC025394	0.269231	-0.307692	0.75	0
N0486C01	42-M18	1	14823650	noacc	0.269231	-0.307692	0.75	0
N0797I16	70-G10	1	14917917	noacc	0.269231	-0.307692	0.75	0
N0496L09	43-I05	1	15004800	noacc	0.363636	-0.181818	0.769231	0
N0796I08	70-O19	1	15148047	noacc	0.28	-0.28	0.714286	-0.0714286
N0566D22	47-M01	1	15291520	noacc	0.26087	-0.304348	0.583333	-0.166667
N0192I18	19-N05	1	15388453	noacc	0.307692	-0.269231	0.714286	-0.0714286
N0794A01	69-F14	1	15477613	noacc	0.291667	-0.291667	0.75	-0.0833333
M2018N21	73-L15	1	15529527	noacc	0.291667	-0.291667	0.636364	-0.181818
N0276H07	24-J11	1	15665182	AL451042	0.307692	-0.269231	0.833333	-0.0833333
N0054H23	6-P02	1	15803795	noacc	0.32	-0.24	0.785714	-0.0714286
N0219J07	21-E02	1	15995055	AL669962	0.307692	-0.269231	0.846154	0
N0777P08	86-N16	1	16003019	noacc	0.32	-0.28	0.769231	-0.0769231
N0045I03	6-K01	1	16016801	AC015618	0.333333	-0.25	0.833333	0
N0272P24	81-E03	1	16035803	noacc	0.333333	-0.190476	0.785714	-0.0714286
N0497I03	43-K09	1	16129237	noacc	0.307692	-0.269231	0.785714	-0.0714286
N0605E05	85-E13	1	16135791	noacc	0.291667	-0.291667	0.846154	0
N0615L15	51-G08	1	16167327	noacc	0.307692	-0.269231	0.857143	0
M2317K11	77-M02	1	16222002	noacc	0.363636	-0.181818	0.846154	0
M2265N08	75-D04	1	16298263	noacc	0.333333	-0.259259	0.846154	0
N0346C15	30-O19	1	16319466	noacc	0.32	-0.24	0.846154	0
N0185G12	19-O07	1	16368322	noacc	0.307692	-0.269231	1	0
N0504L02	43-D09	1	16454085	noacc	0.32	-0.24	0.75	-0.0833333
N0034K18	5-M01	1	16479879	noacc	0.363636	-0.272727	0.75	-0.0833333
N0261J13	23-K14	1	16567189	noacc	0.307692	-0.269231	0.769231	-0.0769231
N0636C13	53-N09	1	16677443	noacc	0.35	-0.2	0.785714	-0.0714286
N0800F16	70-N23	1	16810809	noacc	0.32	-0.28	0.785714	-0.0714286
N0776D16	68-I05	1	16854831	noacc	0.333333	-0.190476	0.769231	-0.0769231
N0213M02	21-E13	1	16933126	noacc	0.333333	-0.25	0.785714	-0.0714286
N0468N09	40-D22	1	17111001	noacc	0.25	-0.25	0.785714	-0.0714286
N0711N17	61-A06	1	17232318	noacc	0.269231	-0.269231	0.769231	-0.0769231
M2009F07	73-E15	1	17365426	noacc	0.269231	-0.269231	0.846154	0
N0728G12	63-G03	1	17448505	noacc	0.26087	-0.26087	0.769231	-0.0769231
N0121A23	13-B12	1	17736439	AL356101	0.2	-0.32	0.818182	-0.0909091
N0017H21	3-E12	1	17736561	noacc	0.230769	-0.307692	0.75	-0.0833333
N0168M06	18-I01	1	17817795	noacc	0.25	-0.291667	0.785714	-0.0714286
N0511A13	43-L16	1	17933956	noacc	0.25	-0.25	0.727273	-0.0909091
N0164D21	17-F19	1	18002488	noacc	0.230769	-0.307692	0.769231	-0.0769231
N0412G09	35-B05	1	18088751	noacc	0.272727	-0.227273	0.769231	-0.0769231
N0466K16	40-B11	1	18107683	noacc	0.230769	-0.307692	0.769231	-0.0769231
N0306H04	26-P03	1	18357145	noacc	0.238095	-0.238095	0.785714	-0.0714286
N0362F04	32-K03	1	18389967	AC021622	0.230769	-0.307692	0.818182	-0.0909091
N0813E02	72-G21	1	18434806	noacc	0.25	-0.333333	0.785714	-0.0714286
N0644J10	54-L08	1	18570690	noacc	0.269231	-0.307692	0.785714	-0.0714286
N0657C12	56-I21	1	18674688	noacc	0.259259	-0.296296	0.769231	-0.0769231
N0371H15	32-J20	1	18732838	noacc	0.230769	-0.307692	0.846154	-0.0769231
N0800L04	70-P23	1	18873845	noacc	0.259259	-0.296296	0.785714	-0.0714286
N0795P13	70-K01	1	19029212	noacc	0.28	-0.28	0.785714	-0.0714286
N0746L12	64-N14	1	19143445	noacc	0.269231	-0.269231	0.769231	-0.0769231
N0460G22	39-L18	1	19286670	AL358253	0.24	-0.32	0.769231	-0.0769231
N0023N11	4-E03	1	19296642	AC023063	0.24	-0.28	0.769231	-0.0769231
N0066M04	8-K21	1	19385585	AL360079	0.2	-0.32	0.75	-0.0833333
N0805F05	71-C08	1	19521792	noacc	0.318182	-0.227273	0.714286	-0.142857
N0457M03	39-J09	1	19568818	noacc	0.25	-0.291667	0.666667	-0.0833333
M2014J23	73-M02	1	19643499	noacc	0.259259	-0.296296	0.692308	-0.0769231
N0186K03	19-G10	1	19726157	noacc	0.230769	-0.307692	0.692308	-0.0769231
N0374L07	82-E06	1	19781402	noacc	0.28	-0.32	0.692308	-0.0769231
N0242F23	22-B19	1	19891951	noacc	0.230769	-0.307692	0.692308	-0.0769231
F0481O13	88-C09	1	19894791	noacc	0.285714	-0.190476	0.666667	-0.0833333
N0710B09	86-M01	1	19905559	noacc	0.368421	-0.210526	0.692308	-0.0769231
N0367G13	32-O22	1	19943047	noacc	0.24	-0.32	0.75	0
N0401M16	82-L21	1	19952667	AL391357	0.269231	-0.346154	0.692308	-0.0769231
N0200J11	80-K04	1	20082243	AC022786	0.269231	-0.346154	0.692308	-0.0769231
N0293H01	25-D06	1	20148056	noacc	0.24	-0.32	0.636364	-0.0909091
M2190A06	75-I21	1	20331533	noacc	0.259259	-0.333333	0.692308	-0.0769231
N0685E01	58-J23	1	20393103	noacc	0.259259	-0.333333	0.692308	-0.0769231
N0657L17	56-M21	1	20463518	noacc	0.259259	-0.333333	0.714286	-0.0714286
N0713M24	61-M20	1	20521642	noacc	0.259259	-0.333333	0.714286	-0.0714286
N0474I18	41-G24	1	20580912	noacc	0.230769	-0.346154	0.6	-0.1
N0610E08	50-D16	1	20707782	noacc	0.173913	-0.391304	0.769231	-0.0769231
N0460H24	39-N06	1	20792886	noacc	0.272727	-0.272727	0.769231	-0.0769231
N0702G12	60-A14	1	20886221	AC026565	0.291667	-0.291667	0.785714	-0.0714286
N0598N19	49-L15	1	20990961	noacc	0.269231	-0.307692	0.75	-0.0833333
N0577A04	47-B14	1	21069873	noacc	0.333333	-0.277778	0.785714	-0.0714286
N0521N09	44-N01	1	21150152	noacc	0.208333	-0.375	0.785714	-0.0714286
N0132G19	14-D15	1	21197339	AL590103	0.230769	-0.346154	0.75	-0.0833333
N0598I15	49-J03	1	21281212	AC060819	0.259259	-0.333333	0.785714	-0.0714286
N0026H16	4-M18	1	21408575	AL590556	0.208333	-0.375	0.769231	-0.0769231
N0456M04	39-F13	1	21469271	noacc	0.25	-0.333333	0.833333	-0.0833333
N0415K20	82-H06	1	21717587	AL591122	0.230769	-0.346154	0.846154	0
N0134M09	14-P07	1	21733086	noacc	0.24	-0.32	0.846154	0
N0466J21	40-B03	1	21802567	AL358788	0.230769	-0.346154	0.916667	0
N0277F18	24-N05	1	21963014	AC025929	0.230769	-0.346154	0.846154	0
N0410J10	35-I06	1	22066918	noacc	0.259259	-0.333333	0.857143	0
N0695I08	59-H09	1	22154143	noacc	0.28	-0.32	0.846154	0
N0431G10	37-C22	1	22282628	noacc	0.296296	-0.333333	0.846154	0
N0109P19	12-O20	1	22415675	AC068311	0.296296	-0.333333	0.846154	0
N0077P05	9-C08	1	22445184	noacc	0.307692	-0.307692	0.769231	0
N0513J16	44-G11	1	22512331	noacc	0.307692	-0.346154	0.785714	0
N0043I13	5-J06	1	22685738	AL353585	0.296296	-0.333333	0.846154	0
N0809B05	71-H15	1	22749444	noacc	0.25	-0.333333	0.75	0
N0057F20	7-M15	1	22859807	noacc	0.269231	-0.307692	0.785714	0
N0818B10	87-M08	1	22866327	noacc	0.380952	-0.238095	0.785714	0
N0551M05	84-O22	1	22875533	noacc	0.333333	-0.238095	0.846154	0
N0705H24	60-F07	1	22911110	noacc	0.32	-0.28	0.785714	0
N0561B17	46b-D18	1	23045877	noacc	0.269231	-0.307692	0.769231	0
N0008D09	1-P20	1	23149151	noacc	0.296296	-0.296296	0.727273	0
M2155F18	74-P06	1	23249361	noacc	0.24	-0.32	0.75	0
N0125H04	90-O20	1	23327074	noacc	0.478261	-0.173913	0.846154	0
N0674O22	57-D04	1	23371293	noacc	0.28	-0.32	0.846154	0
N0023K15	4-C15	1	23406715	noacc	0.296296	-0.296296	0.846154	0
M2103F18	74-B05	1	23465885	noacc	0.307692	-0.269231	0.833333	0
N0384H10	33-H12	1	23521126	noacc	0.307692	-0.269231	0.8	0
N0100A07	11-I22	1	23610213	noacc	0.296296	-0.296296	0.923077	0
M2160K14	74-P22	1	23659763	noacc	0.307692	-0.307692	0.857143	0
N0043P07	5-N04	1	23708694	noacc	0.296296	-0.296296	0.857143	0
N0043N09	5-L16	1	23708695	noacc	0.307692	-0.269231	0.846154	0
N0191O23	19-J05	1	23728202	noacc	0.269231	-0.346154	0.846154	0
M2320E07	76-O14	1	23790585	noacc	0.307692	-0.346154	0.692308	-0.153846
N0580N24	48-E01	1	23828587	noacc	0.296296	-0.333333	0.785714	0
N0595I07	49-C14	1	23838771	noacc	0.307692	-0.346154	0.785714	0
M2215B03	75-K14	1	23943800	noacc	0.380952	-0.238095	0.769231	0
F0482C03	88-C11	1	23963430	noacc	0.291667	-0.333333	0.785714	0
N0442F15	83-O17	1	24017854	noacc	0.208333	-0.416667	0.75	0
N0295F15	25-N20	1	24024397	noacc	0.307692	-0.346154	0.833333	0
N0108J09	79-G08	1	24041629	AL662924	0.318182	-0.272727	0.75	0
N0550K07	46b-K13	1	24090633	noacc	0.25	-0.375	0.75	0
N0593L24	84-N20	1	24090633	noacc	0.296296	-0.333333	0.785714	0
N0459O20	39-J06	1	24290919	AC027704	0.296296	-0.333333	0.769231	0
N0597I07	49-O18	1	24372982	noacc	0.333333	-0.375	0.785714	0
N0448K03	38-L17	1	24458577	noacc	0.269231	-0.384615	0.785714	0
N0157K08	17-A09	1	24546257	noacc	0.32	-0.36	0.9	0
N0335G20	29-A24	1	24687098	noacc	0.307692	-0.346154	0.833333	0
F0487H18	88-G13	1	24998039	noacc	0.318182	-0.318182	0.818182	0
N0070P17	8-H17	1	25154030	AL606491	0.333333	-0.375	0.769231	0
N0109B04	90-K06	1	25198257	noacc	0.35	-0.3	0.769231	0
N0590J23	48-H16	1	25258503	noacc	0.318182	-0.318182	0.833333	0
N0065E18	8-C17	1	25285950	AC016183	0.333333	-0.375	0.846154	0
N0016E09	3-I19	1	25302992	noacc	0.307692	-0.346154	0.846154	0
N0229A14	21-L11	1	25362860	noacc	0.296296	-0.37037	0.769231	0
N0039G19	5-H13	1	25389490	AC010855	0.25	-0.45	0.785714	0
N0111D20	12-J03	1	25482826	AL592064	0.32	-0.36	0.666667	-0.0833333
N0050L24	78-N11	1	25546964	noacc	0.291667	-0.375	0.785714	0
N0349K08	30-L17	1	25646918	noacc	0.296296	-0.37037	0.785714	0
N0629P14	52-N18	1	25785126	noacc	0.296296	-0.37037	0.785714	0
N0423L24	36-N05	1	25826148	noacc	0.347826	-0.304348	0.75	0
N0758G19	66-K03	1	25975866	noacc	0.296296	-0.37037	0.75	0
N0443P17	38-E16	1	26111017	noacc	0.269231	-0.384615	0.846154	0
N0362I04	32-K17	1	26214993	noacc	0.347826	-0.304348	0.75	0
M2240C05	75-H17	1	26311153	noacc	0.333333	-0.333333	0.75	0
N0816P24	87-K22	1	26380843	noacc	0.318182	-0.318182	0.714286	0
N0492E20	83-F06	1	26410037	noacc	0.296296	-0.37037	0.714286	0
N0344H11	81-N06	1	26445034	AL356390	0.380952	-0.285714	0.666667	0
N0668B03	57-K23	1	26496432	noacc	0.291667	-0.375	0.692308	0
N1005F07	91-J20	1	26566120	noacc	0.25	-0.4375	0.692308	0
N0621I13	52-A15	1	26850771	noacc	0.269231	-0.384615	0.714286	0
N0793L08	87-I05	1	26867237	noacc	0.304348	-0.304348	0.714286	0
N0583I13	48-O01	1	26885465	noacc	0.307692	-0.346154	0.692308	0
N0973A19	91-J02	1	27006007	noacc	0.357143	-0.285714	0.714286	0
N0582D15	48-E23	1	27073221	noacc	0.24	-0.4	0.692308	0
N0553K16	46a-C18	1	27124334	noacc	0.269231	-0.384615	0.714286	0
N0427O24	37-A13	1	27289581	noacc	0.32	-0.32	0.666667	0
N0688M10	58-J20	1	27368382	noacc	0.307692	-0.384615	0.714286	0
N0762L23	66-J21	1	27392536	noacc	0.368421	-0.315789	0.714286	0
N0758C04	66-I09	1	27481437	noacc	0.296296	-0.37037	0.692308	0
N0559B09	46b-L07	1	27586835	noacc	0.28	-0.36	0.666667	0
N0667P18	57-K11	1	27617745	noacc	0.32	-0.32	0.769231	0
F0485J14	88-E13	1	28321107	noacc	0.347826	-0.304348	0.692308	0
N0793B04	69-N15	1	28321107	noacc	0.35	-0.3	0.727273	0
F0180P15	89-D03	1	28380519	AL714002	0.285714	-0.333333	0.692308	-0.0769231
N0318E23	27-D24	1	28488064	AC022766,AL645729	0.296296	-0.37037	0.636364	0
N0245H18	22-H09	1	28623148	noacc	0.296296	-0.37037	0.818182	0
N0265A07	23-D08	1	28657841	noacc	0.296296	-0.37037	0.714286	0
N0619P09	51-D06	1	28756729	noacc	0.291667	-0.375	0.769231	0
N0467D18	40-H11	1	28884633	AL590729	0.333333	-0.37037	0.75	0
N0026P17	4-B19	1	28911820	AC025145	0.333333	-0.37037	0.714286	0
N0242L13	80-B24	1	29053864	noacc	0.37037	-0.333333	0.666667	0
N0008J01	2-C01	1	29063739	AC011043	0.333333	-0.375	0.5	-0.25
N0081K03	9-J23	1	29077433	noacc	0.333333	-0.37037	0.75	0
N0501K07	43-G18	1	29205622	noacc	0.333333	-0.37037	0.642857	0
N0651G24	55-M24	1	29283677	noacc	0.346154	-0.346154	0.636364	0
N0810H18	91-L13	1	29310474	AL671862	0.461538	-0.230769	0.727273	0
N0793P02	69-F04	1	29349949	noacc	0.37037	-0.296296	0.692308	0
N0376P08	82-G06	1	29473834	noacc	0.346154	-0.384615	0.642857	0
N0179G08	18-F24	1	29645059	AL645944	0.333333	-0.37037	0.666667	0
N0343P08	90-L02	1	29649978	noacc	0.409091	-0.272727	0.636364	-0.0909091
N0333N08	81-D02	1	29653523	noacc	0.391304	-0.391304	0.666667	-0.0833333
N0168D14	18-E05	1	29730745	noacc	0.307692	-0.384615	0.714286	0
N0262L08	23-D07	1	29870385	noacc	0.346154	-0.346154	0.692308	0
N0705M17	60-H17	1	30008054	noacc	0.35	-0.25	0.714286	0
N0201L04	20-C08	1	30028616	noacc	0.333333	-0.37037	0.909091	0
N0099L20	11-G18	1	30204705	noacc	0.346154	-0.346154	0.833333	0
N0639P11	54-O01	1	30221480	noacc	0.347826	-0.347826	0.714286	0
N0282M04	25-K11	1	30337165	noacc	0.333333	-0.37037	0.692308	-0.0769231
N0294J15	25-J10	1	30502888	noacc	0.333333	-0.37037	0.75	0
N0051C12	6-P09	1	30658615	noacc	0.333333	-0.37037	0.769231	0
N0638H12	54-A23	1	30710715	noacc	0.333333	-0.37037	0.785714	0
N0201O14	20-C16	1	30898598	AL356320	0.333333	-0.37037	0.769231	0
N0490K07	42-D02	1	31003302	AC114495	0.333333	-0.37037	0.75	0
N0297M13	26-K15	1	31157824	noacc	0.307692	-0.384615	0.785714	0
N0637C08	85-K12	1	31215238	noacc	0.409091	-0.227273	0.545455	-0.272727
N0135H23	79-N21	1	31344583	AL592073	0.346154	-0.384615	0.785714	0
N0629A12	52-F22	1	31366074	noacc	0.346154	-0.384615	0.75	0
M2175L24	75-E15	1	31453112	noacc	0.32	-0.36	0.785714	0
N0073M07	90-A10	1	31457009	AC114488	0.428571	-0.285714	0.769231	0
N0580L17	48-C19	1	31501766	noacc	0.307692	-0.384615	0.818182	0
N0084A19	90-C22	1	31641814	AL354919	0.363636	-0.272727	0.785714	0
N0757P15	66-G21	1	31714520	noacc	0.363636	-0.272727	0.846154	0
N0467H18	40-H23	1	31798097	noacc	0.307692	-0.384615	0.833333	0
N0318L19	27-J02	1	31899895	noacc	0.333333	-0.37037	0.833333	0
N0277E16	24-L21	1	31931810	noacc	0.32	-0.36	0.833333	0
N0068H10	8-G14	1	31951100	noacc	0.346154	-0.346154	0.75	0
N0601F01	49-J14	1	31970778	noacc	0.434783	-0.217391	0.785714	0
N0358I24	31-B16	1	32121101	noacc	0.37037	-0.333333	0.785714	0
N0279P05	24-J06	1	32271182	AC025388	0.454545	-0.181818	0.833333	0
N0425I15	36-H12	1	32397520	noacc	0.37037	-0.333333	0.769231	0
N0014L10	2-H20	1	32502241	noacc	0.409091	-0.227273	0.769231	0
N0114B07	79-K10	1	32530048	AC114489	0.409091	-0.227273	0.727273	0
N0336O20	29-I16	1	32700924	AC114493	0.37037	-0.333333	0.769231	0
N0276H09	24-J13	1	32816132	AC083935	0.375	-0.333333	0.818182	0
N0133F09	14-F23	1	32839935	noacc	0.37037	-0.333333	0.769231	0
N0573P06	47-H07	1	32905348	noacc	0.384615	-0.346154	0.769231	0
N0777F21	68-A06	1	33051878	noacc	0.37037	-0.333333	0.769231	0
N0094H24	10-P17	1	33226849	noacc	0.384615	-0.307692	0.833333	0
N0433N19	37-D05	1	33245020	noacc	0.32	-0.36	0.769231	0
N0396A06	34-H19	1	33387808	noacc	0.37037	-0.333333	0.818182	0
N0051A20	6-P03	1	33548328	noacc	0.37037	-0.333333	0.785714	0
N0125D21	14-K03	1	33655465	noacc	0.37037	-0.333333	0.769231	0
N0114D07	12-P18	1	33732317	noacc	0.346154	-0.346154	0.785714	0
N0207N22	20-B06	1	33908026	AL607106	0.37037	-0.333333	0.785714	0
N0026F12	4-K18	1	33940810	AC022251,AL596224	0.37037	-0.333333	0.785714	0
N0652M21	55-J13	1	33963055	noacc	0.45	-0.2	0.846154	0
N0489I06	42-L21	1	34007494	noacc	0.37037	-0.296296	0.818182	0
N0166O15	17-N16	1	34075624	noacc	0.37037	-0.296296	0.785714	0
M2347M06	77-B17	1	34174913	noacc	0.409091	-0.227273	0.785714	0
N0076N20	9-K15	1	34201037	noacc	0.37037	-0.296296	0.785714	0
N0620G01	51-H12	1	34311939	noacc	0.36	-0.32	0.75	0
N0428M11	37-E23	1	34438753	noacc	0.434783	-0.217391	0.75	0
N0460N05	39-P04	1	34546960	noacc	0.37037	-0.296296	0.846154	0
N0664E08	56-F18	1	34555372	noacc	0.434783	-0.217391	0.769231	0
N0394E21	34-O20	1	34570400	noacc	0.434783	-0.217391	0.818182	0
N0665G19	56-L14	1	34652695	noacc	0.473684	-0.210526	0.769231	0
N0612O20	51-C11	1	34684669	noacc	0.37037	-0.296296	0.785714	0
N0144M09	15-F16	1	34802914	noacc	0.37037	-0.296296	0.769231	0
N0563C02	46b-L20	1	34930477	AL359926	0.36	-0.32	0.785714	0
N0010D24	2-O15	1	34975796	AC026026	0.37037	-0.296296	0.785714	0
N0158E15	17-E15	1	35080481	noacc	0.37037	-0.296296	0.769231	0
N0075L23	9-C07	1	35134842	noacc	0.384615	-0.269231	0.785714	0
N0745H03	64-B06	1	35250011	noacc	0.409091	-0.272727	0.769231	0
N0809M04	71-P01	1	35365838	noacc	0.346154	-0.307692	0.714286	-0.0714286
N0452M14	39-K23	1	35435107	noacc	0.384615	-0.307692	0.769231	0
N0435D07	83-G15	1	35514164	AL354864	0.380952	-0.238095	0.785714	0
N0595E21	84-P18	1	35558971	noacc	0.37037	-0.296296	0.769231	0
N0159J11	17-O09	1	35667544	AC067907	0.37037	-0.296296	0.769231	0
N0776D13	68-I03	1	35873145	noacc	0.36	-0.28	0.785714	0
N0805F09	71-C12	1	35951347	noacc	0.384615	-0.269231	0.769231	0
N0519P05	44-D11	1	36082840	noacc	0.384615	-0.307692	0.769231	0
N0238O13	90-N13	1	36120807	AL360074	0.409091	-0.227273	0.785714	0
N0268J15	24-G09	1	36155974	AL591845	0.434783	-0.217391	0.833333	0
N0702B17	60-O01	1	36260181	noacc	0.375	-0.291667	0.75	0
N0593A21	49-E11	1	36358633	noacc	0.37037	-0.296296	0.769231	0
M2013G23	73-I10	1	36492241	noacc	0.37037	-0.259259	0.785714	0
N0068O02	8-I14	1	36530707	noacc	0.333333	-0.259259	0.785714	0
N0005J09	1-L01	1	36626334	noacc	0.333333	-0.25	0.769231	0
N0266M12	23-P04	1	36771141	AC026501	0.37037	-0.259259	0.769231	0
N0730E03	63-O03	1	36824382	noacc	0.37037	-0.259259	0.75	0
N0020P17	3-B16	1	36935621	AC027422	0.346154	-0.269231	0.846154	0
N0345F04	30-G03	1	37048904	noacc	0.4	-0.24	0.75	0
N0454E03	39-C18	1	37103104	noacc	0.434783	-0.173913	0.769231	0
N0460H23	39-N04	1	37178480	noacc	0.37037	-0.259259	0.75	0
N0508M23	43-D14	1	37291580	noacc	0.36	-0.28	0.75	0
N0560P20	84-H13	1	37351213	noacc	0.421053	-0.210526	0.769231	0
N0566C13	84-N07	1	37480991	AL513220	0.384615	-0.230769	0.785714	0
N0100D11	11-M06	1	37557948	noacc	0.384615	-0.269231	0.785714	0
N0109P14	12-O18	1	37596827	noacc	0.407407	-0.259259	0.785714	0
N0410H14	35-I02	1	37736919	noacc	0.363636	-0.272727	0.642857	-0.214286
N0047J03	90-K17	1	37877675	noacc	0.45	-0.15	0.785714	-0.0714286
N0394F04	34-O22	1	37894032	noacc	0.454545	-0.181818	0.846154	0
N0775L13	68-E11	1	37955588	AC021886	0.423077	-0.230769	0.846154	0
N0214L19	80-B23	1	38070393	AL390839	0.428571	-0.190476	0.692308	0
N0605D16	85-E11	1	38140688	noacc	0.375	-0.291667	0.785714	0
N0329N22	81-P05	1	38222764	AL513479	0.375	-0.291667	0.833333	0
N0633P10	85-I02	1	38310536	noacc	0.407407	-0.296296	0.769231	0
N0368J17	32-L09	1	38399832	noacc	0.444444	-0.296296	0.769231	0
N0165L19	17-F16	1	38543175	noacc	0.444444	-0.296296	0.785714	0
N0679G09	58-I03	1	38597690	noacc	0.407407	-0.296296	0.714286	0
N0364J18	82-M07	1	38627340	AC011850	0.4	-0.32	0.571429	-0.142857
N0608G12	50-J01	1	38683218	noacc	0.416667	-0.25	0.769231	0
N0445L12	38-K22	1	38754395	noacc	0.461538	-0.230769	0.785714	0
N0345N12	30-K19	1	38921696	noacc	0.461538	-0.230769	0.785714	0
N0528I12	45-E23	1	39060869	noacc	0.444444	-0.259259	0.692308	0
N0659O09	56-K10	1	39092991	noacc	0.444444	-0.259259	0.692308	0
N0319E14	27-L20	1	39108641	noacc	0.478261	-0.217391	0.714286	0
N0216E21	21-K13	1	39239592	noacc	0.47619	-0.285714	0.666667	0
N0087O01	79-I07	1	39276596	AL137853	0.409091	-0.227273	0.714286	-0.0714286
N0069E11	8-M06	1	39334929	AL365277	0.44	-0.24	0.785714	0
N0314P18	27-I10	1	39434493	AC073835	0.444444	-0.259259	0.769231	0
M2001D20	72-L03	1	39533450	noacc	0.444444	-0.259259	0.785714	0
N0428O04	37-G03	1	39576027	noacc	0.444444	-0.259259	0.769231	0
N0318B17	27-B24	1	39728758	noacc	0.444444	-0.259259	0.727273	0
M2180H16	75-G05	1	39797019	noacc	0.423077	-0.269231	0.769231	0
N0419E08	36-M15	1	39821070	noacc	0.444444	-0.259259	0.727273	0
M2204G02	75-E06	1	39851066	noacc	0.423077	-0.269231	0.75	0
N0747C18	65-A11	1	39863120	noacc	0.444444	-0.259259	0.785714	0
N0350G05	30-D12	1	40002242	noacc	0.407407	-0.259259	0.636364	-0.0909091
N0122E09	13-L02	1	40172910	noacc	0.478261	-0.304348	0.666667	0
N0585B06	48-E16	1	40323983	noacc	0.461538	-0.230769	0.769231	0
N0656D10	56-C17	1	40396185	AL603839	0.48	-0.24	0.75	0
N0717E06	61-L04	1	40398077	noacc	0.461538	-0.269231	0.785714	0
M2003N11	77-C21	1	40476925	noacc	0.434783	-0.217391	0.769231	0
N0280O10	24-N02	1	40483532	noacc	0.423077	-0.269231	0.818182	0
N0644L15	54-L20	1	40550991	noacc	0.461538	-0.230769	0.769231	0
N0708H15	60-L24	1	40594896	noacc	0.434783	-0.217391	0.785714	0
N0652O05	55-L01	1	40735931	noacc	0.458333	-0.25	0.666667	-0.0833333
N0348A07	30-B09	1	40859790	AL391730	0.461538	-0.269231	0.846154	0
N0316O06	27-H01	1	41007003	noacc	0.423077	-0.307692	0.636364	-0.0909091
N0164K22	17-J23	1	41089989	noacc	0.444444	-0.259259	0.785714	0
N0399E06	34-D22	1	41179538	AC093151	0.48	-0.24	0.769231	0
N1006C08	91-J22	1	41346790	noacc	0.5	-0.166667	0.642857	-0.142857
N0595K03	49-C16	1	41388724	noacc	0.48	-0.24	0.846154	0
N0092H18	10-O20	1	41579147	noacc	0.407407	-0.296296	0.833333	0
N0413J19	35-J19	1	41693112	noacc	0.407407	-0.296296	0.785714	0
N0499B14	43-M21	1	41757289	noacc	0.407407	-0.296296	0.769231	-0.0769231
N0045C15	6-G11	1	41884583	AC008022	0.407407	-0.296296	0.818182	0
N0799L22	70-L05	1	41974022	noacc	0.375	-0.333333	0.714286	-0.0714286
N0558M13	46b-J17	1	42090132	noacc	0.384615	-0.307692	0.769231	0
N0096H10	10-P14	1	42247054	noacc	0.384615	-0.346154	0.692308	-0.0769231
N0105J15	12-C17	1	42358357	noacc	0.518519	-0.222222	0.666667	0
N0483I17	42-M05	1	42518637	noacc	0.444444	-0.259259	0.692308	0
N0336K05	29-I02	1	42630262	noacc	0.444444	-0.259259	0.692308	0
N0125O01	14-O05	1	42781758	noacc	0.444444	-0.259259	0.642857	0
N0281F19	25-A01	1	42850740	noacc	0.48	-0.28	0.583333	0
N0113C10	12-F24	1	42973893	noacc	0.407407	-0.296296	0.615385	-0.0769231
N0035J13	5-E04	1	42975321	noacc	0.423077	-0.269231	0.636364	0
N0297L05	26-K05	1	43107565	noacc	0.444444	-0.259259	0.642857	0
N0090B12	10-M23	1	43253844	AL355519	0.461538	-0.230769	0.642857	0
N0150L19	16-C18	1	43412121	noacc	0.48	-0.24	0.692308	0
N0339E04	29-D17	1	43516164	noacc	0.444444	-0.222222	0.642857	0
N0323B10	28-C20	1	43604598	noacc	0.461538	-0.269231	0.615385	0
N0210H02	20-J02	1	43665303	AC069038	0.5	-0.136364	0.692308	0
F0542I22	88-B15	1	43689900	noacc	0.5	-0.192308	0.642857	0
N0662O03	85-N11	1	43779883	noacc	0.52381	-0.142857	0.615385	0
N0419A24	36-K13	1	43789463	noacc	0.5	-0.192308	0.692308	0
N0445G20	83-A22	1	43844091	noacc	0.5	-0.192308	0.615385	0
N0802K22	87-A06	1	43934846	noacc	0.538462	-0.192308	0.642857	0
N0076O14	9-K19	1	43993499	noacc	0.538462	-0.153846	0.692308	0
N0570P14	84-P21	1	44013941	AL356653	0.47619	-0.142857	0.615385	0
N0076I08	9-I11	1	44149446	noacc	0.56	-0.2	0.642857	0
N0164M17	17-L19	1	44202364	noacc	0.538462	-0.153846	0.727273	0
N0761L18	66-O20	1	44344387	noacc	0.518519	-0.185185	0.615385	0
N0007P12	1-P02	1	44411739	AC019268	0.541667	-0.166667	0.666667	0
N0788F03	69-K21	1	44587378	noacc	0.5	-0.192308	0.615385	0
N0069J16	8-O12	1	44808222	AL359473	0.48	-0.2	0.666667	0
N0154C15	16-L21	1	44999567	noacc	0.538462	-0.153846	0.75	0
N0452L15	39-K17	1	45150183	noacc	0.518519	-0.185185	0.642857	0
N0782K14	68-L11	1	45229185	noacc	0.518519	-0.185185	0.666667	0
N0001J21	1-G17	1	45384326	noacc	0.538462	-0.153846	0.615385	0
N0183P01	19-E07	1	45507910	noacc	0.518519	-0.185185	0.571429	0
N0767N06	67-O23	1	45522403	AL604028	0.541667	-0.208333	0.636364	0
N0743A18	64-B23	1	45626511	noacc	0.541667	-0.208333	0.571429	0
N0735A05	63-B08	1	45683804	AL603888	0.48	-0.2	0.538462	-0.0769231
N0200M07	20-O23	1	45739354	noacc	0.481481	-0.222222	0.615385	-0.0769231
N0165N17	17-H14	1	45858197	noacc	0.458333	-0.25	0.615385	-0.0769231
N0112C15	12-P11	1	46013118	AL360086	0.5	-0.192308	0.461538	-0.153846
M2270C03	75-F02	1	46110962	noacc	0.375	-0.375	0.8	0
N0165O06	17-H20	1	46218440	noacc	0.518519	-0.222222	0.615385	-0.0769231
N0004M03	1-F05	1	46410792	noacc	0.538462	-0.192308	0.538462	-0.0769231
N0008J09	2-C05	1	46498432	AC013593,AL593856	0.518519	-0.222222	0.545455	-0.0909091
N0384I18	33-H22	1	46579538	noacc	0.5	-0.230769	0.583333	-0.0833333
N0585B20	48-E20	1	46700214	noacc	0.44	-0.28	0.571429	-0.0714286
N0705G19	60-F01	1	46849357	noacc	0.5	-0.230769	0.571429	-0.0714286
N0624P10	52-G20	1	46919078	noacc	0.481481	-0.259259	0.571429	-0.0714286
N0178C19	18-B10	1	47071876	noacc	0.5	-0.230769	0.571429	-0.0714286
N0332M15	29-I09	1	47102156	AL513322	0.481481	-0.259259	0.666667	-0.0833333
N0801E19	70-D16	1	47130356	noacc	0.461538	-0.269231	0.571429	0
N0165I13	17-D20	1	47244193	noacc	0.481481	-0.259259	0.615385	-0.0769231
N0458M05	39-P21	1	47399523	noacc	0.481481	-0.259259	0.636364	-0.0909091
N0045M02	6-M03	1	47457634	noacc	0.461538	-0.269231	0.571429	-0.0714286
N0543D05	45-D22	1	47494494	AC013447,AL691459	0.478261	-0.217391	0.615385	-0.0769231
N0797P21	70-K06	1	47544062	noacc	0.461538	-0.269231	0.571429	-0.0714286
N0561A23	84-H15	1	47577515	noacc	0.481481	-0.259259	0.571429	-0.0714286
N0119B02	13-F01	1	47625173	noacc	0.458333	-0.291667	0.5	-0.1
N0330M19	81-P13	1	47632384	AC096541	0.45	-0.25	0.5	-0.0833333
N0039A02	5-F07	1	47693334	noacc	0.481481	-0.259259	0.538462	-0.0769231
N0655A01	55-J18	1	47815779	noacc	0.5	-0.230769	0.461538	-0.0769231
N0252A04	22-B16	1	48105666	AL359959	0.481481	-0.259259	0.583333	-0.0833333
N0026H15	4-M16	1	48155553	noacc	0.444444	-0.296296	0.538462	-0.0769231
N0430G23	37-O11	1	48225928	noacc	0.461538	-0.307692	0.555556	-0.111111
N0093C10	10-F11	1	48430212	AC023341	0.44	-0.32	0.636364	-0.0909091
N0715D13	61-J11	1	48537391	noacc	0.444444	-0.296296	0.5	-0.0714286
N0353J23	31-M15	1	48781920	noacc	0.444444	-0.296296	0.538462	-0.0769231
N0094O18	10-B24	1	48866808	noacc	0.444444	-0.296296	0.583333	-0.0833333
N0421N22	36-O12	1	49025728	noacc	0.444444	-0.296296	0.5	-0.1
N0558D23	46b-H13	1	49262428	noacc	0.416667	-0.291667	0.5	-0.0833333
N0145E23	15-J06	1	49404648	noacc	0.444444	-0.296296	0.538462	-0.0769231
N0698L03	59-J14	1	49487713	noacc	0.423077	-0.307692	0.5	-0.0714286
N0266K13	23-N18	1	49680565	noacc	0.444444	-0.296296	0.538462	-0.0769231
N0475I08	41-O18	1	49769798	noacc	0.444444	-0.296296	0.5	-0.0833333
N0680C11	58-M17	1	49918345	noacc	0.458333	-0.25	0.538462	-0.0769231
N0670L22	57-K10	1	49977878	noacc	0.458333	-0.291667	0.5	-0.0714286
N0183G22	19-C03	1	50097329	AC026568,AC084169,AL596275	0.444444	-0.296296	0.538462	-0.0769231
N0367O03	32-F17	1	50202701	noacc	0.444444	-0.296296	0.5	-0.0833333
N0544H17	45-J14	1	50346015	noacc	0.434783	-0.26087	0.5	-0.0714286
N0670L05	57-K08	1	50462000	noacc	0.423077	-0.307692	0.5	-0.0714286
N0480P12	42-A03	1	50690954	noacc	0.444444	-0.296296	0.538462	-0.0769231
N0116M11	13-E12	1	50708276	AL359977	0.423077	-0.307692	0.5	-0.0714286
N0278J17	24-D06	1	50796307	AL590455	0.4	-0.28	0.5	-0.0833333
N0186C18	19-E12	1	50927968	noacc	0.407407	-0.296296	0.5	-0.0833333
N0682P18	58-O14	1	51090296	noacc	0.44	-0.32	0.5	-0.0714286
N0088E11	10-C21	1	51391345	noacc	0.407407	-0.333333	0.538462	-0.0769231
N0350N19	30-J10	1	51543475	AL359271	0.407407	-0.333333	0.538462	-0.0769231
N0469M21	40-J22	1	51644851	noacc	0.407407	-0.333333	0.583333	-0.0833333
N0087O13	10-A21	1	51677489	noacc	0.384615	-0.346154	0.5	-0.0714286
N0091A18	10-G14	1	51727145	AL445685	0.407407	-0.333333	0.5	-0.0833333
N0066G13	8-I23	1	51771392	noacc	0.423077	-0.307692	0.5	-0.0833333
N0708I13	60-N06	1	51864442	noacc	0.407407	-0.333333	0.461538	-0.0769231
N0601F17	49-J24	1	52008201	noacc	0.423077	-0.307692	0.416667	-0.0833333
N0155O18	16-J10	1	52114805	AL513218	0.423077	-0.307692	0.538462	-0.0769231
N0043F06	5-H08	1	52249457	AC023543	0.407407	-0.333333	0.545455	-0.0909091
M2130O01	74-F20	1	52357594	noacc	0.407407	-0.333333	0.5	-0.0833333
N0452I17	39-I13	1	52409287	AL391984	0.461538	-0.269231	0.538462	-0.0769231
N0537L08	45-B23	1	52543738	noacc	0.461538	-0.269231	0.538462	-0.0769231
N0712H04	61-E08	1	52646508	noacc	0.423077	-0.307692	0.461538	-0.0769231
M2235M04	75-H01	1	52757235	noacc	0.4	-0.32	0.538462	-0.0769231
N0627G19	52-N13	1	52766030	noacc	0.423077	-0.307692	0.583333	-0.0833333
N0562F12	46b-J14	1	52860464	noacc	0.44	-0.28	0.461538	-0.0769231
N0351E14	30-N16	1	53057671	noacc	0.407407	-0.333333	0.5	-0.0714286
N0029L06	4-P13	1	53059180	noacc	0.391304	-0.304348	0.538462	-0.0769231
N0809G07	71-J19	1	53186939	noacc	0.44	-0.28	0.5	-0.0714286
N0096E15	10-P04	1	53274199	noacc	0.407407	-0.296296	0.538462	0
N0325F02	81-L13	1	53365135	noacc	0.333333	-0.333333	0.461538	-0.0769231
N0789L03	87-E03	1	53395635	noacc	0.384615	-0.307692	0.454545	-0.0909091
N0254L18	22-L18	1	53488650	noacc	0.407407	-0.296296	0.5	-0.0714286
N0048C04	6-M22	1	53498408	noacc	0.407407	-0.296296	0.538462	-0.0769231
N0323E04	28-E04	1	53515496	noacc	0.384615	-0.307692	0.538462	-0.0769231
N0187B22	19-I10	1	53632294	noacc	0.407407	-0.296296	0.545455	-0.0909091
N0195G13	19-J10	1	53685438	noacc	0.407407	-0.296296	0.5	-0.0714286
N0431J10	37-E14	1	53702844	noacc	0.434783	-0.26087	0.416667	-0.0833333
N0084E06	9-F20	1	53863855	noacc	0.444444	-0.296296	0.538462	-0.0769231
N0323C05	28-C24	1	53965532	noacc	0.44	-0.32	0.5	-0.0714286
N0092H03	10-O12	1	54106565	noacc	0.44	-0.32	0.538462	-0.0769231
N0433C03	37-B03	1	54237330	noacc	0.444444	-0.296296	0.538462	-0.0769231
N0154H10	16-N19	1	54371995	noacc	0.444444	-0.333333	0.5	-0.0714286
N0240D10	22-C18	1	54383212	AL590093	0.5	-0.2	0.538462	-0.0769231
N0425H22	36-H08	1	54457718	noacc	0.481481	-0.296296	0.538462	-0.0769231
N0275N17	24-H07	1	54560451	noacc	0.5	-0.269231	0.538462	-0.0769231
N0012C17	2-B05	1	54650958	AC009946,AL590440	0.461538	-0.307692	0.5	-0.0714286
N0012C19	2-B07	1	54653495	noacc	0.481481	-0.296296	0.5	-0.0714286
N0627J09	52-P07	1	54765583	noacc	0.481481	-0.296296	0.615385	-0.0769231
N0109I02	12-K24	1	54867583	AC091609	0.461538	-0.307692	0.384615	-0.153846
N0387E03	34-C05	1	55067008	noacc	0.423077	-0.307692	0.3	-0.1
N0791G04	69-B15	1	55175675	noacc	0.461538	-0.269231	0.333333	-0.0833333
N0395E05	34-D21	1	55269506	noacc	0.444444	-0.296296	0.333333	-0.0833333
N0365M18	32-G12	1	55417676	AC055885,AL603840	0.461538	-0.269231	0.333333	-0.0833333
N0447E04	38-D23	1	55584535	noacc	0.458333	-0.333333	0.25	-0.0833333
N0306P02	26-B14	1	55768135	noacc	0.423077	-0.307692	0.307692	-0.0769231
N0769I07	67-K10	1	55823387	noacc	0.458333	-0.291667	0.230769	-0.0769231
N0613A17	51-C19	1	55937618	noacc	0.423077	-0.307692	0.25	-0.0833333
N0606D16	50-I08	1	56052919	noacc	0.444444	-0.296296	0.285714	-0.0714286
N0802D18	70-L06	1	56177563	noacc	0.423077	-0.307692	0.285714	-0.0714286
N0798A22	70-K14	1	56192831	AC025963	0.407407	-0.296296	0.230769	-0.0769231
N0147B11	15-P24	1	56271292	noacc	0.461538	-0.269231	0.307692	-0.0769231
N0347O14	30-B01	1	56391178	noacc	0.458333	-0.25	0.285714	-0.0714286
N0650C20	55-G16	1	56531316	noacc	0.444444	-0.296296	0.25	-0.0833333
N0367O01	32-F13	1	56602424	noacc	0.409091	-0.363636	0.4	-0.1
N0123K23	14-A09	1	56677921	AL365177	0.444444	-0.296296	0.333333	-0.166667
M2005O09	72-F12	1	56772290	noacc	0.423077	-0.307692	0.285714	-0.0714286
N0367N23	32-F11	1	56864625	noacc	0.444444	-0.296296	0.333333	-0.0833333
N0725A01	62-P13	1	56993996	noacc	0.44	-0.28	0.285714	-0.0714286
N0711A19	61-K05	1	57242156	noacc	0.44	-0.28	0.285714	-0.0714286
N0024B09	78-G16	1	57257858	noacc	0.454545	-0.272727	0.25	-0.0833333
N0243M12	80-D04	1	57299544	AL359739	0.36	-0.36	0.428571	0
N0145H07	79-F22	1	57414575	noacc	0.458333	-0.291667	0.285714	-0.0714286
N0749L17	65-A18	1	57454737	noacc	0.423077	-0.307692	0.230769	-0.0769231
N0208L07	20-D16	1	57620161	noacc	0.444444	-0.296296	0.307692	-0.0769231
N0768B05	67-A18	1	57691792	noacc	0.423077	-0.307692	0.230769	-0.0769231
N0684M24	58-H21	1	57803888	noacc	0.4	-0.32	0.357143	-0.0714286
N0012L18	2-H09	1	57844932	AC016419	0.444444	-0.296296	0.384615	-0.0769231
N0636K17	53-B14	1	58013413	noacc	0.444444	-0.296296	0.357143	-0.0714286
N0018M18	3-O10	1	58161390	noacc	0.461538	-0.269231	0.307692	-0.0769231
N0588L12	48-L09	1	58320441	noacc	0.423077	-0.307692	0.384615	-0.0769231
N0342F23	29-D20	1	58327600	AL365187	0.444444	-0.296296	0.357143	-0.0714286
N0454N17	39-I14	1	58484249	noacc	0.423077	-0.307692	0.363636	-0.0909091
N0162J04	17-O02	1	58510504	AL450024	0.444444	-0.296296	0.384615	-0.0769231
N0045F22	6-I11	1	58685011	AC015610,AC080177	0.461538	-0.269231	0.333333	-0.0833333
N0206P01	20-N03	1	58698038	noacc	0.461538	-0.269231	0.357143	-0.0714286
N0010A17	2-M13	1	58904810	AC016414	0.434783	-0.304348	0.333333	-0.0833333
N0592P11	49-C23	1	59022574	noacc	0.461538	-0.307692	0.357143	-0.0714286
M2003P09	72-B02	1	59070556	noacc	0.423077	-0.307692	0.384615	-0.0769231
N0467C18	40-F19	1	59102770	AC093424	0.434783	-0.26087	0.384615	-0.0769231
N0316F18	27-B23	1	59224212	AC069129	0.444444	-0.296296	0.272727	-0.0909091
N0242B09	22-B03	1	59374848	AL713859	0.423077	-0.307692	0.384615	-0.0769231
N0066M21	78-J16	1	59406212	noacc	0.44	-0.32	0.384615	-0.0769231
N0354P07	82-E21	1	59516285	noacc	0.423077	-0.307692	0.25	-0.0833333
N0475B24	41-M02	1	59623648	noacc	0.48	-0.24	0.272727	-0.0909091
N0013N22	2-B02	1	59666870	noacc	0.423077	-0.307692	0.285714	-0.0714286
N0479E21	41-F06	1	59691402	AL445285	0.458333	-0.291667	0.272727	-0.0909091
N0123H07	13-P24	1	59807527	noacc	0.444444	-0.296296	0.333333	-0.0833333
N0541N13	45-P07	1	59918849	AC021913	0.423077	-0.346154	0.3	-0.1
N0706N07	60-B18	1	59972544	noacc	0.423077	-0.307692	0.285714	-0.0714286
N0363E22	32-M19	1	60184996	noacc	0.384615	-0.346154	0.307692	-0.0769231
N0776H12	86-L10	1	60356152	AL606803	0.384615	-0.346154	0.230769	-0.0769231
N0025A21	4-A04	1	60393064	AC021696	0.384615	-0.346154	0.307692	-0.0769231
N0436K08	37-D12	1	60505610	AC099792	0.423077	-0.346154	0.3	-0.1
N0364M11	32-A22	1	60649316	noacc	0.407407	-0.333333	0.363636	-0.0909091
N0032I17	4-P24	1	60776381	AC096534	0.407407	-0.333333	0.272727	-0.0909091
N0717I12	61-N06	1	60905224	noacc	0.407407	-0.333333	0.230769	-0.0769231
N0108D17	12-C14	1	60976421	noacc	0.44	-0.28	0.285714	-0.0714286
N0232E07	21-H24	1	61117054	noacc	0.346154	-0.384615	0.166667	-0.166667
N0689O24	59-A11	1	61305848	noacc	0.384615	-0.307692	0.230769	-0.0769231
N0001K15	1-G23	1	61448459	AC010759	0.384615	-0.307692	0.230769	0
F0605A18	88-H22	1	61498772	noacc	0.32	-0.36	0.357143	-0.0714286
N0138I13	79-B04	1	61592413	noacc	0.375	-0.416667	0.285714	-0.0714286
N0571K22	84-B06	1	61631244	AL449143	0.380952	-0.285714	0.230769	-0.0769231
N0805D13	87-C22	1	61643268	noacc	0.380952	-0.285714	0.307692	-0.0769231
N0119G24	13-H13	1	61649223	noacc	0.277778	-0.444444	0.25	-0.0833333
N0055I04	7-C13	1	61718625	noacc	0.32	-0.4	0.307692	-0.0769231
N0127K10	79-J05	1	61768357	noacc	0.391304	-0.304348	0.285714	-0.0714286
N0727C20	86-G24	1	61830162	noacc	0.36	-0.36	0.307692	-0.153846
N0565K24	47-G17	1	61857842	noacc	0.363636	-0.318182	0.307692	-0.0769231
N0624D22	52-A18	1	61951566	noacc	0.363636	-0.318182	0.285714	-0.0714286
N0185E18	19-M19	1	62029857	noacc	0.384615	-0.346154	0.285714	-0.0714286
N0746E15	64-J10	1	62098323	noacc	0.37037	-0.37037	0.333333	-0.0833333
N0293K19	25-F06	1	62279623	AL451044	0.37037	-0.37037	0.307692	-0.0769231
N0611A01	50-H24	1	62388729	noacc	0.37037	-0.37037	0.333333	-0.0833333
N0637F13	53-H14	1	62467606	noacc	0.37037	-0.37037	0.230769	-0.0769231
N0456A02	39-B15	1	62603108	AC119425	0.37037	-0.37037	0.307692	-0.0769231
N0013M04	2-P11	1	62618851	AC022575,AC084307	0.37037	-0.37037	0.333333	-0.0833333
N0005P04	1-P05	1	62780606	AL162400	0.384615	-0.346154	0.307692	-0.0769231
N0818K02	72-F21	1	62847815	noacc	0.37037	-0.37037	0.230769	-0.0769231
N0810G02	71-F06	1	62979214	noacc	0.409091	-0.318182	0.333333	0
N0673C04	57-H17	1	63097526	noacc	0.32	-0.4	0.285714	0
N0445I18	38-K08	1	63177287	noacc	0.37037	-0.37037	0.230769	-0.0769231
M2015B04	73-M18	1	63257907	noacc	0.380952	-0.285714	0.307692	-0.0769231
N0384L12	33-J08	1	63357397	noacc	0.384615	-0.346154	0.307692	-0.0769231
N0425O10	36-H24	1	63482941	noacc	0.37037	-0.37037	0.307692	-0.153846
N0035C14	5-O21	1	63629781	noacc	0.37037	-0.37037	0.416667	-0.0833333
N0522H23	44-P13	1	63726476	AL359769	0.315789	-0.421053	0.272727	-0.181818
N0746P17	64-P22	1	63906808	noacc	0.333333	-0.375	0.307692	-0.0769231
N0105I06	12-C05	1	64017905	AL592184	0.37037	-0.37037	0.307692	-0.0769231
N0281O19	25-C23	1	64190914	AC061976	0.346154	-0.346154	0.285714	-0.0714286
N0093F23	10-H15	1	64351376	noacc	0.333333	-0.37037	0.230769	-0.0769231
N0442I03	38-A04	1	64532292	noacc	0.307692	-0.384615	0.285714	-0.0714286
N0391L18	34-E20	1	64635395	noacc	0.333333	-0.37037	0.285714	-0.0714286
N0034E08	5-K03	1	64741438	noacc	0.346154	-0.384615	0.307692	-0.0769231
N0101O11	90-I02	1	64786754	noacc	0.318182	-0.318182	0.285714	-0.142857
N0726F23	62-H22	1	64965086	noacc	0.307692	-0.384615	0.307692	-0.0769231
N0469G08	40-H20	1	65057302	noacc	0.346154	-0.384615	0.25	-0.0833333
M2008P08	73-C21	1	65157629	noacc	0.36	-0.36	0.25	-0.0833333
N0282E16	25-G03	1	65243788	noacc	0.37037	-0.333333	0.307692	-0.0769231
N0410H13	35-G24	1	65328270	noacc	0.37037	-0.333333	0.272727	-0.0909091
N0731H18	63-G18	1	65399386	noacc	0.375	-0.291667	0.307692	-0.0769231
N0808L20	71-F19	1	65504495	noacc	0.333333	-0.375	0.214286	-0.142857
N0610F12	50-F02	1	65624488	noacc	0.346154	-0.384615	0.272727	-0.0909091
N0018D17	3-K08	1	65670061	noacc	0.37037	-0.37037	0.285714	-0.0714286
N0348H06	30-D05	1	65815993	noacc	0.384615	-0.384615	0.230769	-0.0769231
N0360E07	31-P24	1	66000841	AL357273	0.384615	-0.346154	0.444444	-0.111111
N0607G09	50-D03	1	66053717	noacc	0.347826	-0.391304	0.285714	-0.0714286
N0500D11	83-L04	1	66065619	noacc	0.318182	-0.363636	0.285714	-0.0714286
N0798J14	87-M15	1	66128593	noacc	0.318182	-0.363636	0.230769	-0.0769231
N0010D05	2-O09	1	66251183	AC016508	0.37037	-0.37037	0.307692	-0.0769231
N0097G08	11-G03	1	66449797	noacc	0.318182	-0.363636	0.230769	-0.0769231
N0174B10	18-B15	1	66460803	noacc	0.333333	-0.37037	0.285714	-0.0714286
N0266I14	23-N14	1	66531301	AL354978	0.333333	-0.37037	0.307692	-0.0769231
N0381L12	33-H15	1	66572444	noacc	0.333333	-0.37037	0.285714	-0.0714286
N0253I21	22-H16	1	66686423	noacc	0.346154	-0.346154	0.285714	-0.0714286
N0281L19	25-C07	1	66868991	noacc	0.346154	-0.346154	0.307692	-0.0769231
N0384C24	33-F20	1	67024674	noacc	0.346154	-0.384615	0.333333	-0.0833333
N0102M16	11-B24	1	67103985	AL358512	0.346154	-0.346154	0.333333	-0.0833333
N0055O04	7-E11	1	67234231	noacc	0.333333	-0.37037	0.25	-0.0833333
N0764P11	66-J06	1	67359130	noacc	0.307692	-0.384615	0.230769	-0.0769231
N0746B05	64-H06	1	67485540	noacc	0.32	-0.36	0.307692	0
N0714F22	61-B17	1	67516316	noacc	0.333333	-0.37037	0.307692	0
N0422P08	36-F21	1	67607111	AL391703	0.307692	-0.346154	0.384615	0
N0300N02	26-I06	1	67783882	AC009625	0.185185	-0.444444	0.230769	-0.153846
N0112C05	12-P07	1	67796524	noacc	0.259259	-0.37037	0.333333	0
N0621B07	51-N20	1	67874285	noacc	0.230769	-0.384615	0.153846	-0.0769231
N0518D03	44-K12	1	67937249	AL513284	0.259259	-0.37037	0.222222	0
N0451L02	39-A17	1	67964823	noacc	0.272727	-0.363636	0.384615	0
N0122G15	90-O10	1	68044395	noacc	0.190476	-0.380952	0.272727	0
N0746A17	64-F24	1	68067598	noacc	0.192308	-0.384615	0.307692	0
M2220K05	75-O06	1	68092535	noacc	0.136364	-0.318182	0.384615	0
N0228O03	21-L07	1	68171946	noacc	0.192308	-0.423077	0.333333	0
N0358F02	31-P17	1	68283723	noacc	0.192308	-0.346154	0.357143	0
N0043E20	5-H06	1	68388607	noacc	0.222222	-0.37037	0.25	0
N0769K08	67-K16	1	68572989	noacc	0.185185	-0.37037	0.384615	0
N0333N17	29-M05	1	68661153	AL583833	0.192308	-0.423077	0.272727	-0.0909091
N0272A13	24-G08	1	68778358	AC031997	0.2	-0.36	0.416667	0
N0185G11	19-O05	1	68978218	noacc	0.230769	-0.384615	0.333333	0
N0124D12	14-C13	1	69035339	noacc	0.16	-0.48	0.153846	-0.153846
N0413D19	35-H09	1	69217072	noacc	0.26087	-0.391304	0.307692	-0.0769231
N0795A13	69-P20	1	69235759	noacc	0.222222	-0.407407	0.307692	0
N0493B12	42-L20	1	69399603	noacc	0.222222	-0.407407	0.384615	0
N0460H15	39-L24	1	69484095	AL359412	0.25	-0.375	0.333333	0
N0505J08	43-H07	1	69565322	noacc	0.230769	-0.423077	0.384615	0
N0423A18	82-N22	1	69663766	AL391728	0.230769	-0.384615	0.357143	0
N0419I14	82-J20	1	69790503	noacc	0.192308	-0.423077	0.307692	0
N0768G20	67-E06	1	69809895	noacc	0.2	-0.4	0.272727	0
N0261C01	23-I04	1	69874311	noacc	0.222222	-0.407407	0.384615	0
N0465H09	40-G14	1	69982621	AC019213	0.238095	-0.333333	0.25	0
N0521J17	44-L05	1	70067347	noacc	0.222222	-0.407407	0.384615	0
N0180O05	18-L16	1	70150645	AL158839	0.222222	-0.407407	0.416667	0
N0170O09	18-C04	1	70274038	noacc	0.230769	-0.384615	0.384615	0
M2011O01	73-A14	1	70421362	noacc	0.24	-0.36	0.307692	0
N0099H08	11-E04	1	70503482	AL513285	0.222222	-0.407407	0.357143	0
N0069F02	8-M12	1	70572338	noacc	0.230769	-0.384615	0.416667	0
N0202E21	20-E06	1	70691309	noacc	0.230769	-0.423077	0.357143	0
N0667C04	57-E13	1	70850559	noacc	0.25	-0.375	0.357143	0
N0802C16	70-L02	1	70880669	noacc	0.227273	-0.409091	0.384615	0
N0437B07	37-F22	1	71048049	noacc	0.222222	-0.407407	0.285714	0
N0417C02	35-N04	1	71150178	AC027532	0.222222	-0.407407	0.307692	0
N0739D05	64-A14	1	71235398	noacc	0.230769	-0.384615	0.285714	0
N0356O17	31-F15	1	71340949	noacc	0.222222	-0.444444	0.307692	0
N0650N17	55-I22	1	71445765	noacc	0.28	-0.36	0.230769	0
N0030O07	4-H06	1	71540707	AC021416	0.259259	-0.407407	0.272727	0
N0021C01	3-D04	1	71647038	AC021277	0.259259	-0.407407	0.307692	0
N0603C14	50-C05	1	71769608	noacc	0.269231	-0.423077	0.307692	0
N0768N16	67-G06	1	71840733	AC023656	0.259259	-0.407407	0.307692	0
N0763J10	66-N23	1	72017671	noacc	0.269231	-0.384615	0.285714	0
N0145G22	15-J12	1	72058081	AC021592	0.269231	-0.384615	0.333333	0
N0634D10	53-B21	1	72132610	noacc	0.269231	-0.423077	0.285714	0
N0010G06	2-A12	1	72253773	AC016509	0.227273	-0.363636	0.333333	0
N0367J02	32-B15	1	72406807	noacc	0.269231	-0.384615	0.25	0
N0695J17	59-H17	1	72497571	noacc	0.15	-0.4	0.285714	0
N0006C24	1-B02	1	72585228	AC090895	0.230769	-0.423077	0.285714	0
N0262K01	23-D01	1	72614045	AL583808	0.272727	-0.409091	0.333333	0
N0368J01	32-L03	1	72729172	noacc	0.259259	-0.407407	0.285714	0
N0560G21	46b-P19	1	72818449	noacc	0.24	-0.4	0.285714	0
N0585N05	48-K12	1	72967242	noacc	0.28	-0.4	0.4	0
N0215J24	80-D11	1	73064791	noacc	0.227273	-0.363636	0.25	0
N0706P19	86-I21	1	73126787	noacc	0.259259	-0.407407	0.307692	0
N0480P09	42-A01	1	73208235	noacc	0.269231	-0.384615	0.307692	0
N0030N07	4-F20	1	73296800	AC026490	0.269231	-0.384615	0.285714	0
N0637B22	85-K10	1	73310883	noacc	0.181818	-0.409091	0.285714	0
N0747H09	86-H05	1	73341948	noacc	0.25	-0.375	0.285714	-0.0714286
N0660G22	85-L07	1	73345148	noacc	0.227273	-0.363636	0.307692	-0.0769231
N0519H14	84-G09	1	73450021	noacc	0.269231	-0.384615	0.307692	0
N0707D05	60-F04	1	73495842	noacc	0.190476	-0.380952	0.285714	0
N0616J10	51-K12	1	73571700	noacc	0.259259	-0.407407	0.333333	0
N0680L08	58-C06	1	73655029	noacc	0.230769	-0.423077	0.285714	0
N0699H03	59-P14	1	73757696	noacc	0.269231	-0.384615	0.307692	0
N0293C13	25-B14	1	73884148	noacc	0.259259	-0.407407	0.307692	0
N0060K15	78-F10	1	73926980	AC098692	0.259259	-0.407407	0.285714	0
M2007A05	72-J24	1	74027813	noacc	0.2	-0.44	0.307692	0
N0016O20	3-A02	1	74050157	AC018404	0.259259	-0.407407	0.25	0
N0744P07	64-N11	1	74072310	AC026566	0.24	-0.4	0.307692	0
N0235J11	22-A19	1	74094125	noacc	0.259259	-0.407407	0.285714	0
N0423I07	36-L11	1	74191268	noacc	0.227273	-0.363636	0.333333	0
N0627I15	52-P01	1	74214127	noacc	0.166667	-0.458333	0.307692	0
N0245L04	22-H17	1	74337416	noacc	0.227273	-0.409091	0.285714	0
N0585M16	48-K06	1	74347134	noacc	0.230769	-0.423077	0.307692	0
N0800J12	70-P09	1	74409594	noacc	0.227273	-0.363636	0.285714	0
N0044I08	6-A19	1	74452428	AC009418	0.24	-0.4	0.307692	0
N0806L14	71-M10	1	74467196	noacc	0.190476	-0.380952	0.307692	0
N0794B20	69-H06	1	74485337	noacc	0.230769	-0.423077	0.285714	0
N0175O16	80-K03	1	74595736	AL359969	0.190476	-0.380952	0.333333	0
N0525A15	84-K17	1	74596137	noacc	0.2	-0.44	0.307692	0
N0538B11	84-E20	1	74686798	noacc	0.269231	-0.423077	0.285714	0
N0664F18	56-H04	1	74720578	noacc	0.2	-0.44	0.285714	0
N0026K06	4-O14	1	74862247	AC021697	0.230769	-0.423077	0.307692	0
N0316M10	27-F11	1	74883095	AC073499	0.259259	-0.407407	0.333333	0
N0047B07	6-E20	1	75031143	noacc	0.259259	-0.407407	0.285714	0
N0114K16	13-E03	1	75128963	noacc	0.259259	-0.407407	0.307692	0
N0631J12	53-M01	1	75254618	noacc	0.230769	-0.423077	0.181818	0
N0492C03	42-J02	1	75351827	AL354667	0.259259	-0.407407	0.285714	0
N0297N06	26-M03	1	75462133	AC069185	0.259259	-0.407407	0.333333	0
N0103D01	11-F04	1	75511205	noacc	0.259259	-0.407407	0.285714	0
N0711D08	61-K23	1	75668505	noacc	0.24	-0.4	0.285714	0
N0550H02	46b-K07	1	75807178	AC092813	0.230769	-0.423077	0.307692	0
N0013J14	2-N15	1	75962496	AC023917,AL596217	0.28	-0.4	0.285714	0
N0001M03	1-I19	1	76026734	AC012530	0.25	-0.375	0.307692	0
N0806G12	71-K02	1	76157471	noacc	0.2	-0.48	0.142857	-0.142857
N0180M17	18-L12	1	76349996	noacc	0.222222	-0.444444	0.181818	-0.0909091
N0465C20	40-E20	1	76406485	noacc	0.2	-0.48	0.230769	-0.0769231
N0232A07	21-H12	1	76501564	AC026066	0.259259	-0.407407	0.272727	-0.0909091
N0794G09	69-J18	1	76590160	noacc	0.192308	-0.384615	0.25	0
N0190F09	19-F07	1	76690376	AC069453	0.222222	-0.444444	0.333333	0
N0064N03	7-P18	1	76715088	AC069315	0.222222	-0.444444	0.384615	0
M2013F12	73-I04	1	76830542	noacc	0.222222	-0.444444	0.307692	0
N0627E04	52-L19	1	76883573	AC026874	0.230769	-0.423077	0.384615	0
N0162L20	17-O08	1	77071408	noacc	0.222222	-0.444444	0.416667	0
N0754F04	65-P03	1	77195406	noacc	0.2	-0.48	0.357143	0
N0722L22	62-M06	1	77318024	noacc	0.222222	-0.444444	0.384615	0
N0607F18	50-B23	1	77424106	noacc	0.192308	-0.461538	0.307692	0
N0417K02	82-J02	1	77485792	noacc	0.222222	-0.444444	0.333333	0
N0181C21	80-O07	1	77654043	AL390880	0.2	-0.35	0.3	0
N0553D01	84-B15	1	77657642	noacc	0.230769	-0.423077	0.333333	0
N0016C06	3-I01	1	77686295	noacc	0.222222	-0.444444	0.363636	0
N0770L11	67-D23	1	77774806	noacc	0.2	-0.44	0.357143	0
N0280I18	24-L10	1	77956488	noacc	0.227273	-0.409091	0.384615	0
N0630L23	53-C23	1	78067126	noacc	0.192308	-0.461538	0.357143	0
N0160E18	17-C16	1	78181995	noacc	0.222222	-0.444444	0.357143	0
N0034J10	5-K21	1	78276455	noacc	0.230769	-0.461538	0.416667	0
N0323I03	28-G06	1	78356499	noacc	0.222222	-0.444444	0.384615	0
N0348L16	30-F07	1	78399503	noacc	0.222222	-0.444444	0.357143	0
N0675A03	57-D14	1	78543639	noacc	0.208333	-0.416667	0.357143	0
N0484A08	42-O15	1	78646533	noacc	0.24	-0.44	0.357143	0
N0695I16	59-H11	1	78781684	noacc	0.192308	-0.461538	0.357143	0
N0702A04	60-M11	1	78809150	noacc	0.230769	-0.423077	0.272727	0
N0572C12	47-B01	1	78964439	noacc	0.222222	-0.444444	0.25	0
N0436G10	83-I03	1	78995760	noacc	0.217391	-0.391304	0.272727	0
N0293H14	81-A10	1	79024165	noacc	0.222222	-0.444444	0.272727	0
M2017D01	73-H15	1	79182939	noacc	0.24	-0.44	0.272727	0
M2005N18	72-F06	1	79355470	noacc	0.230769	-0.423077	0.285714	0
N0693O17	59-M04	1	79394882	noacc	0.230769	-0.423077	0.230769	0
N0740C16	64-G10	1	79457078	noacc	0.222222	-0.444444	0.25	0
N0316O02	27-F23	1	79533489	AL591173	0.222222	-0.444444	0.25	0
N0731A12	63-E16	1	79596038	noacc	0.208333	-0.416667	0.25	0
N0449N05	38-D12	1	79706966	noacc	0.230769	-0.461538	0.285714	0
N0794A19	69-F20	1	79791855	noacc	0.222222	-0.444444	0.166667	0
N0389A08	34-I07	1	79884842	noacc	0.222222	-0.444444	0.307692	0
N0320E02	28-A13	1	79970722	AC095036	0.217391	-0.434783	0.333333	0
N0144P10	15-H08	1	80217374	noacc	0.222222	-0.444444	0.333333	0
N0115A15	79-M02	1	80234162	AC009936,AL596276	0.230769	-0.423077	0.307692	0
N0101N24	79-C10	1	80376623	noacc	0.130435	-0.521739	0.230769	0
M2001A18	76-A01	1	80387716	noacc	0.227273	-0.454545	0.230769	0
N0258F23	23-G07	1	80447373	noacc	0.230769	-0.423077	0.272727	0
N0671A09	57-K16	1	80597681	noacc	0.192308	-0.461538	0.307692	0
N0733B02	63-D15	1	80709596	noacc	0.24	-0.44	0.333333	0
N0002B19	78-A13	1	80840864	AC009856,AL592524	0.222222	-0.444444	0.285714	0
M2009D03	76-C23	1	80866293	noacc	0.192308	-0.461538	0.230769	0
N0675O09	57-H14	1	80972797	noacc	0.222222	-0.444444	0.25	0
N0432D22	83-E17	1	81043528	AL357632	0.208333	-0.458333	0.230769	0
N0669B21	57-C16	1	81075849	noacc	0.230769	-0.423077	0.272727	0
N0159J16	17-O11	1	81182401	AC095035	0.222222	-0.444444	0.307692	0
N0262C23	23-O24	1	81280614	noacc	0.230769	-0.423077	0.307692	0
N0064D15	7-J24	1	81363051	noacc	0.222222	-0.444444	0.307692	0
N0622D09	52-G05	1	81413499	noacc	0.230769	-0.423077	0.285714	0
N0101O18	11-L11	1	81498460	noacc	0.192308	-0.461538	0.285714	0
N0645A21	54-N12	1	81619260	noacc	0.2	-0.44	0.307692	0
N0403N19	35-C23	1	81779450	noacc	0.222222	-0.444444	0.4	0
N0147G16	16-C05	1	81851406	AC093580	0.230769	-0.423077	0.285714	0
N0738G20	64-K03	1	81872920	noacc	0.230769	-0.423077	0.25	0
N0734P17	63-B04	1	82002933	noacc	0.2	-0.4	0.3	0
N0752E17	65-M20	1	82153026	noacc	0.24	-0.44	0.285714	0
N0014M11	2-J02	1	82370074	AL356974	0.222222	-0.444444	0.285714	0
N0727N15	63-A17	1	82371662	noacc	0.230769	-0.423077	0.25	0
N0767D16	67-K23	1	82418942	noacc	0.222222	-0.407407	0.230769	0
N0796B05	70-K15	1	82476932	noacc	0.25	-0.375	0.25	0
N0170N11	80-E15	1	82595761	AL354654	0.259259	-0.407407	0.285714	0
N0808D16	87-E24	1	82638702	noacc	0.269231	-0.384615	0.285714	0
N0069I04	78-L12	1	82673103	noacc	0.238095	-0.380952	0.285714	0
N0060P19	7-D09	1	82735242	AL357072,AL391428,AL391429	0.222222	-0.444444	0.307692	0
N0782O23	68-N19	1	82798737	noacc	0.269231	-0.346154	0.285714	0
N0685D16	58-J21	1	82882020	noacc	0.259259	-0.37037	0.285714	0
N0457H13	39-J03	1	83013105	noacc	0.227273	-0.409091	0.307692	0
N0604I21	50-M11	1	83112347	noacc	0.28	-0.32	0.285714	0
N0454L06	39-G22	1	83213816	noacc	0.269231	-0.384615	0.307692	0
N0019L22	3-H05	1	83421518	noacc	0.291667	-0.375	0.25	0
N0599I02	49-P21	1	83499827	noacc	0.259259	-0.407407	0.307692	0
N0196C01	19-P16	1	83557217	AC025123	0.24	-0.4	0.307692	0
N0100A20	11-I24	1	83625647	AC022950	0.259259	-0.407407	0.285714	0
N0018B10	90-C15	1	83637620	AC027727	0.190476	-0.380952	0.25	0
N0742B06	64-K24	1	83815957	AC025340	0.230769	-0.423077	0.285714	0
N0604O08	50-O07	1	83924960	AC027046	0.217391	-0.434783	0.285714	0
N0025E12	4-A24	1	83996696	AC025374	0.24	-0.4	0.333333	0
N0030M11	4-F12	1	84124568	AC027606	0.259259	-0.407407	0.357143	0
N0202N07	20-G16	1	84241679	noacc	0.259259	-0.407407	0.416667	0
N0747H21	65-E01	1	84295248	noacc	0.24	-0.44	0.384615	0
N0770F04	67-B13	1	84410217	noacc	0.24	-0.44	0.384615	0
N0792N06	69-L01	1	84582461	noacc	0.222222	-0.444444	0.333333	0
N0507C22	43-N15	1	84732924	AL358789	0.230769	-0.423077	0.357143	0
N0679P24	58-M05	1	84776358	AC021172	0.222222	-0.444444	0.384615	0
N0652J21	85-F19	1	84877952	noacc	0.192308	-0.461538	0.357143	0
N0232A18	21-H14	1	84944745	noacc	0.222222	-0.444444	0.416667	0
N0667K09	57-I15	1	85090638	noacc	0.230769	-0.423077	0.357143	0
N0693O19	59-M06	1	85152618	noacc	0.269231	-0.384615	0.307692	0
N0469D08	40-F24	1	85210497	noacc	0.230769	-0.423077	0.5	0
N0036L04	5-K06	1	85294392	noacc	0.222222	-0.444444	0.416667	0
N0680G03	58-A04	1	85384149	noacc	0.230769	-0.423077	0.384615	0
N0145E10	15-H22	1	85626734	AC026905	0.259259	-0.407407	0.384615	0
N0771P04	67-N09	1	85637407	noacc	0.259259	-0.407407	0.357143	0
N0192G04	19-L11	1	85819597	AL356059	0.291667	-0.375	0.384615	0
N0695H07	86-C01	1	85819646	noacc	0.217391	-0.391304	0.363636	0
N0360L19	82-I23	1	85842592	noacc	0.230769	-0.423077	0.357143	0
N0748B16	86-H13	1	85881474	noacc	0.166667	-0.444444	0.416667	0
N0268K17	81-A19	1	86041198	noacc	0.24	-0.4	0.357143	0
N0274D20	24-B03	1	86081282	noacc	0.259259	-0.407407	0.307692	0
N0646G03	55-E19	1	86245256	noacc	0.269231	-0.384615	0.357143	0
N0769G03	67-I22	1	86337231	noacc	0.259259	-0.407407	0.307692	0
N0636L17	53-D02	1	86514663	noacc	0.230769	-0.423077	0.333333	-0.0833333
N0562B23	46b-H22	1	86613804	noacc	0.24	-0.44	0.357143	-0.0714286
N0384B12	82-M04	1	86700321	AC093155	0.269231	-0.423077	0.416667	-0.0833333
N0637B09	85-K06	1	86722625	noacc	0.238095	-0.380952	0.333333	-0.166667
N0527I03	45-C03	1	86811427	noacc	0.269231	-0.384615	0.357143	-0.0714286
M2021N14	76-I05	1	86844666	noacc	0.181818	-0.409091	0.357143	-0.0714286
M2022C17	76-I09	1	86846941	noacc	0.173913	-0.391304	0.357143	-0.0714286
N0814L06	72-A04	1	86910091	noacc	0.259259	-0.407407	0.357143	-0.0714286
N0627A12	52-J15	1	87089098	noacc	0.230769	-0.423077	0.357143	-0.0714286
N0338K19	29-B05	1	87246408	noacc	0.259259	-0.407407	0.384615	-0.0769231
N0121N20	79-D07	1	87374494	noacc	0.291667	-0.375	0.384615	-0.0769231
N0137A06	79-P05	1	87379881	AC024488	0.217391	-0.391304	0.307692	-0.0769231
N0580H16	84-H08	1	87528846	noacc	0.26087	-0.434783	0.416667	-0.0833333
N0493H11	83-F16	1	87574079	AL590786	0.181818	-0.409091	0.307692	-0.0769231
N0060A14	78-D24	1	87578191	AL445437	0.291667	-0.375	0.333333	-0.0833333
N0105O04	12-E21	1	87656257	noacc	0.259259	-0.407407	0.363636	-0.181818
N0364E18	32-A08	1	87819168	noacc	0.259259	-0.407407	0.416667	0
N0136D19	14-L16	1	87905248	AC093432	0.24	-0.4	0.416667	-0.0833333
N0410N03	82-D12	1	87948257	noacc	0.28	-0.4	0.384615	-0.0769231
N0683N21	85-L16	1	88009020	noacc	0.227273	-0.409091	0.285714	-0.0714286
N0673G07	85-D22	1	88036082	noacc	0.230769	-0.423077	0.230769	-0.0769231
N0681C21	58-G04	1	88125070	noacc	0.269231	-0.423077	0.307692	-0.0769231
N0592L19	49-C01	1	88228391	noacc	0.269231	-0.384615	0.307692	-0.0769231
N0382A02	33-J19	1	88376707	noacc	0.269231	-0.384615	0.357143	-0.0714286
N0044G21	6-A07	1	88506364	noacc	0.269231	-0.423077	0.384615	-0.0769231
N0553M21	84-B23	1	88551795	noacc	0.190476	-0.380952	0.307692	-0.0769231
N0110K21	79-I04	1	88592705	noacc	0.269231	-0.384615	0.272727	-0.0909091
N0082K18	79-E11	1	88639472	AL445991	0.259259	-0.407407	0.384615	-0.0769231
N0812K19	72-C11	1	88751581	noacc	0.259259	-0.407407	0.307692	-0.0769231
N0004H04	1-D07	1	88957854	noacc	0.269231	-0.384615	0.3	-0.1
F0511G19	88-G08	1	89078521	noacc	0.259259	-0.407407	0.333333	-0.0833333
M2169I12	77-O01	1	89160967	noacc	0.217391	-0.391304	0.307692	-0.0769231
N0272L05	24-K04	1	89189701	noacc	0.230769	-0.423077	0.416667	-0.0833333
N0027A24	78-K10	1	89238574	AC021385,AL596214	0.269231	-0.384615	0.25	-0.0833333
N0259M08	23-A22	1	89338044	noacc	0.269231	-0.384615	0.454545	-0.0909091
N0413E01	35-H11	1	89437969	AC093423	0.259259	-0.407407	0.363636	-0.0909091
N0302M06	26-B15	1	89626298	AL391497	0.259259	-0.407407	0.384615	-0.0769231
N0597D17	85-A01	1	89712298	noacc	0.28	-0.4	0.384615	-0.0769231
N0597J04	85-A05	1	89767883	noacc	0.190476	-0.380952	0.384615	-0.0769231
N0056O02	7-I21	1	89773134	noacc	0.230769	-0.384615	0.357143	-0.0714286
N0722F23	86-C16	1	89836007	noacc	0.259259	-0.407407	0.307692	-0.0769231
N0298P09	81-E14	1	89861853	AL450462	0.24	-0.44	0.307692	-0.0769231
N0646D07	55-E01	1	89883658	noacc	0.28	-0.4	0.333333	-0.0833333
N0182K02	18-P20	1	89970924	AC025065	0.28	-0.4	0.416667	-0.0833333
N0054M16	78-B06	1	90019537	noacc	0.259259	-0.407407	0.307692	-0.0769231
N0420G19	82-L14	1	90029817	noacc	0.238095	-0.380952	0.333333	-0.166667
N0259G03	80-J20	1	90156630	AL627316	0.269231	-0.423077	0.307692	-0.0769231
N0615L09	51-G04	1	90252059	noacc	0.208333	-0.416667	0.307692	-0.0769231
N0549H06	46a-G07	1	90494751	noacc	0.230769	-0.423077	0.384615	-0.0769231
N0742K10	64-B05	1	90635514	noacc	0.269231	-0.384615	0.333333	-0.0833333
N0699D18	59-N10	1	90723627	AC023147	0.28	-0.4	0.384615	-0.0769231
N0637F23	53-H18	1	90902727	noacc	0.269231	-0.423077	0.357143	-0.0714286
N0647O24	55-K19	1	91138530	noacc	0.2	-0.4	0.307692	-0.0769231
N0043G06	5-H10	1	91264527	noacc	0.222222	-0.444444	0.416667	-0.0833333
N0504G14	43-B13	1	91379008	noacc	0.28	-0.44	0.416667	-0.0833333
N0084P21	9-J10	1	91512445	noacc	0.259259	-0.407407	0.384615	-0.0769231
N0762F06	66-H09	1	91700844	noacc	0.259259	-0.407407	0.307692	-0.0769231
N0589L23	48-D08	1	91742903	noacc	0.24	-0.4	0.307692	-0.0769231
N0723I06	62-F05	1	91882865	noacc	0.230769	-0.423077	0.357143	-0.0714286
N0091I10	79-K19	1	91964878	noacc	0.259259	-0.444444	0.307692	-0.0769231
N0062M16	7-P21	1	91980488	noacc	0.259259	-0.444444	0.384615	-0.0769231
N0723P13	62-J11	1	92009396	noacc	0.269231	-0.423077	0.357143	-0.0714286
N0260D04	23-C24	1	92010647	noacc	0.217391	-0.434783	0.357143	-0.0714286
N0545A09	45-L18	1	92210291	noacc	0.269231	-0.461538	0.454545	-0.0909091
N0597G17	49-O04	1	92341185	noacc	0.269231	-0.423077	0.384615	-0.0769231
N0001E09	1-C15	1	92516003	noacc	0.269231	-0.423077	0.384615	-0.0769231
N0456E23	91-I23	1	92693276	noacc	0.230769	-0.538462	0.416667	0
N0334K24	29-O13	1	92709566	noacc	0.25	-0.458333	0.461538	-0.0769231
N0799B22	70-F19	1	92804408	noacc	0.259259	-0.444444	0.333333	-0.166667
N0796M05	70-A24	1	92929115	noacc	0.269231	-0.423077	0.363636	-0.0909091
N0193O02	19-D02	1	93070503	noacc	0.28	-0.44	0.4	-0.2
N0698E17	59-H04	1	93212523	AC022939	0.217391	-0.434783	0.357143	-0.142857
N0455C19	39-K18	1	93364898	AL359820	0.259259	-0.444444	0.333333	-0.166667
N0494N10	83-H06	1	93562088	noacc	0.28	-0.4	0.357143	-0.142857
N0488P03	83-B24	1	93564399	AL512488	0.230769	-0.461538	0.25	-0.166667
N0502E10	43-K10	1	93673732	noacc	0.269231	-0.423077	0.357143	-0.142857
N0078O09	9-I18	1	93820459	AC093579	0.230769	-0.461538	0.307692	-0.153846
N0396N03	34-J23	1	93939335	noacc	0.269231	-0.423077	0.416667	-0.166667
N0006J23	1-D12	1	94089167	noacc	0.291667	-0.416667	0.416667	-0.166667
N0132E16	79-L15	1	94242540	noacc	0.208333	-0.458333	0.3	-0.1
N0272D15	24-I04	1	94327364	noacc	0.24	-0.44	0.384615	-0.153846
N0106M17	79-E22	1	94332764	noacc	0.190476	-0.428571	0.357143	-0.142857
N0767C07	67-K07	1	94358670	noacc	0.238095	-0.380952	0.384615	-0.0769231
N0442E22	38-O17	1	94521226	noacc	0.185185	-0.444444	0.384615	-0.153846
N0376G06	33-O13	1	94683060	noacc	0.2	-0.44	0.333333	-0.166667
N0676M03	57-N14	1	94745618	noacc	0.153846	-0.461538	0.357143	-0.142857
N0689I21	58-P14	1	94955252	noacc	0.153846	-0.461538	0.25	-0.25
N0761L07	66-O18	1	95007501	noacc	0.2	-0.4	0.307692	-0.153846
N0699F04	59-N20	1	95043537	noacc	0.192308	-0.423077	0.307692	-0.153846
N0308G08	26-H16	1	95161524	noacc	0.185185	-0.444444	0.454545	-0.0909091
N0743I08	64-D19	1	95236870	noacc	0.208333	-0.416667	0.357143	-0.142857
N0105D08	90-I18	1	95391892	AC099061	0.227273	-0.454545	0.307692	-0.153846
N0004I24	1-D13	1	95430070	noacc	0.208333	-0.458333	0.272727	-0.0909091
N0679I05	58-I13	1	95546897	noacc	0.190476	-0.428571	0.272727	-0.181818
N0049A24	6-F07	1	95678252	noacc	0.185185	-0.444444	0.384615	-0.153846
N0033K03	5-E19	1	95775213	noacc	0.192308	-0.423077	0.384615	-0.153846
N0636F05	53-N21	1	95886270	noacc	0.12	-0.48	0.357143	-0.142857
N0695B14	59-F07	1	95943603	noacc	0.2	-0.4	0.357143	-0.142857
N0309D02	26-J22	1	96084792	noacc	0.192308	-0.423077	0.384615	-0.153846
N0597I05	85-A03	1	96084792	noacc	0.217391	-0.434783	0.357143	-0.142857
N0328F20	81-N11	1	96152458	noacc	0.190476	-0.428571	0.416667	-0.0833333
N0046H16	78-L01	1	96168108	noacc	0.208333	-0.416667	0.333333	-0.166667
N0777C02	68-M21	1	96267951	noacc	0.192308	-0.423077	0.357143	-0.142857
N0381O22	33-J05	1	96377084	AC009764	0.222222	-0.444444	0.307692	-0.230769
N0122C09	13-J22	1	96381128	AC025706,AL357150	0.230769	-0.423077	0.461538	-0.230769
N0103N11	11-H24	1	96451408	noacc	0.153846	-0.461538	0.285714	-0.214286
N0643B10	54-P11	1	96598743	noacc	0.192308	-0.423077	0.357143	-0.142857
M2013E24	73-I02	1	96787114	noacc	0.2	-0.4	0.384615	-0.153846
N0322G03	28-A02	1	96878572	noacc	0.192308	-0.461538	0.333333	-0.0833333
N1105D17	87-J02	1	96936909	noacc	0.181818	-0.454545	0.333333	-0.0833333
M2010F23	77-E17	1	97018985	noacc	0.25	-0.4	0.333333	-0.166667
N0596B14	49-E04	1	97053922	noacc	0.136364	-0.454545	0.357143	-0.142857
N0626C12	52-D03	1	97184452	noacc	0.185185	-0.444444	0.307692	-0.153846
N0724I17	62-N03	1	97316357	noacc	0.185185	-0.444444	0.307692	-0.153846
N0727E05	86-I02	1	97430477	AC055849	0.173913	-0.434783	0.416667	-0.166667
N0342L24	29-F16	1	97450158	noacc	0.16	-0.44	0.454545	-0.181818
N0629D23	52-H20	1	97475767	noacc	0.16	-0.44	0.357143	-0.142857
N0630H20	53-A11	1	97648690	noacc	0.208333	-0.375	0.307692	-0.153846
N0312L22	27-I13	1	97708099	noacc	0.173913	-0.434783	0.384615	-0.153846
N0695D11	59-F13	1	97798152	AC023969,AL596109	0.192308	-0.461538	0.357143	-0.142857
N0724G09	62-L11	1	97878197	noacc	0.192308	-0.461538	0.357143	-0.142857
N0775F05	86-J22	1	98045819	noacc	0.192308	-0.423077	0.307692	-0.153846
N0158H02	79-P02	1	98151124	noacc	0.166667	-0.416667	0.363636	-0.0909091
N0350G03	30-D08	1	98202761	noacc	0.185185	-0.444444	0.416667	-0.166667
N0190B09	19-D17	1	98342781	noacc	0.192308	-0.423077	0.384615	-0.153846
N0358K06	31-D02	1	98491125	noacc	0.173913	-0.434783	0.384615	-0.153846
N0076A15	9-E19	1	98660172	AC022823	0.148148	-0.444444	0.357143	-0.142857
N0574H19	84-D06	1	98731068	AC020693	0.153846	-0.423077	0.357143	-0.142857
N0192H01	80-E16	1	98817866	AC027424	0.125	-0.458333	0.333333	-0.166667
N0402C15	82-N03	1	98826013	noacc	0.181818	-0.409091	0.181818	-0.181818
N0814E17	87-K12	1	98852683	noacc	0.136364	-0.454545	0.333333	-0.166667
N0472P01	41-M09	1	98887414	AC020645	0.153846	-0.423077	0.384615	-0.153846
N0291M15	25-L13	1	99082481	noacc	0.136364	-0.5	0.333333	-0.166667
N0304K14	26-H19	1	99126942	noacc	0.185185	-0.444444	0.357143	-0.142857
N0331P23	29-E19	1	99299847	noacc	0.2	-0.44	0.454545	-0.0909091
N0316D08	27-B03	1	99439979	noacc	0.153846	-0.461538	0.384615	-0.153846
N0293L15	25-F12	1	99522465	AL451051	0.185185	-0.444444	0.416667	-0.166667
F0491H01	88-I23	1	99595608	noacc	0.185185	-0.444444	0.272727	-0.0909091
N0563H05	46b-N14	1	99627196	noacc	0.153846	-0.461538	0.384615	-0.153846
N0172L12	18-I24	1	99642508	noacc	0.222222	-0.407407	0.384615	-0.153846
N0795D09	87-K03	1	99685173	noacc	0.190476	-0.47619	0.384615	-0.153846
N0297C20	81-C14	1	99717210	noacc	0.210526	-0.368421	0.272727	-0.181818
N0151G11	79-J22	1	99742681	noacc	0.153846	-0.461538	0.307692	-0.153846
N0473D14	41-O03	1	99817623	noacc	0.185185	-0.444444	0.384615	-0.153846
N0682I12	58-M16	1	99864405	noacc	0.192308	-0.423077	0.357143	-0.142857
N0004A07	1-O22	1	100078013	noacc	0.192308	-0.423077	0.333333	-0.166667
N0109M16	12-M24	1	100201271	AL589990	0.185185	-0.444444	0.307692	-0.230769
N0431N04	83-E09	1	100261862	noacc	0.210526	-0.421053	0.357143	-0.142857
N0100B11	11-K06	1	100266206	noacc	0.185185	-0.444444	0.416667	-0.166667
N0003D14	78-C09	1	100313489	AL355859	0.2	-0.4	0.307692	-0.153846
N0566E14	84-N09	1	100369499	noacc	0.192308	-0.423077	0.357143	-0.142857
N0086F24	79-G23	1	100474793	AC093428	0.192308	-0.423077	0.307692	-0.153846
N0381E16	82-K04	1	100527715	noacc	0.217391	-0.434783	0.384615	-0.153846
N0024D05	4-G19	1	100540031	noacc	0.192308	-0.423077	0.384615	-0.153846
N0376O20	33-A04	1	100667120	noacc	0.192308	-0.461538	0.384615	-0.153846
N0241L12	90-N21	1	100802190	noacc	0.181818	-0.454545	0.384615	-0.153846
N0182H02	18-P14	1	100893495	noacc	0.192308	-0.423077	0.416667	-0.166667
M2311D07	77-K06	1	100898118	noacc	0.190476	-0.428571	0.384615	-0.153846
N0577E12	47-D14	1	100996768	noacc	0.153846	-0.461538	0.307692	-0.153846
N0097K09	11-G15	1	101008169	noacc	0.166667	-0.458333	0.333333	-0.166667
N0157N03	17-C05	1	101109432	AL662904	0.192308	-0.423077	0.384615	-0.153846
N0260C11	23-C22	1	101221484	noacc	0.192308	-0.423077	0.454545	-0.181818
N0475P24	41-F03	1	101334919	noacc	0.185185	-0.444444	0.307692	-0.153846
N0486D03	42-M22	1	101452517	noacc	0.217391	-0.434783	0.307692	-0.153846
N0585G23	48-G20	1	101461970	noacc	0.192308	-0.423077	0.285714	-0.142857
N0466I18	40-O16	1	101573793	noacc	0.2	-0.4	0.307692	-0.230769
N0158C05	17-E03	1	101738254	noacc	0.185185	-0.444444	0.363636	-0.0909091
N0164H22	17-J05	1	101871692	noacc	0.269231	-0.346154	0.357143	-0.142857
N0609C21	50-N17	1	101930372	noacc	0.148148	-0.444444	0.230769	-0.153846
N0813L21	72-K09	1	102096394	noacc	0.166667	-0.416667	0.285714	-0.142857
N0678H23	58-C21	1	102099094	noacc	0.148148	-0.444444	0.25	-0.0833333
N0277J13	24-N17	1	102195178	noacc	0.153846	-0.461538	0.307692	-0.153846
N0721B18	62-C16	1	102327797	noacc	0.115385	-0.461538	0.307692	-0.153846
N0068D17	8-E20	1	102483864	noacc	0.153846	-0.461538	0.214286	-0.142857
N0553E12	46a-A24	1	102606252	noacc	0.115385	-0.461538	0.181818	-0.0909091
N0798D02	87-M11	1	102749679	noacc	0.148148	-0.444444	0.153846	-0.153846
N0034I24	78-B21	1	102753844	AC093150	0.15	-0.4	0.214286	-0.142857
N0483E05	83-P07	1	102763101	noacc	0.153846	-0.423077	0.153846	-0.153846
N0299H17	26-C14	1	102774268	noacc	0.148148	-0.407407	0.214286	-0.142857
N0005L02	1-L21	1	102902574	noacc	0.153846	-0.384615	0.25	-0.166667
N0783J17	87-A09	1	102911220	noacc	0.181818	-0.363636	0.0769231	-0.153846
N0685L18	58-N11	1	103125880	noacc	0.12	-0.4	0.153846	-0.0769231
N0107J08	12-A08	1	103213909	noacc	0.148148	-0.407407	0.142857	-0.285714
N0662G17	56-J11	1	103382964	noacc	0.173913	-0.391304	0.142857	-0.214286
N0219M14	21-E16	1	103402907	noacc	0.153846	-0.384615	0.142857	-0.285714
N0712C22	61-C16	1	103502317	noacc	0.153846	-0.384615	0.25	-0.166667
N0067E03	8-O03	1	103583920	noacc	0.148148	-0.407407	0.285714	-0.142857
N0151P07	16-K04	1	103631623	noacc	0.148148	-0.407407	0.214286	-0.142857
N0632M04	53-G14	1	103801868	noacc	0.148148	-0.407407	0.214286	-0.142857
N0175E01	18-F09	1	103860432	noacc	0.153846	-0.384615	0.25	-0.0833333
N0640J02	54-E20	1	103884649	noacc	0.16	-0.4	0.153846	-0.153846
N0719K22	62-K13	1	103970402	noacc	0.190476	-0.380952	0.230769	-0.153846
F0500L03	88-A10	1	104001747	noacc	0.142857	-0.428571	0.214286	-0.142857
N0668P10	85-B08	1	104068758	noacc	0.153846	-0.423077	0.230769	-0.153846
N0738K09	64-M07	1	104095370	noacc	0.12	-0.4	0.25	-0.0833333
N0681L05	58-I18	1	104232168	noacc	0.181818	-0.409091	0.166667	-0.166667
N0341D24	29-N19	1	104248654	AL691486	0.153846	-0.423077	0.25	-0.166667
N0818O04	72-H09	1	104408382	noacc	0.148148	-0.407407	0.214286	-0.142857
N0289O02	25-F11	1	104424758	AL683886	0.2	-0.35	0.25	-0.166667
N0130J13	14-M16	1	104485401	noacc	0.148148	-0.407407	0.214286	-0.142857
M2315G12	76-P21	1	104509168	noacc	0.0833333	-0.416667	0.166667	-0.166667
N0333H08	81-B24	1	104567866	AL591888	0.115385	-0.423077	0.230769	-0.153846
N0352E23	82-C21	1	104601308	noacc	0.153846	-0.384615	0.166667	-0.0833333
N0141J03	79-D08	1	104604151	AL645501	0.153846	-0.384615	0.230769	-0.153846
N0440N12	83-M15	1	104660322	noacc	0.173913	-0.391304	0.230769	-0.153846
N0358O15	90-N20	1	104762803	noacc	0.157895	-0.368421	0.214286	-0.142857
N0726C20	62-H14	1	104907188	noacc	0.115385	-0.423077	0.230769	-0.153846
N0214B13	21-E21	1	104938382	AC027074	0.181818	-0.363636	0.230769	-0.153846
N0445O11	38-M10	1	105062931	AL590724	0.148148	-0.407407	0.214286	-0.142857
N0750D07	65-E04	1	105184360	noacc	0.153846	-0.384615	0.214286	-0.142857
N0724D16	62-L05	1	105274828	noacc	0.125	-0.416667	0.214286	-0.142857
N0039L19	5-J09	1	105376930	AC012304	0.148148	-0.407407	0.25	-0.166667
N0651I08	55-O08	1	105469540	noacc	0.12	-0.4	0.230769	-0.153846
N0411K01	35-M14	1	105577431	noacc	0.148148	-0.407407	0.153846	-0.153846
N0361I06	32-G13	1	105602863	noacc	0.166667	-0.416667	0.230769	-0.153846
N0782P12	68-P03	1	105624853	noacc	0.166667	-0.375	0.230769	-0.153846
N0805B07	71-A06	1	105751962	noacc	0.115385	-0.423077	0.230769	-0.153846
N0451I14	39-A03	1	105861150	noacc	0.153846	-0.423077	0.230769	-0.153846
N0401H08	82-L15	1	106001105	noacc	0.125	-0.416667	0.272727	-0.181818
N0230E03	21-P13	1	106027815	noacc	0.142857	-0.47619	0.166667	-0.25
N0734B08	63-J13	1	106160130	noacc	0.12	-0.4	0.181818	-0.0909091
N0065C20	8-A21	1	106216203	noacc	0.153846	-0.423077	0.230769	-0.230769
N0478L17	41-B12	1	106216251	AL499605	0.181818	-0.363636	0.25	-0.166667
N0682E11	85-J18	1	106220629	noacc	0.181818	-0.409091	0.153846	-0.230769
N0813B02	87-I18	1	106295127	noacc	0.173913	-0.391304	0.25	-0.166667
N0622I20	52-I07	1	106306843	noacc	0.153846	-0.423077	0.214286	-0.214286
N0483K20	42-O01	1	106434588	noacc	0.115385	-0.384615	0.153846	-0.230769
M2085I03	74-K10	1	106495975	noacc	0.153846	-0.307692	0.153846	-0.230769
N0601C04	49-J04	1	106571574	noacc	0.148148	-0.37037	0.272727	-0.272727
N0565P05	47-I23	1	106612384	noacc	0.148148	-0.37037	0.214286	-0.214286
N0237J03	22-I17	1	106690667	noacc	0.192308	-0.307692	0.25	-0.25
N0396N10	34-L03	1	106834134	AL590427	0.16	-0.32	0.230769	-0.230769
N0367A03	32-M04	1	106929729	noacc	0.148148	-0.37037	0.230769	-0.230769
N0228E23	21-J11	1	107002625	noacc	0.148148	-0.333333	0.214286	-0.214286
N0478M05	41-B14	1	107141112	noacc	0.185185	-0.296296	0.230769	-0.230769
N0347F17	30-K22	1	107306218	noacc	0.185185	-0.296296	0.153846	-0.230769
N0480L11	41-P02	1	107368729	AL591042	0.16	-0.32	0.214286	-0.214286
N0429G09	37-I11	1	107435420	noacc	0.217391	-0.26087	0.230769	-0.153846
N0272G08	24-I14	1	107570409	noacc	0.230769	-0.307692	0.153846	-0.230769
N0252A16	22-B18	1	107604996	noacc	0.222222	-0.296296	0.272727	-0.181818
N0680B17	58-M13	1	107732984	noacc	0.227273	-0.409091	0.230769	-0.230769
N0483I13	42-M03	1	107855683	AL359258	0.230769	-0.307692	0.230769	-0.230769
N0155D24	16-D12	1	108023033	noacc	0.2	-0.32	0.230769	-0.153846
N0412J15	35-B19	1	108125501	noacc	0.222222	-0.296296	0.230769	-0.153846
N0256E16	90-B06	1	108180040	AL160171	0.210526	-0.315789	0.166667	-0.166667
N0262H17	23-B15	1	108186265	noacc	0.222222	-0.296296	0.230769	-0.153846
N0719H07	62-I21	1	108290174	noacc	0.192308	-0.307692	0.0909091	-0.181818
N0692G20	59-A08	1	108429186	noacc	0.269231	-0.269231	0.285714	-0.142857
N0594I24	49-A02	1	108565326	noacc	0.2	-0.28	0.285714	-0.142857
N0695F11	59-F21	1	108727202	noacc	0.25	-0.291667	0.230769	-0.153846
N0321O03	28-M11	1	108910421	noacc	0.269231	-0.269231	0.307692	-0.153846
N0757F06	66-C07	1	108959505	noacc	0.269231	-0.269231	0.285714	-0.142857
N0015H05	2-P06	1	109113731	noacc	0.259259	-0.259259	0.272727	-0.181818
N0475M02	41-B21	1	109189445	noacc	0.259259	-0.259259	0.307692	-0.153846
N0293I24	25-D18	1	109360481	noacc	0.259259	-0.259259	0.307692	-0.153846
N0105A19	11-P18	1	109512333	noacc	0.259259	-0.259259	0.307692	-0.153846
N0354C07	31-C04	1	109604958	noacc	0.296296	-0.222222	0.285714	-0.142857
N0019H01	3-D19	1	109730037	AC036135	0.259259	-0.222222	0.2	-0.2
N0142E15	15-H21	1	109811617	noacc	0.259259	-0.222222	0.285714	-0.142857
M2325O12	89-D12	1	109888136	noacc	0.35	-0.2	0.307692	-0.153846
N0260A24	23-C16	1	109926043	AC025987	0.259259	-0.222222	0.307692	-0.153846
N0791P03	69-D23	1	109997938	noacc	0.269231	-0.230769	0.285714	-0.142857
N0098N06	11-O11	1	110035072	noacc	0.208333	-0.291667	0.363636	-0.181818
N0813H10	72-I13	1	110096478	noacc	0.192308	-0.269231	0.230769	-0.153846
N0756D02	65-L14	1	110279140	noacc	0.222222	-0.259259	0.307692	-0.153846
N0410J13	35-I08	1	110415186	noacc	0.185185	-0.296296	0.285714	-0.142857
N0544E20	45-J06	1	110549566	noacc	0.192308	-0.307692	0.285714	-0.142857
N0598G14	49-H17	1	110589143	noacc	0.192308	-0.307692	0.285714	-0.142857
N0434F18	37-H01	1	110745784	noacc	0.166667	-0.291667	0.25	-0.166667
N0752P10	65-D13	1	110882809	noacc	0.166667	-0.333333	0.3	-0.2
N0717K08	61-N22	1	111010025	noacc	0.185185	-0.296296	0.285714	-0.142857
N0793F14	69-B04	1	111127397	noacc	0.192308	-0.307692	0.307692	-0.153846
N0705K13	60-H01	1	111166420	noacc	0.192308	-0.307692	0.307692	-0.153846
N0659H14	56-G18	1	111294775	noacc	0.192308	-0.269231	0.3	0
N0099M15	11-G24	1	111431534	AL390070	0.153846	-0.307692	0.307692	-0.153846
N0795O09	70-I09	1	111568731	noacc	0.192308	-0.269231	0.285714	-0.142857
N0023P09	4-E23	1	111671170	AC016081	0.192308	-0.307692	0.333333	-0.166667
N0002K19	1-C06	1	111696766	AC021896	0.192308	-0.307692	0.272727	-0.181818
M2012K05	73-E02	1	111867903	noacc	0.2	-0.28	0.285714	-0.142857
N0213C07	21-C07	1	111957365	noacc	0.185185	-0.296296	0.363636	-0.181818
N0054J02	6-P12	1	112037028	noacc	0.185185	-0.296296	0.307692	-0.153846
N0798H02	70-O16	1	112040060	noacc	0.227273	-0.272727	0.285714	-0.142857
N0676F24	57-L14	1	112130417	noacc	0.2	-0.28	0.307692	-0.153846
N0035H13	90-G21	1	112321644	noacc	0.217391	-0.26087	0.285714	-0.142857
N0725G18	62-B20	1	112407578	noacc	0.185185	-0.296296	0.307692	-0.153846
N0578G14	47-J24	1	112452864	noacc	0.185185	-0.296296	0.307692	-0.153846
N0615F19	51-C20	1	112738913	noacc	0.230769	-0.307692	0.357143	-0.142857
N0754G23	65-P21	1	112927864	noacc	0.230769	-0.307692	0.357143	-0.142857
N0512F24	44-A17	1	113054577	AL391058	0.2	-0.32	0.25	-0.166667
N0815O22	72-I18	1	113129898	noacc	0.222222	-0.296296	0.285714	-0.142857
N0626F04	52-D13	1	113226233	noacc	0.2	-0.32	0.307692	-0.153846
N0541A20	84-G20	1	113343177	noacc	0.230769	-0.307692	0.230769	-0.153846
N0555K17	46b-O06	1	113539559	noacc	0.192308	-0.307692	0.230769	-0.153846
N0205J11	20-H09	1	113612945	noacc	0.222222	-0.296296	0.285714	-0.142857
N0372O23	32-P08	1	113730535	AC023551	0.269231	-0.269231	0.25	-0.166667
N0686O08	58-B24	1	113854418	noacc	0.230769	-0.269231	0.25	-0.166667
N0252M06	22-F18	1	113985371	AL391060	0.259259	-0.259259	0.307692	-0.153846
N0054A23	6-N04	1	114105030	AC023411	0.259259	-0.259259	0.285714	-0.142857
N0763F22	66-N15	1	114175753	noacc	0.259259	-0.259259	0.25	-0.166667
N0517B05	44-G08	1	114364265	noacc	0.259259	-0.259259	0.25	-0.166667
N0109G04	12-K18	1	114454177	AL645502	0.230769	-0.230769	0.285714	-0.142857
N0118F07	13-M24	1	114645241	noacc	0.222222	-0.259259	0.333333	-0.166667
N0316G18	27-D05	1	114684639	noacc	0.222222	-0.259259	0.285714	-0.142857
N0735A14	63-B12	1	114881126	noacc	0.208333	-0.25	0.25	-0.166667
N0512J21	44-C03	1	115024160	noacc	0.222222	-0.259259	0.285714	-0.142857
N0710N08	86-M13	1	115232168	AL592436	0.230769	-0.230769	0.25	-0.166667
N0368P13	32-N15	1	115286274	noacc	0.272727	-0.227273	0.307692	-0.153846
N0305H05	26-L09	1	115349602	noacc	0.222222	-0.259259	0.307692	-0.0769231
N0069C10	8-K18	1	115423978	noacc	0.222222	-0.259259	0.333333	-0.166667
M2017F03	73-J01	1	115594894	noacc	0.230769	-0.269231	0.25	-0.166667
N0633H22	53-M08	1	115596508	noacc	0.222222	-0.259259	0.285714	-0.142857
N0234O07	21-P12	1	115774378	noacc	0.24	-0.24	0.307692	-0.230769
N1006D07	91-J24	1	115816132	noacc	0.307692	-0.307692	0.272727	-0.272727
N0673G09	85-D24	1	115816156	noacc	0.230769	-0.269231	0.214286	-0.214286
N1049F01	91-N12	1	115831455	noacc	0.307692	-0.307692	0.307692	-0.153846
N0142L06	79-D20	1	115864195	noacc	0.230769	-0.269231	0.307692	-0.153846
N0482G06	83-P03	1	115984098	noacc	0.272727	-0.227273	0.25	-0.166667
N0448O16	38-N09	1	116011018	noacc	0.222222	-0.259259	0.307692	-0.153846
N0378H22	33-E08	1	116116794	noacc	0.222222	-0.259259	0.333333	-0.0833333
N0656J02	56-E21	1	116274056	noacc	0.222222	-0.259259	0.285714	-0.142857
N0216N17	80-D21	1	116298983	noacc	0.192308	-0.269231	0.166667	-0.166667
N0592H23	48-P22	1	116427295	noacc	0.230769	-0.307692	0.307692	-0.153846
N0557L23	46b-F13	1	116533656	noacc	0.2	-0.32	0.285714	-0.142857
N0715G03	61-L11	1	116692355	noacc	0.230769	-0.307692	0.285714	-0.142857
N0229A19	21-L13	1	116755310	AL391476	0.0952381	-0.380952	0.25	-0.166667
N0114N13	13-G01	1	116856245	noacc	0.24	-0.32	0.272727	-0.181818
N0730E16	63-O09	1	116979207	noacc	0.222222	-0.296296	0.285714	-0.142857
N0805M24	71-G08	1	117126479	noacc	0.222222	-0.296296	0.285714	-0.142857
N0683J01	85-L06	1	117260431	noacc	0.227273	-0.227273	0.285714	-0.142857
N0016G18	3-K15	1	117270861	AC012347	0.259259	-0.259259	0.307692	-0.153846
N0134N08	14-P11	1	117348849	AL390877	0.259259	-0.259259	0.25	-0.166667
N0278K12	24-D08	1	117468085	noacc	0.259259	-0.259259	0.307692	-0.153846
N0716A14	61-B22	1	117537573	noacc	0.259259	-0.259259	0.285714	-0.142857
N0417K20	36-A07	1	117623628	noacc	0.259259	-0.259259	0.285714	-0.142857
N0806J07	71-K20	1	117714644	noacc	0.269231	-0.269231	0.285714	-0.142857
N0659M08	56-I18	1	117825486	noacc	0.259259	-0.259259	0.285714	-0.142857
N0526D22	84-M07	1	117974215	noacc	0.304348	-0.217391	0.307692	-0.153846
N0441H15	83-O03	1	117999280	noacc	0.259259	-0.259259	0.230769	-0.153846
N0561P10	46b-H10	1	118022258	noacc	0.230769	-0.269231	0.285714	-0.142857
N0302K05	26-B01	1	118167665	noacc	0.318182	-0.227273	0.384615	-0.0769231
N0689K07	58-P16	1	118250439	noacc	0.296296	-0.259259	0.357143	-0.0714286
N0683G07	58-B13	1	118409404	noacc	0.296296	-0.259259	0.363636	-0.0909091
N0050I04	78-N05	1	118416753	noacc	0.307692	-0.269231	0.357143	-0.0714286
N0765M05	86-D12	1	118481378	noacc	0.363636	-0.227273	0.384615	-0.0769231
N0642B16	85-M24	1	118489648	noacc	0.296296	-0.259259	0.454545	-0.181818
N0015O01	3-E03	1	118592613	noacc	0.307692	-0.230769	0.615385	-0.0769231
N0735O22	63-H14	1	118804457	noacc	0.269231	-0.269231	0.583333	-0.0833333
N0170P12	18-C10	1	118899279	noacc	0.296296	-0.259259	0.666667	-0.0833333
M2025H04	76-I21	1	118986907	noacc	0.307692	-0.269231	0.357143	-0.357143
N0010P20	2-G24	1	119021392	noacc	0.333333	-0.296296	0.615385	-0.0769231
N0715D07	61-J07	1	119155582	noacc	0.333333	-0.296296	0.571429	-0.0714286
N0648D05	55-M11	1	119273259	noacc	0.346154	-0.269231	0.538462	-0.0769231
N0136A14	14-J14	1	119392903	AL592186	0.384615	-0.307692	0.615385	-0.0769231
N0425C16	36-F04	1	119413498	noacc	0.37037	-0.296296	0.642857	-0.0714286
N0385C11	33-J24	1	119492235	noacc	0.37037	-0.296296	0.692308	-0.0769231
N0723D17	62-B17	1	119595519	noacc	0.461538	-0.269231	0.642857	-0.0714286
N0641F02	54-O06	1	119616226	noacc	0.56	-0.2	0.727273	0
N0508K24	43-D10	1	119642628	noacc	0.555556	-0.222222	0.8	0
N0754O09	65-D02	1	119668359	noacc	0.56	-0.2	0.714286	0
N0063B18	7-D08	1	119813654	AC024424	0.555556	-0.222222	0.692308	0
N0316A12	27-O12	1	140902287	noacc	0.0909091	-0.5	0.285714	-0.428571
N0304H02	26-H09	1	140904578	noacc	0.0909091	-0.5	0.307692	-0.384615
N0069P10	8-B19	1	140919966	noacc	0.0769231	-0.538462	0.285714	-0.428571
N0374A24	33-C15	1	140922312	noacc	0.0869565	-0.521739	0.285714	-0.428571
N0134H02	14-L23	1	140952698	noacc	0.0769231	-0.576923	0.230769	-0.461538
N0703D14	60-G24	1	140957358	noacc	0.0909091	-0.5	0.307692	-0.461538
N0007J11	1-L10	1	141056492	AC044844	0.0769231	-0.538462	0.307692	-0.384615
N0036H19	5-I10	1	141115617	AC024454	0.115385	-0.576923	0.285714	-0.428571
N0697E16	59-D02	1	141426687	noacc	0.105263	-0.526316	0.285714	-0.428571
N0761C06	66-M08	1	141432418	noacc	0.0909091	-0.545455	0.285714	-0.428571
N0023B24	3-P12	1	141437203	AC022192	0.0740741	-0.555556	0.2	-0.5
N0235K03	22-A23	1	141476044	noacc	0.0869565	-0.521739	0.285714	-0.428571
N0755G10	65-F18	1	141513552	noacc	0.08	-0.56	0.285714	-0.428571
N0288G22	25-M14	1	141571116	noacc	0.0833333	-0.458333	0.307692	-0.384615
F0578H23	88-N13	1	141587141	noacc	0.15	-0.5	0.333333	-0.416667
M2380M24	77-F15	1	141596429	noacc	0.0952381	-0.47619	0.307692	-0.461538
N0205G17	20-F21	1	141596429	noacc	0.115385	-0.538462	0.285714	-0.428571
N0769C20	67-I06	1	141604431	noacc	0.136364	-0.545455	0.333333	-0.416667
N0253M11	22-H22	1	141630993	noacc	0.111111	-0.518519	0.333333	-0.416667
N0707N14	60-J06	1	141650144	noacc	0.0952381	-0.47619	0.285714	-0.428571
N0464H08	40-A14	1	141710780	noacc	0.08	-0.52	0.3	-0.4
N0580L22	48-C21	1	141733089	noacc	0.615385	-0.153846	0.714286	-0.0714286
N0640M09	91-I18	1	142321388	AL592284	0.769231	-0.153846	0.545455	-0.363636
N0026E04	4-K12	1	142377357	noacc	0.541667	-0.208333	0.714286	-0.142857
N0018A08	3-I20	1	142401707	noacc	0.576923	-0.192308	0.833333	0
N0778C16	68-E20	1	142482153	noacc	0.576923	-0.192308	0.714286	-0.142857
N0184I13	80-A08	1	142685889	noacc	0.52381	-0.285714	0.357143	-0.357143
N0067A07	78-J18	1	142686238	noacc	0.761905	-0.0952381	0.642857	-0.142857
N0260E24	90-B12	1	142686238	noacc	0.782609	-0.0869565	0.5	-0.375
N0726F13	62-H20	1	142697032	noacc	0.64	-0.16	0.615385	-0.153846
N0270L07	24-A20	1	142788550	noacc	0.666667	-0.148148	0.714286	-0.142857
N0458D21	39-N05	1	142916517	AL592307	0.666667	-0.148148	0.727273	-0.0909091
N0706C10	60-L07	1	143004097	noacc	0.68	-0.12	0.714286	-0.142857
N0649M01	55-E18	1	143022686	noacc	0.64	-0.16	0.692308	-0.0769231
N0698N18	59-L08	1	143128450	noacc	0.72	-0.08	0.714286	-0.0714286
N0293J20	25-F04	1	143201355	noacc	0.666667	-0.148148	0.75	0
N0258G05	23-G09	1	143319100	noacc	0.666667	-0.148148	0.769231	0
N0043N07	5-L14	1	143494563	noacc	0.64	-0.16	0.75	-0.0833333
N0399E17	34-F02	1	143497602	noacc	0.653846	-0.153846	0.75	0
F0553C06	88-F11	1	143563990	noacc	0.75	-0.1	0.714286	-0.0714286
N0718E19	62-C03	1	143572727	noacc	0.761905	-0.0952381	0.714286	-0.0714286
N0431D17	37-C16	1	143622878	noacc	0.666667	-0.148148	0.75	0
N0047D06	90-K11	1	143665326	AL359176	0.809524	-0.047619	0.615385	-0.230769
M2340B16	77-B01	1	143780883	noacc	0.772727	-0.0909091	0.75	-0.0833333
N0110E01	90-K20	1	143815918	noacc	0.772727	-0.0909091	0.571429	-0.214286
N0294E05	25-H10	1	143838201	AC069183	0.666667	-0.148148	0.692308	-0.0769231
N0787N24	69-G23	1	143880000	noacc	0.782609	-0.0869565	0.692308	-0.0769231
N0337C18	81-F22	1	143948073	AL356378	0.782609	-0.0869565	0.714286	-0.0714286
N0679H23	85-H24	1	144020468	noacc	0.625	-0.166667	0.571429	-0.214286
N0035E08	5-A14	1	144068957	noacc	0.68	-0.16	0.769231	-0.0769231
N0025A02	4-O19	1	144213740	noacc	0.68	-0.08	0.769231	-0.0769231
N0525D19	84-K21	1	144235016	noacc	0.72	-0.08	0.714286	-0.0714286
N0715D19	86-O11	1	144303187	noacc	0.653846	-0.115385	0.714286	-0.0714286
N0533N14	84-C08	1	144388746	AL359207	0.625	-0.125	0.666667	-0.0833333
N0044M15	6-C21	1	144461596	noacc	0.666667	-0.111111	0.769231	0
N0772D10	67-P07	1	144578666	noacc	0.64	-0.12	0.714286	-0.0714286
N0314N02	90-H14	1	144599351	AL445591	0.789474	-0.0526316	0.727273	0
N0301M17	26-M06	1	145219940	AL451043	0.818182	-0.0909091	0.75	0
N0115G11	13-K11	1	145225900	AC015459	0.666667	-0.111111	0.818182	0
N0116O08	13-E20	1	145225900	noacc	0.692308	-0.115385	0.714286	-0.0714286
N0138C21	15-G15	1	145662470	noacc	0.692308	-0.0769231	0.692308	-0.0769231
N0666A01	56-N10	1	145662491	noacc	0.772727	-0.0909091	0.692308	-0.0769231
N0126O11	14-C18	1	145742754	noacc	0.64	-0.12	0.714286	-0.0714286
N0121A12	13-B08	1	145767799	noacc	0.692308	-0.115385	0.714286	-0.0714286
N0709B08	60-P14	1	145778269	noacc	0.772727	-0.0909091	0.75	0
F0488D18	88-G21	1	145787414	noacc	0.625	-0.125	0.714286	-0.0714286
N0768C06	67-A24	1	145809677	noacc	0.666667	-0.111111	0.692308	-0.0769231
M2041A17	74-O17	1	145817716	noacc	0.625	-0.125	0.75	0
N0380O03	33-D15	1	145840835	noacc	0.761905	-0.0952381	0.727273	-0.0909091
N0264O15	23-B22	1	145870278	AC084190	0.653846	-0.115385	0.75	0
N0744H18	64-J19	1	145993860	AL732363	0.809524	-0.047619	0.692308	-0.0769231
N0468N10	40-D24	1	146098519	noacc	0.68	-0.08	0.75	-0.0833333
F0573F13	88-L19	1	146361511	noacc	0.64	-0.12	0.714286	-0.0714286
N0429I08	83-C09	1	146361511	noacc	0.842105	0	0.692308	-0.0769231
N0338I16	29-O18	1	146415738	noacc	0.666667	-0.111111	0.833333	0
N0437M17	37-J10	1	146476632	noacc	0.653846	-0.115385	0.769231	0
N0793H03	69-B08	1	146623461	noacc	0.68	-0.08	0.785714	0
N0458I07	39-P05	1	146747090	AL358073	0.826087	-0.0869565	0.857143	0
N0035F14	5-C02	1	146861479	noacc	0.703704	-0.111111	0.833333	0
N0611H15	50-L18	1	146967823	noacc	0.692308	-0.115385	0.769231	0
N0125H17	14-K23	1	147043793	AC026050,AL611942	0.703704	-0.111111	0.846154	0
N0659I01	56-G24	1	147043803	noacc	0.692308	-0.115385	0.785714	0
M2277C12	77-G10	1	147163483	noacc	0.894737	0	0.769231	0
N0713O15	61-O12	1	147210822	noacc	0.68	-0.12	0.769231	0
N0714N02	61-F21	1	147227745	noacc	0.703704	-0.111111	0.785714	0
M2021N04	73-B10	1	147347646	noacc	0.703704	-0.111111	0.785714	0
N0051H06	6-B06	1	147433668	noacc	0.703704	-0.111111	0.785714	0
N0724H12	62-L23	1	147467127	noacc	0.703704	-0.111111	0.785714	0
N0115I07	13-M11	1	147637323	AC023432	0.68	-0.12	0.769231	0
N0787J14	69-G07	1	147846261	noacc	0.8	-0.1	0.769231	0
N0068I18	8-I02	1	147855469	AL592424	0.68	-0.12	0.785714	0
N0124I09	14-C19	1	147904115	AL592111	0.692308	-0.115385	0.714286	0
N0806J18	71-K24	1	148131974	AL589764	0.703704	-0.111111	0.363636	-0.363636
N0612G19	51-A01	1	148150991	noacc	0.692308	-0.0769231	0.769231	0
N0074C01	8-L16	1	148256465	AL365436	0.666667	-0.111111	0.785714	0
N0505C18	83-N22	1	148367441	noacc	0.692308	-0.0769231	0.769231	0
N0114B18	79-K12	1	148396526	AC068971	0.666667	-0.111111	0.785714	0
N0655A03	55-J20	1	148411620	noacc	0.666667	-0.0833333	0.785714	0
N0139D23	15-O19	1	148588586	AL450992	0.653846	-0.115385	0.785714	0
N0212D05	20-P18	1	148737561	AL450993	0.666667	-0.111111	0.75	0
N0801K22	70-F20	1	148819357	noacc	0.62963	-0.111111	0.785714	0
N0243C14	22-F09	1	148874299	noacc	0.653846	-0.0769231	0.769231	0
N0440D12	38-C23	1	148998934	noacc	0.615385	-0.115385	0.769231	0
N0157C12	16-N14	1	149089159	noacc	0.62963	-0.111111	0.833333	0
N0622C21	52-G01	1	149195337	noacc	0.615385	-0.115385	0.769231	0
N0076F01	9-G15	1	149266982	noacc	0.62963	-0.111111	0.785714	0
N0092M02	10-D05	1	149291223	noacc	0.590909	-0.0909091	0.769231	0
N0425D18	36-F14	1	149429825	noacc	0.62963	-0.111111	0.769231	0
N0196A19	19-P08	1	149523589	noacc	0.6	-0.12	0.769231	0
N0352B17	31-E07	1	149590149	noacc	0.62963	-0.111111	0.75	0
N0048P22	6-F03	1	149682654	noacc	0.62963	-0.111111	0.75	0
N0622P14	52-K15	1	149834075	noacc	0.615385	-0.115385	0.769231	0
N0035C22	5-A04	1	149882700	noacc	0.64	-0.08	0.769231	0
N0252O16	22-H04	1	149984504	noacc	0.62963	-0.111111	0.769231	0
N0068O15	8-I18	1	150180939	noacc	0.64	-0.08	0.769231	0
N0354A16	31-A16	1	150413170	AL713889	0.727273	-0.0909091	0.769231	0
N0216N14	21-K19	1	150463354	AL513523	0.73913	-0.0869565	0.833333	0
N0759F05	66-A04	1	150491681	noacc	0.615385	-0.115385	0.769231	0
N0762F22	66-H15	1	150648287	noacc	0.653846	-0.0769231	0.769231	0
N0422P24	82-N20	1	150669156	AL358472	0.761905	-0.047619	0.75	0
N0120L12	79-B19	1	150735864	noacc	0.615385	-0.153846	0.692308	0
N0781A05	68-B15	1	150842512	noacc	0.653846	-0.0769231	0.692308	-0.0769231
N0044M13	6-C19	1	150908668	noacc	0.62963	-0.111111	0.833333	0
N0137P24	15-E09	1	150976934	AL354980	0.6	-0.12	0.75	-0.0833333
N0749D14	65-M15	1	151033418	noacc	0.62963	-0.111111	0.692308	0
N0719O24	62-M13	1	151188971	noacc	0.583333	-0.125	0.642857	-0.0714286
N0436C16	37-B02	1	151304636	noacc	0.62963	-0.111111	0.727273	0
N0343L13	29-L24	1	151347429	noacc	0.615385	-0.115385	0.727273	0
N0196D04	20-A01	1	151531785	AL390204	0.653846	-0.0769231	0.75	0
N0624P09	52-G18	1	151588447	noacc	0.6	-0.12	0.692308	0
F0628C05	89-A03	1	151763059	noacc	0.592593	-0.111111	0.692308	-0.0769231
N0263K19	80-N22	1	151870283	AL713999	0.52381	-0.0952381	0.666667	0
N0459O03	83-O06	1	151876780	noacc	0.6	-0.12	0.769231	0
N0098F01	11-K15	1	151919989	AL353760	0.64	-0.08	0.666667	0
N0653F24	55-N11	1	152013967	noacc	0.68	-0.04	0.714286	0
N0756M22	65-P12	1	152052928	noacc	0.772727	-0.0454545	0.769231	0
N0313J15	27-O23	1	152112702	noacc	0.592593	-0.111111	0.833333	0
N0388G18	34-G11	1	152213043	noacc	0.592593	-0.111111	0.692308	0
N0062I13	7-N23	1	152361065	noacc	0.592593	-0.111111	0.769231	0
N0273B21	24-M06	1	152396453	noacc	0.56	-0.12	0.75	0
N0016E22	3-K05	1	152563734	noacc	0.592593	-0.111111	0.818182	0
N0552H07	46b-O23	1	152647445	noacc	0.56	-0.12	0.714286	0
N0702H12	60-A24	1	152759069	noacc	0.592593	-0.111111	0.666667	0
N0647N20	55-K13	1	152859447	noacc	0.56	-0.12	0.692308	0
N0139I14	15-C02	1	153023702	AL139130	0.576923	-0.115385	0.636364	0
N0443G18	38-C16	1	153024146	AL589685	0.576923	-0.115385	0.692308	0
N0740J19	64-I02	1	153180038	noacc	0.714286	-0.047619	0.545455	0
N0214I06	21-G11	1	153271914	noacc	0.592593	-0.111111	0.666667	0
N0805F22	71-C18	1	153439358	noacc	0.565217	-0.130435	0.642857	0
N0711O18	61-A14	1	153441751	noacc	0.695652	-0.0869565	0.692308	0
N0173A02	18-K16	1	153541186	noacc	0.592593	-0.111111	0.692308	0
N0341K05	29-B04	1	153696318	noacc	0.592593	-0.111111	0.75	0
N0096J03	10-P24	1	153826424	AL358194	0.576923	-0.115385	0.692308	0
N0077D16	9-M13	1	153867613	noacc	0.576923	-0.115385	0.615385	-0.0769231
N0801K19	70-F18	1	154010729	noacc	0.576923	-0.115385	0.642857	0
M2012D08	73-C10	1	154050473	noacc	0.625	-0.0416667	0.583333	0
N0217A13	21-M03	1	154172712	AL359970	0.583333	-0.125	0.571429	0
N0454L22	39-G24	1	154196432	noacc	0.592593	-0.111111	0.583333	0
N0369I17	32-B06	1	154224192	AL353721	0.695652	-0.0869565	0.571429	0
N0722H19	86-C22	1	154285152	noacc	0.541667	-0.125	0.571429	0
N0403D13	35-A23	1	154312377	noacc	0.681818	-0.0909091	0.5	0
N0211H04	20-N14	1	154323308	noacc	0.565217	-0.173913	0.615385	0
N0367J07	32-B19	1	154341266	AL356276	0.592593	-0.111111	0.615385	0
N0815P20	72-I22	1	154455138	noacc	0.695652	-0.0869565	0.538462	0
N0120D12	13-L21	1	154466491	AL139409	0.592593	-0.111111	0.666667	0
N0285L14	25-E04	1	154530835	noacc	0.576923	-0.115385	0.615385	0
N0756I02	65-N20	1	154662950	noacc	0.576923	-0.115385	0.615385	0
N0752B16	65-M02	1	154849634	noacc	0.555556	-0.111111	0.571429	0
N0404O13	82-P09	1	154871113	AL138899	0.714286	0	0.615385	0
N0769J01	86-F18	1	154962326	noacc	0.652174	-0.0869565	0.571429	0
N0776N07	86-L12	1	154962969	noacc	0.636364	-0.0909091	0.571429	0
N0101J08	11-H15	1	155001250	AL121986	0.555556	-0.111111	0.538462	0
N0693A03	59-E14	1	155160776	noacc	0.576923	-0.0769231	0.583333	0
N0317F09	27-L03	1	155220715	AL160283	0.555556	-0.111111	0.571429	0
N0452O22	39-M15	1	155331319	AL353894	0.555556	-0.111111	0.666667	0
N0643G14	54-D04	1	155448901	noacc	0.478261	-0.130435	0.583333	0
N0393K10	34-M14	1	155622978	AL513208	0.65	-0.05	0.615385	0
N0265E04	23-D24	1	155624708	noacc	0.555556	-0.111111	0.625	0
N0555K02	46b-O02	1	155629871	AC018692	0.576923	-0.153846	0.615385	0
N0670P22	57-K12	1	155695112	noacc	0.576923	-0.0769231	0.571429	0
N0651L11	55-B07	1	155801254	noacc	0.714286	-0.047619	0.571429	0
N0760B09	66-E04	1	155843075	noacc	0.592593	-0.111111	0.615385	0
N0674F22	57-N19	1	155945201	noacc	0.576923	-0.115385	0.571429	0
N0106F15	12-I05	1	156092391	noacc	0.6	-0.12	0.666667	0
N0715I08	61-N03	1	156155230	noacc	0.592593	-0.111111	0.538462	0
N0010P13	2-G18	1	156277403	AC016787	0.695652	-0.0869565	0.571429	0
N0806E24	71-I22	1	156359741	noacc	0.576923	-0.115385	0.571429	0
N0706A04	60-J15	1	156521587	noacc	0.576923	-0.115385	0.571429	0
N0048O20	6-D19	1	156569890	AL513485	0.62963	-0.0740741	0.545455	0
N0226L15	80-J21	1	156739955	AL513302	0.56	-0.12	0.454545	0
N0536C05	84-E02	1	156794892	AL121987	0.7	-0.1	0.5	0
N0196A16	19-P04	1	156818296	noacc	0.576923	-0.115385	0.666667	0
N0735D24	63-D06	1	156963724	noacc	0.56	-0.12	0.571429	0
N0761E01	66-M20	1	157072538	noacc	0.592593	-0.0740741	0.571429	0
N0193E22	19-P19	1	157100063	AL133285	0.592593	-0.111111	0.583333	0
N0010B12	2-M21	1	157269975	noacc	0.592593	-0.111111	0.583333	0
N0418C06	36-E01	1	157356727	noacc	0.583333	-0.0833333	0.538462	0
N0812N05	72-E05	1	157581966	noacc	0.592593	-0.111111	0.5	0
N0758N15	66-M11	1	157652520	noacc	0.681818	-0.0909091	0.571429	0
N0505H12	43-F19	1	157693548	noacc	0.695652	-0.0869565	0.666667	0
N0749M10	65-C02	1	157814064	noacc	0.666667	-0.0952381	0.615385	0
N0297K08	26-I23	1	157886156	AL590714	0.592593	-0.111111	0.615385	0
N0696E14	59-L15	1	157998371	noacc	0.576923	-0.115385	0.615385	0
N0122G18	90-O12	1	158024003	AL592295	0.681818	-0.0909091	0.461538	0
N0005K23	1-L17	1	158190572	AL590385	0.615385	-0.0769231	0.615385	0
N0706D17	60-L21	1	158413822	noacc	0.6	-0.08	0.461538	0
N0456P18	39-H03	1	158462995	AL391825	0.6	-0.08	0.538462	0
N0227F08	21-H13	1	158672657	AL590408	0.56	-0.12	0.555556	0
M2001E11	72-L07	1	158768139	noacc	0.625	-0.0833333	0.5	0
N0596D14	49-E12	1	158831416	noacc	0.615385	-0.115385	0.416667	0
N0757O20	66-G19	1	158902272	noacc	0.653846	-0.0769231	0.5	0
F0486M11	88-G05	1	159059746	AC073180	0.576923	-0.115385	0.333333	0
N0334O09	29-O17	1	159081422	noacc	0.56	-0.12	0.307692	-0.230769
N0130F05	14-M04	1	159093487	AL359699	0.592593	-0.111111	0.538462	0
N0710P22	61-I19	1	159164705	noacc	0.592593	-0.111111	0.5	0
N0646D10	55-E03	1	159204808	noacc	0.592593	-0.111111	0.538462	0
N0363F04	32-M21	1	159297863	noacc	0.592593	-0.111111	0.583333	0
N0620O19	51-L20	1	159445877	noacc	0.64	-0.08	0.538462	0
N0327O04	28-P15	1	159506429	noacc	0.615385	-0.0769231	0.538462	0
N0153H12	16-H05	1	159705293	noacc	0.592593	-0.111111	0.538462	0
N0267N12	24-C11	1	159856730	AL451063	0.592593	-0.111111	0.538462	0
N0789L16	69-E22	1	159987439	noacc	0.583333	-0.125	0.454545	0
N0494N12	43-C05	1	159995561	noacc	0.695652	-0.0869565	0.461538	0
N0376O23	33-A06	1	160056335	noacc	0.592593	-0.111111	0.538462	0
M2017E03	73-H21	1	160201030	noacc	0.727273	-0.0454545	0.5	0
N0361M09	32-I05	1	160219311	noacc	0.592593	-0.111111	0.538462	0
N0421P17	36-O18	1	160302023	AL663120,AL663121	0.592593	-0.111111	0.583333	0
N0118H18	13-O10	1	160346491	noacc	0.56	-0.12	0.538462	0
N0752H01	65-O14	1	160386898	noacc	0.592593	-0.111111	0.5	0
N0360A20	31-P06	1	160487082	AC022442	0.576923	-0.115385	0.5	0
N0026I16	4-O02	1	160562135	AC016221,AL596213	0.592593	-0.111111	0.538462	0
N0034G19	5-K13	1	160606010	noacc	0.576923	-0.115385	0.538462	0
N0343F16	29-J16	1	160702075	AL356428	0.5	-0.153846	0.538462	0
N0578G06	47-J20	1	160792154	noacc	0.518519	-0.148148	0.461538	0
N0804L04	71-M23	1	160844765	noacc	0.5	-0.153846	0.333333	-0.166667
N0480N10	41-P14	1	160976853	AL513364	0.684211	-0.0526316	0.454545	0
N0749O07	65-C10	1	161063018	noacc	0.518519	-0.148148	0.5	0
N0134M03	14-P03	1	161142901	noacc	0.538462	-0.115385	0.5	0
N0026N03	4-B11	1	161316832	AC024315	0.518519	-0.148148	0.583333	0
N0506O24	43-N03	1	161432869	AL357568	0.608696	-0.130435	0.461538	0
N0048D03	6-O04	1	161615633	noacc	0.518519	-0.148148	0.583333	0
N0002A06	1-M07	1	161695726	AC025391,AL360088	0.538462	-0.115385	0.538462	0
N0180L13	18-L10	1	161813621	AC026931	0.538462	-0.153846	0.583333	0
N0090H22	10-C04	1	161945546	noacc	0.518519	-0.148148	0.5	0
N0421I21	36-M16	1	162007580	noacc	0.5	-0.153846	0.5	0
N0606E15	50-I16	1	162114661	noacc	0.518519	-0.185185	0.461538	0
N0080B20	9-B07	1	162167753	noacc	0.518519	-0.148148	0.5	0
N0113F16	12-J04	1	162192464	noacc	0.518519	-0.148148	0.454545	0
N0756D01	65-L12	1	162278552	noacc	0.518519	-0.148148	0.5	0
N0762E01	66-F23	1	162403003	noacc	0.538462	-0.153846	0.461538	0
N0637G13	53-H24	1	162433642	noacc	0.590909	-0.136364	0.444444	0
N0467G04	83-D13	1	162511641	noacc	0.538462	-0.153846	0.538462	0
N0007G12	1-J10	1	162552896	AC016371,AL606495	0.538462	-0.115385	0.538462	0
N0691G18	85-P20	1	162559866	noacc	0.608696	-0.130435	0.461538	0
N0375H19	33-I23	1	162651476	AL626787	0.518519	-0.148148	0.583333	0
N0009L18	2-K13	1	162785282	AC011221,AL596087	0.518519	-0.148148	0.583333	0
N0267I22	24-A21	1	162788122	noacc	0.608696	-0.130435	0.538462	0
N0725H21	62-D08	1	162990889	noacc	0.5	-0.153846	0.5	0
N0453H11	39-O19	1	163144957	noacc	0.518519	-0.148148	0.5	0
N0054B09	90-M11	1	163312417	AL356005	0.608696	-0.130435	0.428571	-0.0714286
N0713G21	61-K08	1	163426396	noacc	0.518519	-0.148148	0.5	0
N0797P09	70-K02	1	163512781	noacc	0.518519	-0.148148	0.461538	0
N0418J06	36-G17	1	163585033	noacc	0.538462	-0.115385	0.5	0
N0331K04	81-P19	1	163705878	noacc	0.590909	-0.136364	0.416667	0
M2017D09	73-H17	1	163817849	noacc	0.583333	-0.0833333	0.461538	0
N0140J16	15-K16	1	163912873	noacc	0.518519	-0.148148	0.636364	0
N0717A20	61-H24	1	164045866	noacc	0.518519	-0.148148	0.461538	0
N0381N09	33-H23	1	164098870	noacc	0.481481	-0.148148	0.538462	0
N0813F21	72-I09	1	164132506	noacc	0.5	-0.153846	0.461538	0
N0138P14	15-M19	1	164282602	noacc	0.5	-0.153846	0.538462	0
M2180I05	75-G07	1	164334261	noacc	0.5	-0.153846	0.428571	-0.0714286
N0001F07	1-E03	1	164438121	noacc	0.56	-0.08	0.636364	0
N0167M06	18-C03	1	164488832	noacc	0.518519	-0.148148	0.583333	0
M2225P08	75-B19	1	164631552	noacc	0.538462	-0.153846	0.5	0
N0249C05	22-N11	1	164694128	noacc	0.518519	-0.148148	0.538462	0
N0297C08	26-E21	1	164802746	noacc	0.56	-0.12	0.538462	0
N0473N16	41-C18	1	164826956	noacc	0.608696	-0.130435	0.545455	0
N0692N22	59-C24	1	164875207	noacc	0.538462	-0.115385	0.5	0
N0403G21	35-C11	1	164967776	noacc	0.518519	-0.148148	0.538462	-0.0769231
N0752A15	65-K18	1	165055243	noacc	0.518519	-0.148148	0.461538	0
N0168G01	18-E21	1	165128817	noacc	0.538462	-0.115385	0.5	0
N0030K06	4-F04	1	165280025	noacc	0.518519	-0.148148	0.5	0
N0455M21	39-O24	1	165291969	noacc	0.518519	-0.148148	0.5	0
N0393N03	82-F23	1	165345894	noacc	0.571429	-0.142857	0.461538	0
N0130E07	79-J21	1	165376126	noacc	0.52	-0.16	0.5	0
N0195H11	19-J16	1	165457917	noacc	0.5	-0.153846	0.5	0
N0738F02	64-I17	1	165528700	noacc	0.56	-0.12	0.5	0
N0267L03	24-C05	1	165652268	AC025381	0.518519	-0.148148	0.538462	0
N0101N07	11-J21	1	165718415	noacc	0.518519	-0.148148	0.538462	0
N0233O16	80-N15	1	165730824	AL390855	0.590909	-0.0909091	0.454545	0
N0707C20	86-I23	1	165776557	noacc	0.565217	-0.130435	0.538462	0
N0734F20	86-M16	1	165840376	noacc	0.5	-0.153846	0.5	0
N0151I11	79-J24	1	165896399	noacc	0.565217	-0.130435	0.461538	0
N0068B21	8-E10	1	165934043	noacc	0.481481	-0.148148	0.538462	0
N0629E07	52-H22	1	166016705	noacc	0.461538	-0.153846	0.5	0
N0628B23	52-B20	1	166032806	noacc	0.65	-0.05	0.5	0
N0137J06	15-A15	1	166113653	noacc	0.461538	-0.153846	0.5	0
N0739J03	64-C12	1	166267775	noacc	0.461538	-0.153846	0.538462	0
N0745I05	86-F11	1	166267775	noacc	0.565217	-0.130435	0.5	0
M2011N04	76-E19	1	166271179	noacc	0.47619	-0.142857	0.538462	0
N0621N08	52-C19	1	166394171	noacc	0.481481	-0.148148	0.416667	0
N0616K15	51-K14	1	166486788	noacc	0.461538	-0.153846	0.461538	0
N0785D08	68-J22	1	166595703	noacc	0.481481	-0.148148	0.416667	0
N0302L24	26-B11	1	166706859	noacc	0.444444	-0.185185	0.538462	0
N0422F06	36-B21	1	166832008	noacc	0.444444	-0.185185	0.538462	0
N0754A18	65-N07	1	166901295	noacc	0.461538	-0.192308	0.5	0
N0505H24	43-F23	1	167069652	noacc	0.423077	-0.192308	0.5	0
N0139K23	79-B22	1	167078899	noacc	0.4	-0.2	0.5	0
N0619B01	85-O03	1	167080337	noacc	0.47619	-0.190476	0.461538	0
N0501E19	83-L10	1	167093507	noacc	0.444444	-0.185185	0.5	0
N0089N18	10-M03	1	167169030	noacc	0.407407	-0.185185	0.5	0
N0545I10	84-K14	1	167170984	AL162399	0.423077	-0.192308	0.461538	0
N0291O14	25-L21	1	167270138	noacc	0.391304	-0.173913	0.545455	0
N0270E17	24-A10	1	167333930	noacc	0.444444	-0.185185	0.5	0
N0165A08	17-P03	1	167440138	noacc	0.461538	-0.153846	0.583333	0
N0601A03	49-H22	1	167600797	noacc	0.461538	-0.153846	0.5	0
N0640J01	54-E18	1	167747004	noacc	0.461538	-0.192308	0.416667	0
N0562K10	46b-J22	1	167804582	noacc	0.4	-0.2	0.5	0
N0220H11	21-G24	1	167965550	noacc	0.444444	-0.185185	0.454545	0
N0072B15	8-P03	1	168137817	noacc	0.423077	-0.192308	0.538462	0
N0502H08	43-M04	1	168210707	noacc	0.4	-0.2	0.538462	0
N0398I12	34-B14	1	168363383	noacc	0.423077	-0.192308	0.538462	0
N0776I22	68-K03	1	168562444	noacc	0.458333	-0.125	0.538462	0
N0525H10	44-L14	1	168687609	noacc	0.478261	-0.173913	0.5	0
N0806N18	71-M20	1	168901249	noacc	0.461538	-0.192308	0.416667	0
N0023N17	4-E05	1	169023145	noacc	0.444444	-0.185185	0.7	0
N0735M21	63-H10	1	169128862	noacc	0.48	-0.12	0.461538	0
N0448B23	83-E08	1	169157867	noacc	0.48	-0.16	0.384615	0
N0760K13	66-I16	1	169305786	noacc	0.444444	-0.185185	0.384615	0
N0157E07	79-N16	1	169337316	noacc	0.444444	-0.185185	0.428571	0
N0093H02	10-J01	1	169492889	noacc	0.391304	-0.173913	0.5	0
M2012G02	73-C16	1	169652465	noacc	0.44	-0.16	0.384615	0
N0723L18	62-H07	1	169684067	noacc	0.444444	-0.185185	0.428571	0
N0354H16	31-E24	1	169848107	noacc	0.444444	-0.185185	0.5	0
N0336I07	29-G14	1	170054193	noacc	0.4	-0.2	0.428571	0
N0339A06	29-D03	1	170145600	noacc	0.444444	-0.185185	0.416667	0
N0004A06	1-O20	1	170335224	noacc	0.444444	-0.185185	0.461538	0
N0788B11	69-K01	1	170377047	noacc	0.461538	-0.192308	0.461538	0
N0177C22	18-N03	1	170486266	noacc	0.444444	-0.185185	0.461538	0
N0625F21	52-K22	1	170530241	noacc	0.423077	-0.192308	0.428571	0
N0673B19	57-H15	1	170618251	noacc	0.444444	-0.185185	0.428571	0
N0146E14	15-N18	1	170768634	noacc	0.444444	-0.185185	0.428571	0
N0441C04	38-I15	1	170948069	noacc	0.444444	-0.185185	0.5	0
N0009F08	2-I05	1	171189854	AC011220	0.48	-0.16	0.545455	0
N0064I24	7-N08	1	171271413	AL161671	0.444444	-0.185185	0.428571	0
N0423K01	36-L17	1	171309704	noacc	0.423077	-0.192308	0.428571	0
N0642M09	54-N03	1	171402237	noacc	0.44	-0.16	0.272727	0
N0138B21	15-G07	1	171543175	noacc	0.461538	-0.153846	0.461538	0
N0288P06	25-B03	1	171632594	noacc	0.458333	-0.166667	0.454545	-0.0909091
N0365P17	32-G20	1	171810499	noacc	0.444444	-0.185185	0.428571	0
N0256K18	23-A01	1	171972475	noacc	0.461538	-0.192308	0.428571	0
N0524L14	44-J06	1	172157252	noacc	0.44	-0.2	0.461538	0
N0605A14	50-A02	1	172258464	noacc	0.375	-0.208333	0.428571	0
N0102E20	11-N23	1	172355409	AL359549	0.444444	-0.185185	0.545455	0
N0501L15	43-G24	1	172460643	AL390727	0.444444	-0.185185	0.416667	0
N0663B10	56-N09	1	172619354	noacc	0.461538	-0.153846	0.5	0
N0195C07	19-H08	1	172699101	AC037429,AL359265	0.461538	-0.153846	0.461538	0
N0004A11	1-O24	1	172808462	noacc	0.444444	-0.185185	0.384615	0
M2016G18	73-D23	1	172953296	noacc	0.416667	-0.166667	0.384615	0
N0761K16	66-O14	1	172978515	noacc	0.44	-0.2	0.333333	0
N0252L24	22-F16	1	173111489	AC027620,AL596254	0.423077	-0.192308	0.416667	0
N0013D11	2-L09	1	173177385	noacc	0.48	-0.16	0.461538	0
N0655F10	55-N10	1	173291277	noacc	0.461538	-0.153846	0.428571	0
N0604C16	50-K07	1	173451399	noacc	0.444444	-0.185185	0.384615	0
N0195J04	19-L08	1	173614792	AC031991	0.423077	-0.192308	0.5	0
N0667F22	57-G15	1	173688709	noacc	0.47619	-0.190476	0.384615	0
M2011A14	73-M17	1	173842433	noacc	0.521739	-0.173913	0.333333	0
N0815I04	72-G04	1	173844695	noacc	0.44	-0.2	0.384615	0
N0524J18	44-H16	1	173931269	noacc	0.461538	-0.153846	0.461538	0
M2013D17	73-G20	1	174066523	noacc	0.423077	-0.192308	0.428571	0
N0063B19	78-H04	1	174170115	AL136114	0.461538	-0.192308	0.461538	0
N0205L10	20-H21	1	174217275	noacc	0.44	-0.16	0.428571	0
N0033I15	5-E09	1	174316438	noacc	0.444444	-0.185185	0.428571	0
N0080P23	79-C13	1	174337622	noacc	0.416667	-0.208333	0.5	0
N0142H13	15-J07	1	174438972	noacc	0.444444	-0.185185	0.461538	0
N0313B11	27-K21	1	174508614	noacc	0.444444	-0.185185	0.461538	0
N0301E09	26-K04	1	174655374	noacc	0.444444	-0.185185	0.428571	0
N0075F22	78-P12	1	174659177	noacc	0.458333	-0.166667	0.428571	0
N0563D12	84-J19	1	174686915	noacc	0.52381	-0.190476	0.428571	0
N0258K09	80-J10	1	174728815	noacc	0.423077	-0.192308	0.307692	-0.153846
N0522G08	84-I07	1	174771354	noacc	0.423077	-0.192308	0.461538	0
N0162H11	80-A01	1	174889166	AC040900	0.458333	-0.166667	0.25	0
N0357H18	31-J09	1	174934040	noacc	0.521739	-0.173913	0.461538	0
N0714G07	61-B19	1	174994286	noacc	0.461538	-0.192308	0.428571	0
N0010F12	2-A06	1	175077551	noacc	0.48	-0.16	0.461538	0
N0642H09	54-J15	1	175276193	noacc	0.423077	-0.192308	0.272727	0
N0351I08	31-A05	1	175408583	noacc	0.444444	-0.185185	0.461538	0
N0177A02	18-L03	1	175511104	AL139132	0.48	-0.16	0.461538	0
N0689C20	58-N14	1	175608015	noacc	0.48	-0.12	0.333333	0
N0520H23	44-F21	1	175752473	noacc	0.423077	-0.192308	0.428571	0
N0145J19	15-L02	1	175852539	noacc	0.461538	-0.115385	0.5	0
N0231P05	21-H04	1	176018008	noacc	0.444444	-0.148148	0.461538	0
N0427G13	36-P12	1	176118598	AL590987	0.461538	-0.153846	0.5	0
N0620B08	51-D24	1	176199435	noacc	0.461538	-0.153846	0.428571	0
M2026L10	73-P12	1	176246844	noacc	0.458333	-0.125	0.461538	0
N0048O14	6-D13	1	176365299	noacc	0.52	-0.12	0.5	0
N0656N11	56-G15	1	176546858	noacc	0.44	-0.16	0.428571	0
N0172P10	80-G17	1	176583063	AL139131	0.5	-0.115385	0.428571	0
N0420E02	82-L08	1	176648760	noacc	0.590909	-0.0909091	0.428571	0
N0796G10	87-K19	1	176705808	noacc	0.52	-0.08	0.384615	0
N0118D10	13-M12	1	176724345	AL359958	0.518519	-0.148148	0.363636	0
N0291H10	25-J23	1	176915074	noacc	0.5	-0.15	0.454545	0
N0763L03	66-P07	1	177065295	noacc	0.5	-0.125	0.461538	0
N0471P08	41-G09	1	177114752	noacc	0.481481	-0.148148	0.307692	-0.153846
N0712J24	61-E18	1	177169304	noacc	0.481481	-0.148148	0.428571	0
M2324B07	77-M12	1	177325457	noacc	0.55	-0.15	0.461538	0
N0514A12	44-I17	1	177343649	noacc	0.481481	-0.148148	0.461538	0
N0540K16	45-L05	1	177668003	AL358393	0.481481	-0.148148	0.461538	0
N0380B22	33-O06	1	177716178	AL590624	0.481481	-0.148148	0.461538	0
N0762A17	66-D15	1	177893870	noacc	0.481481	-0.148148	0.416667	0
N0663E09	56-P03	1	178040050	noacc	0.590909	-0.0909091	0.333333	0
N0814E19	72-M21	1	178079522	noacc	0.5	-0.153846	0.428571	0
M2011P07	73-A24	1	178082305	noacc	0.481481	-0.185185	0.333333	0
N0696J17	59-N15	1	178245801	noacc	0.5	-0.153846	0.363636	0
N0021M14	3-J02	1	178391541	AC025121,AL391477	0.44	-0.16	0.461538	0
N0286G01	25-G04	1	178501745	noacc	0.481481	-0.148148	0.461538	0
N0675H14	57-F14	1	178699573	noacc	0.461538	-0.153846	0.428571	0
M2276K17	77-G06	1	178814650	noacc	0.565217	-0.130435	0.428571	0
N0650D19	55-G18	1	178913367	noacc	0.48	-0.16	0.384615	0
N0790C01	69-I18	1	178913369	noacc	0.571429	-0.0952381	0.428571	0
N0183H04	19-C07	1	178971654	AC025200	0.481481	-0.148148	0.5	0
N0328I09	28-D10	1	179132838	noacc	0.481481	-0.148148	0.461538	0
N0249O06	80-F06	1	179299769	AL355999	0.481481	-0.148148	0.384615	0
N0450F15	83-E24	1	179324605	noacc	0.481481	-0.148148	0.461538	0
N0444P14	38-I04	1	179366505	noacc	0.5	-0.153846	0.461538	0
N0611M11	50-N12	1	179546406	noacc	0.518519	-0.148148	0.428571	0
N0175L01	18-H09	1	179682894	noacc	0.518519	-0.148148	0.461538	0
N0691F12	59-I03	1	179886588	noacc	0.48	-0.16	0.461538	0
N0299L22	26-E08	1	180012894	noacc	0.518519	-0.148148	0.545455	0
M2265D13	75-B18	1	180025673	noacc	0.481481	-0.148148	0.285714	-0.214286
N0293B07	25-B04	1	180174682	AL157899	0.518519	-0.148148	0.5	0
N0813I19	72-I23	1	180191153	noacc	0.481481	-0.148148	0.384615	0
N0444D13	83-A10	1	180203022	AL590422	0.5	-0.153846	0.461538	0
N0712M16	61-G06	1	180290979	noacc	0.5	-0.153846	0.428571	0
N0120O21	79-B21	1	180303980	noacc	0.5	-0.153846	0.428571	0
N0316E13	27-B11	1	180307127	noacc	0.518519	-0.148148	0.416667	0
N0813H16	72-I15	1	180472925	noacc	0.52	-0.12	0.333333	0
M2060I14	77-I13	1	180630577	noacc	0.6	-0.15	0.461538	0
N0789K21	69-E18	1	180743463	noacc	0.518519	-0.148148	0.428571	0
N0009L07	2-K07	1	180953532	noacc	0.555556	-0.148148	0.538462	-0.0769231
N0522B03	44-P01	1	180966063	noacc	0.619048	-0.0952381	0.5	-0.0833333
N0002H10	1-A08	1	181088452	noacc	0.518519	-0.148148	0.416667	-0.0833333
N0703I24	60-K04	1	181230872	noacc	0.538462	-0.153846	0.333333	-0.0833333
N0195E24	19-H24	1	181316881	noacc	0.52	-0.12	0.4	-0.2
N0169M10	18-M03	1	181464361	AC068841	0.518519	-0.148148	0.454545	-0.0909091
N0475E13	41-M20	1	181616158	noacc	0.5	-0.153846	0.307692	-0.0769231
N0464A18	40-O13	1	181826586	noacc	0.409091	-0.136364	0.416667	-0.0833333
M2019N05	73-N21	1	181976551	noacc	0.44	-0.16	0.428571	-0.0714286
N0298B16	26-M19	1	182097212	noacc	0.5	-0.125	0.5	0
N0720P19	62-C06	1	182206957	noacc	0.52	-0.12	0.428571	-0.0714286
N0203K08	20-M06	1	182305413	AC026940	0.481481	-0.148148	0.428571	-0.0714286
N0088K17	10-E17	1	182376186	noacc	0.461538	-0.153846	0.5	0
N0523E21	44-D04	1	182497371	noacc	0.416667	-0.166667	0.461538	-0.0769231
N0339I02	29-F07	1	182764860	AC074116	0.481481	-0.148148	0.461538	-0.0769231
N0717L04	61-P02	1	182885983	noacc	0.5	-0.0833333	0.4	-0.1
N0070N10	8-H03	1	182984801	noacc	0.481481	-0.148148	0.461538	-0.0769231
N0809N05	71-P09	1	183126574	noacc	0.481481	-0.148148	0.285714	-0.214286
N0663B01	56-N05	1	183323598	noacc	0.481481	-0.148148	0.384615	-0.0769231
N0629K23	52-L06	1	183474123	noacc	0.5	-0.115385	0.384615	-0.0769231
N0197C12	20-G05	1	183617210	AL138928	0.48	-0.12	0.461538	-0.0769231
N0108M21	12-G18	1	183696640	AL391065	0.407407	-0.222222	0.428571	-0.0714286
N0431K17	37-G02	1	183867279	AL391706	0.444444	-0.148148	0.416667	-0.0833333
N0758F04	86-P09	1	183886987	noacc	0.545455	-0.0909091	0.384615	-0.0769231
N0445P19	83-C10	1	183926200	AL391813	0.5	-0.136364	0.384615	-0.0769231
M2245J12	76-N05	1	183989280	noacc	0.391304	-0.173913	0.333333	0
N0603E15	50-C17	1	184198454	noacc	0.4	-0.16	0.428571	-0.0714286
N0478P15	41-D10	1	184249547	AL589789	0.44	-0.16	0.428571	-0.0714286
N0478K08	41-B04	1	184329906	noacc	0.444444	-0.148148	0.428571	-0.0714286
N0035F22	5-C06	1	184455519	noacc	0.444444	-0.148148	0.428571	-0.0714286
N0025O18	4-G20	1	184536451	noacc	0.444444	-0.148148	0.428571	-0.0714286
N0201A03	80-K12	1	184671166	AC023997,AL596211	0.478261	-0.130435	0.461538	0
N0076I10	9-I13	1	184716977	noacc	0.4	-0.12	0.461538	-0.0769231
N0405P11	82-P15	1	184724106	AL592447	0.421053	-0.157895	0.333333	-0.0833333
N0582N07	84-H18	1	184798873	noacc	0.407407	-0.148148	0.428571	-0.0714286
N0681N21	85-J12	1	184843224	AC024299	0.407407	-0.148148	0.357143	-0.142857
N0804A08	71-I01	1	184943781	noacc	0.44	-0.16	0.461538	-0.153846
N0408K17	82-B20	1	185116286	AC021136	0.52381	-0.142857	0.333333	-0.166667
N0279F07	24-H04	1	185208734	noacc	0.4	-0.12	0.428571	-0.0714286
N0010L01	2-C22	1	185287697	AC016539,AL713873	0.37037	-0.148148	0.5	-0.0833333
N0191C15	19-H07	1	185420818	AC048365	0.384615	-0.115385	0.461538	-0.0769231
N0724A01	62-J15	1	185478284	noacc	0.37037	-0.148148	0.384615	-0.0769231
N0618P09	51-H05	1	185559457	noacc	0.32	-0.16	0.416667	-0.0833333
N0417K10	82-J04	1	185721926	AL356291	0.346154	-0.153846	0.428571	-0.0714286
N0530J24	84-O21	1	185824725	AL359435	0.37037	-0.148148	0.384615	-0.0769231
N0362I14	32-K19	1	185867220	noacc	0.37037	-0.148148	0.461538	-0.0769231
N0666A19	56-N22	1	186061046	noacc	0.384615	-0.153846	0.461538	0
N0319N13	81-F21	1	186118212	AC068373	0.428571	-0.142857	0.384615	-0.0769231
N0161M22	17-K04	1	186210037	noacc	0.32	-0.16	0.5	-0.0833333
N0597O22	49-D05	1	186262261	noacc	0.346154	-0.153846	0.428571	-0.0714286
N0090I05	10-C08	1	186417550	noacc	0.333333	-0.185185	0.461538	-0.0769231
N0147L21	16-E09	1	186417949	AC040953	0.36	-0.16	0.384615	-0.0769231
N0679G14	58-I05	1	186456650	noacc	0.32	-0.16	0.428571	-0.0714286
N0001I20	1-G13	1	186625702	AC011631	0.32	-0.16	0.5	-0.0833333
N0045P24	6-O07	1	186717291	AC015644	0.307692	-0.192308	0.416667	-0.166667
N0437M12	83-I23	1	186766935	noacc	0.36	-0.16	0.357143	-0.142857
N0547I07	84-M04	1	186790492	AL391645	0.391304	-0.173913	0.307692	-0.153846
N0359I14	31-J20	1	186922233	noacc	0.333333	-0.185185	0.333333	-0.166667
N0161I10	79-P20	1	186922336	AL158838	0.428571	-0.0952381	0.384615	-0.153846
N0430J11	37-A08	1	187047796	noacc	0.346154	-0.192308	0.333333	-0.166667
N0689O03	59-A07	1	187181127	noacc	0.32	-0.2	0.357143	-0.142857
N0101D17	11-D17	1	187262656	noacc	0.333333	-0.185185	0.333333	-0.166667
N0007I20	1-J24	1	187362628	AC011041	0.307692	-0.192308	0.357143	-0.142857
N1129I10	87-J18	1	187469011	noacc	0.409091	-0.181818	0.307692	-0.153846
N0309H21	90-H08	1	187544101	AC019189	0.428571	-0.190476	0.3	-0.1
N0385L01	33-N06	1	187565629	noacc	0.307692	-0.192308	0.357143	-0.142857
N0815D14	72-C24	1	187644559	noacc	0.346154	-0.192308	0.357143	-0.142857
N0505I11	43-H03	1	187727449	noacc	0.346154	-0.153846	0.416667	-0.166667
N0350K10	30-F24	1	187901836	noacc	0.307692	-0.192308	0.454545	0
N0119C05	13-F13	1	188020153	noacc	0.4	-0.1	0.222222	-0.222222
N0434E18	37-F17	1	188080378	noacc	0.333333	-0.185185	0.363636	-0.181818
N0816L02	72-M10	1	188221632	noacc	0.333333	-0.185185	0.363636	-0.181818
N0366K17	82-O01	1	188336946	AL359376	0.428571	-0.0952381	0.333333	-0.166667
N0440G22	83-M09	1	188377917	AL451009	0.409091	-0.181818	0.357143	-0.142857
N0738E17	64-I11	1	188400780	noacc	0.28	-0.2	0.357143	-0.142857
N0167B22	17-P10	1	188503888	noacc	0.333333	-0.185185	0.416667	-0.166667
N0379M10	33-K22	1	188696366	noacc	0.307692	-0.192308	0.25	-0.166667
N0768J17	67-E18	1	188808208	noacc	0.333333	-0.185185	0.357143	-0.142857
N0657K17	56-M13	1	188870914	noacc	0.36	-0.16	0.357143	-0.142857
N0013G05	2-L21	1	188975639	AL391218	0.333333	-0.185185	0.333333	-0.166667
N0272B08	24-G10	1	189157609	AL365316	0.181818	-0.227273	0.363636	-0.181818
N0577F07	47-D18	1	189313984	noacc	0.346154	-0.153846	0.307692	-0.153846
N0048A18	6-M10	1	189409232	noacc	0.333333	-0.185185	0.357143	-0.142857
N0230L10	21-B14	1	189529262	noacc	0.307692	-0.192308	0.384615	-0.153846
N0185C19	19-M01	1	189610402	AL139133	0.36	-0.16	0.357143	-0.142857
N0452J13	39-I19	1	189693790	AL358857	0.333333	-0.185185	0.357143	-0.142857
N0096D19	10-N16	1	189808891	noacc	0.346154	-0.153846	0.357143	-0.142857
N0775J19	68-C23	1	189892912	noacc	0.375	-0.125	0.357143	-0.142857
N0751A22	65-G16	1	190026989	noacc	0.32	-0.2	0.357143	-0.142857
N0597D16	49-K20	1	190188296	noacc	0.333333	-0.185185	0.357143	-0.142857
N0358A09	31-N13	1	190229520	AL158081	0.375	-0.125	0.307692	-0.153846
N0124P19	14-I03	1	190323314	noacc	0.333333	-0.185185	0.416667	-0.166667
N0044F20	5-P24	1	190424023	AC015578	0.307692	-0.192308	0.363636	-0.181818
N0448E13	38-J19	1	190573720	noacc	0.333333	-0.185185	0.416667	-0.166667
N0161D01	17-E24	1	190663120	AC036119	0.346154	-0.153846	0.384615	-0.153846
N0737F07	64-C17	1	190844375	noacc	0.32	-0.2	0.384615	-0.0769231
N0116L20	13-E10	1	190883086	noacc	0.333333	-0.185185	0.357143	-0.142857
N0268N01	24-G19	1	190939810	AL592203	0.333333	-0.185185	0.416667	-0.166667
N0623G14	52-M11	1	191119345	AL731869	0.36	-0.2	0.384615	-0.153846
N0383P18	33-D20	1	191143936	noacc	0.333333	-0.185185	0.416667	-0.0833333
N0115J20	13-O03	1	191265026	noacc	0.333333	-0.185185	0.357143	-0.142857
N0185F19	19-O03	1	191281310	AC027067	0.375	-0.125	0.384615	-0.153846
N0756L05	65-P06	1	191386805	noacc	0.32	-0.16	0.384615	-0.153846
N0157J22	17-A05	1	191510574	AC024510,AL356293	0.333333	-0.185185	0.384615	-0.153846
N0157I23	16-P24	1	191619615	noacc	0.36	-0.16	0.416667	-0.166667
N0719L01	86-C04	1	191713349	noacc	0.307692	-0.192308	0.25	-0.166667
N0173E24	80-I03	1	191724384	AL138926	0.28	-0.2	0.357143	-0.142857
N0048M15	6-D05	1	191785152	noacc	0.333333	-0.185185	0.25	-0.166667
N0389B23	34-I11	1	191892867	noacc	0.333333	-0.185185	0.416667	-0.166667
N0029E09	4-N07	1	191976482	AL162398	0.333333	-0.185185	0.357143	-0.142857
N0784I08	68-D24	1	192073025	noacc	0.346154	-0.192308	0.333333	-0.166667
N0312N01	27-I17	1	192153333	noacc	0.333333	-0.185185	0.384615	-0.153846
N0274A01	24-O10	1	192267425	noacc	0.421053	-0.157895	0.125	-0.125
N0473H17	41-A08	1	192270221	AL645754	0.333333	-0.185185	0.357143	-0.142857
N0630N17	53-E11	1	192388599	noacc	0.307692	-0.192308	0.357143	-0.142857
N0058O13	7-G14	1	192584742	AL139137	0.333333	-0.185185	0.384615	-0.153846
M2037O19	74-M17	1	192672131	noacc	0.32	-0.2	0.357143	-0.142857
N0179H02	18-H06	1	192726304	noacc	0.333333	-0.185185	0.307692	-0.230769
N0662E13	56-H23	1	192880088	noacc	0.333333	-0.185185	0.285714	-0.214286
N0726C24	62-H16	1	193082756	noacc	0.304348	-0.130435	0.285714	-0.214286
N0622J07	52-I17	1	193271259	noacc	0.363636	-0.181818	0.272727	-0.181818
N0769K10	67-K18	1	193381624	noacc	0.307692	-0.153846	0.307692	-0.230769
N0558O15	46b-J21	1	193489390	noacc	0.26087	-0.173913	0.285714	-0.214286
N0419B18	36-K17	1	193655535	noacc	0.296296	-0.185185	0.285714	-0.214286
N0294A08	25-H02	1	193663538	noacc	0.315789	-0.157895	0.285714	-0.285714
N0291B16	25-J07	1	193767036	noacc	0.24	-0.2	0.307692	-0.230769
N0045A13	6-E23	1	193891168	AC008110	0.296296	-0.222222	0.307692	-0.153846
N0108J17	12-G02	1	193974922	noacc	0.296296	-0.185185	0.285714	-0.214286
N0702O20	60-E16	1	194089491	noacc	0.269231	-0.192308	0.357143	-0.214286
N0008A24	1-P10	1	194165311	noacc	0.269231	-0.192308	0.416667	-0.25
N0141E20	15-B15	1	194395319	AL136136	0.296296	-0.185185	0.307692	-0.230769
N0111B13	12-H11	1	194467320	noacc	0.296296	-0.185185	0.230769	-0.230769
N0111B12	12-H09	1	194614333	noacc	0.296296	-0.185185	0.384615	-0.230769
N0135A15	14-B02	1	194642466	AC093419	0.296296	-0.185185	0.307692	-0.230769
N0390O06	34-A12	1	194794192	AL161635	0.296296	-0.185185	0.416667	-0.0833333
N0004N14	1-F11	1	194856688	AC016500	0.269231	-0.192308	0.384615	-0.230769
N0199D04	20-K21	1	194999343	noacc	0.269231	-0.192308	0.363636	-0.272727
M2014H03	73-K16	1	195109941	noacc	0.307692	-0.192308	0.25	-0.25
N0106H07	12-I15	1	195220185	noacc	0.296296	-0.185185	0.384615	-0.230769
N0455F11	39-M02	1	195241894	noacc	0.296296	-0.185185	0.333333	-0.25
N0369P21	32-D08	1	195422769	noacc	0.296296	-0.185185	0.384615	-0.230769
N0382E09	33-L05	1	195482809	AC105941	0.347826	-0.173913	0.416667	-0.25
N0133P01	14-L01	1	195502430	noacc	0.32	-0.16	0.444444	-0.222222
N0109H10	12-K20	1	195620097	AC099673	0.296296	-0.185185	0.230769	-0.384615
N0735J16	63-F22	1	195671243	noacc	0.28	-0.2	0.384615	-0.153846
N0399A23	34-D14	1	195779590	noacc	0.346154	-0.153846	0.25	-0.25
N0282K14	25-I23	1	195901098	noacc	0.375	-0.0625	0.222222	-0.222222
N0722B07	62-G16	1	195954772	noacc	0.346154	-0.192308	0.307692	-0.230769
N0346I06	30-E10	1	196094014	noacc	0.333333	-0.185185	0.454545	-0.181818
N0115O14	13-A12	1	196137600	AC013519	0.333333	-0.185185	0.333333	-0.166667
N0771I05	67-L03	1	196240302	noacc	0.346154	-0.153846	0.384615	-0.230769
N0470G13	40-P04	1	196352325	noacc	0.32	-0.2	0.25	-0.25
N0526N03	45-A03	1	196517760	noacc	0.384615	-0.192308	0.384615	-0.230769
N0699J10	86-E05	1	196534766	noacc	0.347826	-0.173913	0.384615	-0.153846
N0186C03	80-C06	1	196588854	noacc	0.52381	-0.142857	0.357143	-0.214286
N0133P06	14-L03	1	196661361	noacc	0.444444	-0.185185	0.5	-0.166667
N0101F19	11-F07	1	196748773	noacc	0.444444	-0.185185	0.5	-0.142857
N0121P12	13-J10	1	196882957	AL359834	0.444444	-0.185185	0.538462	-0.153846
N0017B07	3-A24	1	197007782	noacc	0.444444	-0.185185	0.545455	-0.181818
N0728L19	63-G23	1	197142120	noacc	0.4	-0.2	0.454545	-0.181818
N0809P09	71-B06	1	197290840	noacc	0.545455	-0.136364	0.357143	-0.357143
N0119D06	13-F15	1	197415502	noacc	0.44	-0.2	0.636364	-0.181818
N0178L18	18-D06	1	197515553	noacc	0.5	-0.153846	0.666667	-0.166667
N0575O05	47-P09	1	197586593	noacc	0.5	-0.153846	0.642857	-0.142857
M2022E07	73-D04	1	197739691	noacc	0.458333	-0.208333	0.615385	-0.153846
N0790I13	69-K18	1	197800046	AC083954	0.48	-0.16	0.642857	-0.142857
M2073P18	74-I04	1	197811303	noacc	0.48	-0.16	0.583333	-0.166667
N0051H18	6-B10	1	197895647	AL355503	0.461538	-0.192308	0.727273	-0.0909091
M2315H22	76-M14	1	197915017	noacc	0.48	-0.16	0.461538	-0.307692
N0812F10	71-P20	1	198030964	noacc	0.461538	-0.192308	0.5	-0.285714
M2016H18	73-F07	1	198194968	noacc	0.44	-0.2	0.692308	-0.153846
N0131N08	14-B17	1	198261578	noacc	0.481481	-0.185185	0.692308	-0.153846
N0693C10	59-G12	1	198344177	noacc	0.521739	-0.173913	0.642857	-0.142857
N0802N20	71-A17	1	198518883	noacc	0.481481	-0.185185	0.461538	-0.230769
N0165E10	17-B06	1	198560986	noacc	0.481481	-0.185185	0.666667	-0.166667
N0684K15	58-H07	1	198638841	noacc	0.48	-0.2	0.642857	-0.142857
N0024J16	4-K19	1	198736388	AC016086	0.481481	-0.185185	0.615385	-0.153846
N0624L09	52-E10	1	198873655	noacc	0.481481	-0.185185	0.615385	-0.153846
N0065I22	8-E21	1	198967504	noacc	0.461538	-0.192308	0.642857	-0.142857
N0063C15	7-D16	1	199076871	noacc	0.481481	-0.185185	0.666667	-0.166667
N0792C24	69-H07	1	199170093	noacc	0.52	-0.16	0.692308	-0.0769231
N0038O14	5-D19	1	199326430	AC096632	0.44	-0.2	0.7	-0.2
N0407E18	35-O07	1	199441747	noacc	0.481481	-0.185185	0.583333	-0.25
N0134P09	14-P19	1	199633458	AL513326	0.481481	-0.185185	0.583333	-0.166667
N0099A23	11-A22	1	199683530	noacc	0.481481	-0.185185	0.642857	-0.142857
N0783D13	68-P13	1	199723869	noacc	0.458333	-0.166667	0.692308	-0.153846
N0813P03	72-M01	1	199846084	noacc	0.481481	-0.185185	0.583333	-0.166667
N0317I07	27-N09	1	199934195	noacc	0.481481	-0.185185	0.666667	-0.166667
N0700B09	60-C13	1	199997447	noacc	0.5	-0.153846	0.615385	-0.0769231
N0357K19	31-L01	1	200127046	noacc	0.611111	-0.111111	0.538462	-0.153846
N0559B21	84-F13	1	200138911	noacc	0.48	-0.16	0.538462	-0.153846
N0585K01	84-J14	1	200176513	noacc	0.608696	-0.130435	0.538462	-0.0769231
N0004C02	78-C17	1	200222121	noacc	0.518519	-0.148148	0.461538	-0.0769231
N0102D20	79-C12	1	200349355	AC073251	0.461538	-0.192308	0.538462	0
N0673P13	57-L19	1	200376072	noacc	0.52	-0.16	0.538462	-0.0769231
N0617D19	85-M05	1	200465760	noacc	0.5	-0.192308	0.583333	-0.0833333
N0681D01	58-G06	1	200619989	AC016072	0.44	-0.2	0.5	-0.0714286
N0433N15	37-D03	1	200818286	noacc	0.481481	-0.185185	0.545455	-0.0909091
N0734H02	63-N07	1	201010229	noacc	0.5	-0.166667	0.538462	-0.153846
N0621K12	52-C03	1	201167255	noacc	0.481481	-0.185185	0.538462	0
N0805B14	71-A10	1	201278003	noacc	0.481481	-0.185185	0.615385	0
N0121G04	13-F02	1	201424320	noacc	0.538462	-0.153846	0.5	0
N0231H04	21-F02	1	201460578	noacc	0.538462	-0.153846	0.5	0
N0371H05	32-J14	1	201671349	noacc	0.5	-0.192308	0.5	0
N0735C04	63-B18	1	201761993	noacc	0.608696	-0.130435	0.5	-0.0714286
N1143H02	87-L10	1	201787828	noacc	0.571429	-0.190476	0.461538	0
N0580K21	48-C15	1	201945448	noacc	0.538462	-0.192308	0.5	0
N0326J24	28-J19	1	202031900	noacc	0.538462	-0.192308	0.5	0
N0024I04	4-K01	1	202066963	noacc	0.583333	-0.125	0.5	0
N0196O22	20-E15	1	202212871	AL451008	0.5	-0.192308	0.538462	0
N0115N23	13-A08	1	202696445	AC069001,AL359981	0.48	-0.2	0.333333	-0.166667
N0344P13	30-C19	1	202728211	AL592494	0.5	-0.153846	0.461538	0
N0106H10	79-E18	1	202843882	noacc	0.44	-0.2	0.384615	0
N0320J21	28-E03	1	202890322	noacc	0.481481	-0.185185	0.384615	0
F0620K04	88-N24	1	202924136	noacc	0.6	-0.15	0.357143	0
N0793O19	87-I13	1	202929486	noacc	0.578947	-0.157895	0.363636	0
N0510I18	43-J16	1	202975887	noacc	0.461538	-0.192308	0.363636	0
N0082K10	9-P05	1	203012649	noacc	0.5	-0.153846	0.416667	0
M2118A08	74-L05	1	203076858	noacc	0.5	-0.166667	0.357143	0
N0421E17	36-K24	1	203134471	AL161736	0.481481	-0.185185	0.363636	0
N0094P18	79-O01	1	203202297	noacc	0.47619	-0.238095	0.384615	0
M2003B03	72-N23	1	203255171	noacc	0.444444	-0.222222	0.285714	-0.142857
N0161C18	17-E20	1	203309396	noacc	0.423077	-0.230769	0.307692	-0.153846
N0665L20	56-N02	1	203323914	noacc	0.461538	-0.230769	0.285714	-0.142857
N0595K11	49-C20	1	203521456	noacc	0.423077	-0.230769	0.25	-0.166667
N0237C22	22-I03	1	203578464	AC068122	0.444444	-0.222222	0.333333	-0.166667
N0564A08	84-L05	1	203666733	AC098935	0.44	-0.2	0.285714	-0.142857
N0733A18	86-M08	1	203716846	noacc	0.521739	-0.217391	0.285714	-0.142857
N0615M18	51-G16	1	203778945	noacc	0.44	-0.2	0.285714	-0.142857
N0164O23	17-N15	1	203859292	AL445493	0.423077	-0.230769	0.230769	-0.153846
N0288B01	25-K16	1	203972277	noacc	0.444444	-0.222222	0.307692	-0.153846
N0761M03	66-B01	1	203974298	noacc	0.5	-0.227273	0.181818	-0.181818
N0780P19	68-B11	1	204053472	noacc	0.4	-0.24	0.307692	-0.153846
N0357P18	31-N07	1	204103886	AL391597	0.444444	-0.222222	0.307692	-0.153846
N0182J17	18-P16	1	204212137	noacc	0.444444	-0.222222	0.307692	-0.153846
N0367L23	32-D15	1	204394569	noacc	0.423077	-0.230769	0.307692	-0.153846
N0512L01	44-C09	1	204508595	noacc	0.423077	-0.230769	0.230769	-0.153846
N0288K21	25-O10	1	204569258	noacc	0.478261	-0.173913	0.285714	-0.142857
N0393J13	34-M10	1	204717959	noacc	0.444444	-0.222222	0.25	-0.166667
N0789J18	69-E10	1	204809321	noacc	0.423077	-0.230769	0.307692	-0.153846
N0718L09	62-E19	1	204898267	noacc	0.423077	-0.230769	0.230769	-0.153846
N0002P02	1-G12	1	204942377	AC016454,AL606753	0.461538	-0.192308	0.272727	-0.181818
N0045F21	6-I09	1	205028043	AL355533	0.423077	-0.230769	0.285714	-0.142857
N0069A02	8-K04	1	205058875	noacc	0.461538	-0.192308	0.333333	-0.0833333
N0390D15	34-O05	1	205124938	AC010734	0.521739	-0.217391	0.285714	-0.142857
N0500C15	43-A20	1	205184204	noacc	0.444444	-0.222222	0.307692	-0.153846
N0106M16	12-K15	1	205330484	noacc	0.444444	-0.222222	0.230769	-0.153846
N0059C06	7-I02	1	205460446	noacc	0.444444	-0.222222	0.285714	-0.142857
N0603J09	50-G05	1	205540905	noacc	0.48	-0.2	0.285714	-0.142857
N0044B06	5-N14	1	205633539	noacc	0.444444	-0.222222	0.307692	-0.153846
N0818N18	72-H07	1	205762104	noacc	0.423077	-0.230769	0.285714	-0.142857
N0185G15	19-O09	1	205837432	noacc	0.444444	-0.222222	0.307692	-0.153846
M2270M06	75-F24	1	205886652	noacc	0.52381	-0.238095	0.307692	-0.153846
N0192J14	19-N13	1	205921413	noacc	0.5	-0.166667	0.125	-0.25
N0079M12	9-O06	1	206010382	noacc	0.423077	-0.230769	0.307692	-0.153846
N0649C13	55-C02	1	206077649	noacc	0.5	-0.166667	0.285714	-0.142857
N0746B01	64-H04	1	206128048	noacc	0.5	-0.166667	0.307692	-0.153846
N0167J02	18-A13	1	206228567	noacc	0.423077	-0.230769	0.384615	-0.153846
N0645A13	54-N10	1	206319347	noacc	0.461538	-0.192308	0.307692	-0.153846
N0453H04	39-O17	1	206358501	noacc	0.521739	-0.217391	0.384615	-0.153846
N0653H03	55-N19	1	206392932	noacc	0.48	-0.2	0.357143	-0.142857
N0345I23	30-I15	1	206479584	AL356780	0.423077	-0.230769	0.357143	-0.142857
N0266N24	23-P06	1	206669632	noacc	0.461538	-0.192308	0.285714	-0.142857
N0299J10	26-C24	1	206788257	noacc	0.461538	-0.230769	0.384615	-0.153846
N0156H13	16-L14	1	206858039	noacc	0.461538	-0.230769	0.363636	-0.181818
M2017P11	73-L07	1	206900651	noacc	0.458333	-0.25	0.357143	-0.142857
N0281L14	90-F08	1	207067809	noacc	0.55	-0.25	0.416667	-0.166667
N0262C19	23-O22	1	207114185	noacc	0.416667	-0.25	0.416667	-0.166667
M2016A12	73-D03	1	207211004	noacc	0.5	-0.227273	0.333333	-0.166667
N0320H18	28-C13	1	207353869	noacc	0.423077	-0.269231	0.416667	-0.166667
N0159M04	17-A06	1	207497696	noacc	0.423077	-0.269231	0.307692	-0.153846
N0137J15	15-A17	1	207587866	noacc	0.423077	-0.269231	0.384615	-0.153846
N0217A24	21-M05	1	207779912	noacc	0.444444	-0.259259	0.357143	-0.142857
N0543B16	45-D16	1	207871536	AC092017	0.444444	-0.259259	0.416667	-0.166667
N0749E03	65-M17	1	207907292	noacc	0.444444	-0.259259	0.416667	-0.166667
N0318L16	27-H24	1	208093182	AL590101	0.444444	-0.259259	0.363636	-0.181818
N0024B10	4-G07	1	208172856	AC016192	0.461538	-0.230769	0.307692	-0.153846
N0359E08	31-H18	1	208269353	AC105275	0.423077	-0.269231	0.357143	-0.142857
M2026L18	73-P16	1	208299775	noacc	0.44	-0.24	0.416667	-0.166667
N0122M14	13-N06	1	208477236	AC096637	0.461538	-0.230769	0.357143	-0.142857
N0552D08	46b-O01	1	208640142	AC118559,AL445488	0.423077	-0.269231	0.416667	-0.166667
[truncated: 27,828 more rows]
