# Supplementary material for: Differential disruption of cell cycle pathways in small cell and non-small cell lung cancer
Source: Br J Cancer. 2006 May 16;94(12):1927–35. doi: 10.1038/sj.bjc.6603167 (PMC2361340; doi:10.1038/sj.bjc.6603167)
Supplement: Supplementary Table C [file 94-6603167x3.xls]

## Sheet: Summary
Gene	Sample	Sample Well ID	Subtype	Average Threshold Cycle (Ct) (duplicates)	(average of actin & 18S) - gene		Gene	NSCLC vs SCLC Mann-Whitney U Test one tailed p value
E2F2	HCC1833	A01	NSCLC	32.95	-16.45		E2F2	3.16097e-09
E2F2	HCC2450	A02	NSCLC	32.65	-17.275		HSPH1	0.01236
E2F2	H2087	A03	NSCLC	34.1	-18.525		MAP3K4	9.03775e-07
E2F2	H2122	A04	NSCLC	33.35	-17.125		SOX11	8.40688e-06
E2F2	HCC78	A05	NSCLC	34.15	-18.8
E2F2	H1819	A06	NSCLC	32.4	-16.825
E2F2	HCC827	A07	NSCLC	35.1	-19.35
E2F2	H1648	A08	NSCLC	33.35	-18.175
E2F2	H157	A09	NSCLC	32.05	-17.625
E2F2	HCC15	A10	NSCLC	29.75	-14.65
E2F2	H2347	A11	NSCLC	33.6	-19
E2F2	HCC95	A12	NSCLC	31.85	-16.45
E2F2	HCC461	B01	NSCLC	32.95	-18.625
E2F2	HCC193	B02	NSCLC	35.05	-20.75
E2F2	HCC366	B03	NSCLC	31.3	-17.35
E2F2	H1395	B04	NSCLC	31.2	-15.975
E2F2	H2009	B05	NSCLC	33.65	-19.4
E2F2	H1993	B06	NSCLC	38.4	-22.3
E2F2	HCC1195	B07	NSCLC	32.4	-17.2
E2F2	HCC4006	B08	NSCLC	31.85	-16.65
E2F2	HCC2279	B09	NSCLC	33.1	-18.2
E2F2	H3255	B10	NSCLC	34.1	-18.8
E2F2	H187	B11	SCLC	30.2	-14.575
E2F2	H841	B12	SCLC	30.6	-15.1
E2F2	H378	C01	SCLC	28.55	-13.775
E2F2	H1607	C02	SCLC	29.55	-14.625
E2F2	H889	C03	SCLC	30.15	-15
E2F2	H289	C04	SCLC	28.45	-13.525
E2F2	HCC33	C05	SCLC	28.8	-13.9
E2F2	H2171	C06	SCLC	27.9	-13.45
E2F2	H82	C07	SCLC	30.05	-15.8
E2F2	H2141	C08	SCLC	29.4	-14.375
E2F2	H1672	C09	SCLC	27.85	-13.2
E2F2	H526	C10	SCLC	31.05	-15.525
E2F2	H524	C11	SCLC	28.6	-13.25
E2F2	H2107	C12	SCLC	28.7	-13.975
HSPH1	HCC1833	A01	NSCLC	33.3	-16.8
HSPH1	HCC2450	A02	NSCLC	34.75	-19.375
HSPH1	H2087	A03	NSCLC	33.55	-17.975
HSPH1	H2122	A04	NSCLC	38	-21.775
HSPH1	HCC78	A05	NSCLC	34	-18.65
HSPH1	H1819	A06	NSCLC	32.6	-17.025
HSPH1	HCC827	A07	NSCLC	32.05	-16.3
HSPH1	H1648	A08	NSCLC	28.75	-13.575
HSPH1	H157	A09	NSCLC	29.55	-15.125
HSPH1	HCC15	A10	NSCLC	33.7	-18.6
HSPH1	H2347	A11	NSCLC	33.8	-19.2
HSPH1	HCC95	A12	NSCLC	30.05	-14.65
HSPH1	HCC461	B01	NSCLC	30.95	-16.625
HSPH1	HCC193	B02	NSCLC	34.6	-20.3
HSPH1	HCC366	B03	NSCLC	31.9	-17.95
HSPH1	H1395	B04	NSCLC	35.15	-19.925
HSPH1	H2009	B05	NSCLC	30.75	-16.5
HSPH1	H1993	B06	NSCLC	34.4	-18.3
HSPH1	HCC1195	B07	NSCLC	36.75	-21.55
HSPH1	HCC4006	B08	NSCLC	34.05	-18.85
HSPH1	HCC2279	B09	NSCLC	32.45	-17.55
HSPH1	H3255	B10	NSCLC	32	-16.7
HSPH1	H187	B11	SCLC	33.15	-17.525
HSPH1	H841	B12	SCLC	34.05	-18.55
HSPH1	H378	C01	SCLC	30.85	-16.075
HSPH1	H1607	C02	SCLC	30.9	-15.975
HSPH1	H889	C03	SCLC	30.05	-14.9
HSPH1	H289	C04	SCLC	30.5	-15.575
HSPH1	HCC33	C05	SCLC	31.7	-16.8
HSPH1	H2171	C06	SCLC	30.95	-16.5
HSPH1	H82	C07	SCLC	31.6	-17.35
HSPH1	H2141	C08	SCLC	30.55	-15.525
HSPH1	H1672	C09	SCLC	30.2	-15.55
HSPH1	H526	C10	SCLC	33.9	-18.375
HSPH1	H524	C11	SCLC	32.6	-17.25
HSPH1	H2107	C12	SCLC	30.45	-15.725
MAP3K4	HCC1833	A01	NSCLC	30.2	-13.7
MAP3K4	HCC2450	A02	NSCLC	31.35	-15.975
MAP3K4	H2087	A03	NSCLC	30.3	-14.725
MAP3K4	H2122	A04	NSCLC	31.65	-15.425
MAP3K4	HCC78	A05	NSCLC	29.75	-14.4
MAP3K4	H1819	A06	NSCLC	29.6	-14.025
MAP3K4	HCC827	A07	NSCLC	30.25	-14.5
MAP3K4	H1648	A08	NSCLC	26.5	-11.325
MAP3K4	H157	A09	NSCLC	29.55	-15.125
MAP3K4	HCC15	A10	NSCLC	28.65	-13.55
MAP3K4	H2347	A11	NSCLC	30.1	-15.5
MAP3K4	HCC95	A12	NSCLC	28.9	-13.5
MAP3K4	HCC461	B01	NSCLC	28.7	-14.375
MAP3K4	HCC193	B02	NSCLC	28.1	-13.8
MAP3K4	HCC366	B03	NSCLC	28.6	-14.65
MAP3K4	H1395	B04	NSCLC	29.95	-14.725
MAP3K4	H2009	B05	NSCLC	28	-13.75
MAP3K4	H1993	B06	NSCLC	29.9	-13.8
MAP3K4	HCC1195	B07	NSCLC	29.9	-14.7
MAP3K4	HCC4006	B08	NSCLC	29.65	-14.45
MAP3K4	HCC2279	B09	NSCLC	29.75	-14.85
MAP3K4	H3255	B10	NSCLC	29.6	-14.3
MAP3K4	H187	B11	SCLC	29	-13.375
MAP3K4	H841	B12	SCLC	28.95	-13.45
MAP3K4	H378	C01	SCLC	28.7	-13.925
MAP3K4	H1607	C02	SCLC	27.15	-12.225
MAP3K4	H889	C03	SCLC	28.4	-13.25
MAP3K4	H289	C04	SCLC	27.9	-12.975
MAP3K4	HCC33	C05	SCLC	28.25	-13.35
MAP3K4	H2171	C06	SCLC	27.55	-13.1
MAP3K4	H82	C07	SCLC	27.75	-13.5
MAP3K4	H2141	C08	SCLC	28.55	-13.525
MAP3K4	H1672	C09	SCLC	27.75	-13.1
MAP3K4	H526	C10	SCLC	29	-13.475
MAP3K4	H524	C11	SCLC	28.55	-13.2
MAP3K4	H2107	C12	SCLC	27.4	-12.675
SOX11	HCC1833	A01	NSCLC	33.2	-16.7
SOX11	HCC2450	A02	NSCLC	40	-24.625
SOX11	H2087	A03	NSCLC	40	-24.425
SOX11	H2122	A04	NSCLC	40	-23.775
SOX11	HCC78	A05	NSCLC	40	-24.65
SOX11	H1819	A06	NSCLC	40	-24.425
SOX11	HCC827	A07	NSCLC	40	-24.25
SOX11	H1648	A08	NSCLC	40	-24.825
SOX11	H157	A09	NSCLC	40	-25.575
SOX11	HCC15	A10	NSCLC	40	-24.9
SOX11	H2347	A11	NSCLC	32.65	-18.05
SOX11	HCC95	A12	NSCLC	37.3	-21.9
SOX11	HCC461	B01	NSCLC	40	-25.675
SOX11	HCC193	B02	NSCLC	40	-25.7
SOX11	HCC366	B03	NSCLC	40	-26.05
SOX11	H1395	B04	NSCLC	40	-24.775
SOX11	H2009	B05	NSCLC	40	-25.75
SOX11	H1993	B06	NSCLC	40	-23.9
SOX11	HCC1195	B07	NSCLC	40	-24.8
SOX11	HCC4006	B08	NSCLC	40	-24.8
SOX11	HCC2279	B09	NSCLC	35.85	-20.95
SOX11	H3255	B10	NSCLC	29.45	-14.15
SOX11	H187	B11	SCLC	30.9	-15.275
SOX11	H841	B12	SCLC	40	-24.5
SOX11	H378	C01	SCLC	25.15	-10.375
SOX11	H1607	C02	SCLC	30.6	-15.675
SOX11	H889	C03	SCLC	40	-24.85
SOX11	H289	C04	SCLC	24.4	-9.475
SOX11	HCC33	C05	SCLC	25.7	-10.8
SOX11	H2171	C06	SCLC	24.85	-10.4
SOX11	H82	C07	SCLC	26.4	-12.15
SOX11	H2141	C08	SCLC	24.4	-9.375
SOX11	H1672	C09	SCLC	26.65	-12
SOX11	H526	C10	SCLC	35.8	-20.275
SOX11	H524	C11	SCLC	26.2	-10.85
SOX11	H2107	C12	SCLC	25.3	-10.575

## Sheet: Raw Data
Gene	Well (PCR Machine)	Threshold Cycle (Ct)	Sample Well ID
E2F2	A1	33.3	A1
E2F2	A2	32.6
E2F2	A3	32.6	A2
E2F2	A4	32.7
E2F2	A5	34.1	A3
E2F2	A6	34.1
E2F2	A7	32.9	A4
E2F2	A8	33.8
E2F2	A9	34.1	A5
E2F2	A10	34.2
E2F2	A11	32	A6
E2F2	A12	32.8
MAP3K4	B1	30.3	A1
MAP3K4	B2	30.1
MAP3K4	B3	31.4	A2
MAP3K4	B4	31.3
MAP3K4	B5	30.1	A3
MAP3K4	B6	30.5
MAP3K4	B7	31.6	A4
MAP3K4	B8	31.7
MAP3K4	B9	29.6	A5
MAP3K4	B10	29.9
MAP3K4	B11	29.5	A6
MAP3K4	B12	29.7
HSPH1	C1	33.4	A1
HSPH1	C2	33.2
HSPH1	C3	34.4	A2
HSPH1	C4	35.1
HSPH1	C5	33.3	A3
HSPH1	C6	33.8
HSPH1	C7	36	A4
HSPH1	C8	40
HSPH1	C9	34.2	A5
HSPH1	C10	33.8
HSPH1	C11	32.5	A6
HSPH1	C12	32.7
SOX11	D1	33.1	A1
SOX11	D2	33.3
SOX11	D3	40	A2
SOX11	D4	40
SOX11	D5	40	A3
SOX11	D6	40
SOX11	D7	40	A4
SOX11	D8	40
SOX11	D9	40	A5
SOX11	D10	40
SOX11	D11	40	A6
SOX11	D12	40
ACTB	E1	22.5	A1
ACTB	E2	22.6
ACTB	E3	19.9	A2
ACTB	E4	20.4
ACTB	E5	20.8	A3
ACTB	E6	21.4
ACTB	E7	21.7	A4
ACTB	E8	21.7
ACTB	E9	20.7	A5
ACTB	E10	20.3
ACTB	E11	20.3	A6
ACTB	E12	21
18S	F1	10.5	A1
18S	F2	10.4
18S	F3	10.4	A2
18S	F4	10.8
18S	F5	10	A3
18S	F6	10.1
18S	F7	10.6	A4
18S	F8	10.9
18S	F9	10	A5
18S	F10	10.4
18S	F11	10.5	A6
18S	F12	10.5
E2F2	A1	35.3	A7
E2F2	A2	34.9
E2F2	A3	33.2	A8
E2F2	A4	33.5
E2F2	A5	32.1	A9
E2F2	A6	32
E2F2	A7	29.8	A10
E2F2	A8	29.7
E2F2	A9	33.4	A11
E2F2	A10	33.8
E2F2	A11	32.2	A12
E2F2	A12	31.5
MAP3K4	B1	30.3	A7
MAP3K4	B2	30.2
MAP3K4	B3	26.5	A8
MAP3K4	B4	26.5
MAP3K4	B5	29.5	A9
MAP3K4	B6	29.6
MAP3K4	B7	28.8	A10
MAP3K4	B8	28.5
MAP3K4	B9	30.1	A11
MAP3K4	B10	30.1
MAP3K4	B11	29.2	A12
MAP3K4	B12	28.6
HSPH1	C1	32.1	A7
HSPH1	C2	32
HSPH1	C3	28.8	A8
HSPH1	C4	28.7
HSPH1	C5	29.5	A9
HSPH1	C6	29.6
HSPH1	C7	33.9	A10
HSPH1	C8	33.5
HSPH1	C9	33.9	A11
HSPH1	C10	33.7
HSPH1	C11	30.4	A12
HSPH1	C12	29.7
SOX11	D1	40	A7
SOX11	D2	40
SOX11	D3	40	A8
SOX11	D4	40
SOX11	D5	40	A9
SOX11	D6	40
SOX11	D7	40	A10
SOX11	D8	40
SOX11	D9	32.6	A11
SOX11	D10	32.7
SOX11	D11	37.1	A12
SOX11	D12	37.5
ACTB	E1	20.8	A7
ACTB	E2	20.9
ACTB	E3	20.4	A8
ACTB	E4	20.4
ACTB	E5	19.2	A9
ACTB	E6	19.3
ACTB	E7	20.1	A10
ACTB	E8	20.4
ACTB	E9	19.4	A11
ACTB	E10	19.3
ACTB	E11	20.8	A12
ACTB	E12	21
18S	F1	10.7	A7
18S	F2	10.6
18S	F3	9.9	A8
18S	F4	10
18S	F5	9.8	A9
18S	F6	9.4
18S	F7	10	A10
18S	F8	9.9
18S	F9	9.9	A11
18S	F10	9.8
18S	F11	9.8	A12
18S	F12	10
E2F2	A1	32.8	B1
E2F2	A2	33.1
E2F2	A3	34.9	B2
E2F2	A4	35.2
E2F2	A5	31.5	B3
E2F2	A6	31.1
E2F2	A7	30.7	B4
E2F2	A8	31.7
E2F2	A9	33.3	B5
E2F2	A10	34
E2F2	A11	36.8	B6
E2F2	A12	40
MAP3K4	B1	28.8	B1
MAP3K4	B2	28.6
MAP3K4	B3	28.2	B2
MAP3K4	B4	28
MAP3K4	B5	28.7	B3
MAP3K4	B6	28.5
MAP3K4	B7	30.1	B4
MAP3K4	B8	29.8
MAP3K4	B9	27.9	B5
MAP3K4	B10	28.1
MAP3K4	B11	29.6	B6
MAP3K4	B12	30.2
HSPH1	C1	31	B1
HSPH1	C2	30.9
HSPH1	C3	34.1	B2
HSPH1	C4	35.1
HSPH1	C5	32.1	B3
HSPH1	C6	31.7
HSPH1	C7	33.4	B4
HSPH1	C8	36.9
HSPH1	C9	30.6	B5
HSPH1	C10	30.9
HSPH1	C11	33.9	B6
HSPH1	C12	34.9
SOX11	D1	40	B1
SOX11	D2	40
SOX11	D3	40	B2
SOX11	D4	40
SOX11	D5	40	B3
SOX11	D6	40
SOX11	D7	40	B4
SOX11	D8	40
SOX11	D9	40	B5
SOX11	D10	40
SOX11	D11	40	B6
SOX11	D12	40
ACTB	E1	18.7	B1
ACTB	E2	18.7
ACTB	E3	19.1	B2
ACTB	E4	19.1
ACTB	E5	18.6	B3
ACTB	E6	18.6
ACTB	E7	20.9	B4
ACTB	E8	21.4
ACTB	E9	19	B5
ACTB	E10	19
ACTB	E11	21.2	B6
ACTB	E12	21.8
18S	F1	9.8	B1
18S	F2	10.1
18S	F3	9.6	B2
18S	F4	9.4
18S	F5	9.4	B3
18S	F6	9.2
18S	F7	9.4	B4
18S	F8	9.2
18S	F9	9.4	B5
18S	F10	9.6
18S	F11	10.3	B6
18S	F12	11.1
E2F2	A1	32.9	B7
E2F2	A2	31.9
E2F2	A3	32	B8
E2F2	A4	31.7
E2F2	A5	33.2	B9
E2F2	A6	33
E2F2	A7	33.9	B10
E2F2	A8	34.3
E2F2	A9	29.8	B11
E2F2	A10	30.6
E2F2	A11	30.8	B12
E2F2	A12	30.4
MAP3K4	B1	30	B7
MAP3K4	B2	29.8
MAP3K4	B3	29.8	B8
MAP3K4	B4	29.5
MAP3K4	B5	29.7	B9
MAP3K4	B6	29.8
MAP3K4	B7	29.6	B10
MAP3K4	B8	29.6
MAP3K4	B9	28.8	B11
MAP3K4	B10	29.2
MAP3K4	B11	29	B12
MAP3K4	B12	28.9
HSPH1	C1	36.9	B7
HSPH1	C2	36.6
HSPH1	C3	34.3	B8
HSPH1	C4	33.8
HSPH1	C5	32.4	B9
HSPH1	C6	32.5
HSPH1	C7	31.6	B10
HSPH1	C8	32.4
HSPH1	C9	33.2	B11
HSPH1	C10	33.1
HSPH1	C11	34.1	B12
HSPH1	C12	34
SOX11	D1	40	B7
SOX11	D2	40
SOX11	D3	40	B8
SOX11	D4	40
SOX11	D5	35.6	B9
SOX11	D6	36.1
SOX11	D7	29.6	B10
SOX11	D8	29.3
SOX11	D9	30.8	B11
SOX11	D10	31
SOX11	D11	40	B12
SOX11	D12	40
ACTB	E1	20.3	B7
ACTB	E2	20.1
ACTB	E3	20	B8
ACTB	E4	20
ACTB	E5	19.1	B9
ACTB	E6	19.7
ACTB	E7	20.1	B10
ACTB	E8	20.5
ACTB	E9	20.8	B11
ACTB	E10	20.8
ACTB	E11	20.7	B12
ACTB	E12	20.7
18S	F1	10.2	B7
18S	F2	10.2
18S	F3	10.3	B8
18S	F4	10.5
18S	F5	10.3	B9
18S	F6	10.5
18S	F7	10.2	B10
18S	F8	10.4
18S	F9	10.2	B11
18S	F10	10.7
18S	F11	10.1	B12
18S	F12	10.5
E2F2	A1	28.8	C1
E2F2	A2	28.3
E2F2	A3	29.4	C2
E2F2	A4	29.7
E2F2	A5	30.2	C3
E2F2	A6	30.1
E2F2	A7	28.7	C4
E2F2	A8	28.2
E2F2	A9	28.6	C5
E2F2	A10	29
E2F2	A11	27.9	C6
E2F2	A12	27.9
MAP3K4	B1	28.7	C1
MAP3K4	B2	28.7
MAP3K4	B3	27.3	C2
MAP3K4	B4	27
MAP3K4	B5	28.4	C3
MAP3K4	B6	28.4
MAP3K4	B7	27.9	C4
MAP3K4	B8	27.9
MAP3K4	B9	28.2	C5
MAP3K4	B10	28.3
MAP3K4	B11	27.5	C6
MAP3K4	B12	27.6
HSPH1	C1	31	C1
HSPH1	C2	30.7
HSPH1	C3	31.1	C2
HSPH1	C4	30.7
HSPH1	C5	30.1	C3
HSPH1	C6	30
HSPH1	C7	30.5	C4
HSPH1	C8	30.5
HSPH1	C9	31.4	C5
HSPH1	C10	32
HSPH1	C11	30.8	C6
HSPH1	C12	31.1
SOX11	D1	25.2	C1
SOX11	D2	25.1
SOX11	D3	31.6	C2
SOX11	D4	29.6
SOX11	D5	40	C3
SOX11	D6	40
SOX11	D7	24.4	C4
SOX11	D8	24.4
SOX11	D9	25.7	C5
SOX11	D10	25.7
SOX11	D11	24.7	C6
SOX11	D12	25
ACTB	E1	19.5	C1
ACTB	E2	19.5
ACTB	E3	20.2	C2
ACTB	E4	20.3
ACTB	E5	20.8	C3
ACTB	E6	20.7
ACTB	E7	20	C4
ACTB	E8	20.2
ACTB	E9	20	C5
ACTB	E10	20.3
ACTB	E11	19.7	C6
ACTB	E12	19.8
18S	F1	9.9	C1
18S	F2	10.2
18S	F3	9.5	C2
18S	F4	9.7
18S	F5	9.6	C3
18S	F6	9.5
18S	F7	9.8	C4
18S	F8	9.7
18S	F9	9.7	C5
18S	F10	9.6
18S	F11	9	C6
18S	F12	9.3
E2F2	A1	30.3	C7
E2F2	A2	29.8
E2F2	A3	29.5	C8
E2F2	A4	29.3
E2F2	A5	28.1	C9
E2F2	A6	27.6
E2F2	A7	30.5	C10
E2F2	A8	31.6
E2F2	A9	29.1	C11
E2F2	A10	28.1
E2F2	A11	28.3	C12
E2F2	A12	29.1
MAP3K4	B1	27.8	C7
MAP3K4	B2	27.7
MAP3K4	B3	28.6	C8
MAP3K4	B4	28.5
MAP3K4	B5	27.7	C9
MAP3K4	B6	27.8
MAP3K4	B7	28.9	C10
MAP3K4	B8	29.1
MAP3K4	B9	28.5	C11
MAP3K4	B10	28.6
MAP3K4	B11	27.3	C12
MAP3K4	B12	27.5
HSPH1	C1	31.7	C7
HSPH1	C2	31.5
HSPH1	C3	30.6	C8
HSPH1	C4	30.5
HSPH1	C5	30.3	C9
HSPH1	C6	30.1
HSPH1	C7	34	C10
HSPH1	C8	33.8
HSPH1	C9	32.6	C11
HSPH1	C10	32.6
HSPH1	C11	30.2	C12
HSPH1	C12	30.7
SOX11	D1	26.4	C7
SOX11	D2	26.4
SOX11	D3	24.6	C8
SOX11	D4	24.2
SOX11	D5	26.6	C9
SOX11	D6	26.7
SOX11	D7	35.9	C10
SOX11	D8	35.7
SOX11	D9	25.8	C11
SOX11	D10	26.6
SOX11	D11	25.4	C12
SOX11	D12	25.2
ACTB	E1	19.1	C7
ACTB	E2	19.3
ACTB	E3	20.4	C8
ACTB	E4	20.5
ACTB	E5	19.6	C9
ACTB	E6	19.8
ACTB	E7	21.3	C10
ACTB	E8	21.2
ACTB	E9	20.8	C11
ACTB	E10	20.8
ACTB	E11	19.4	C12
ACTB	E12	20.2
18S	F1	9.4	C7
18S	F2	9.2
18S	F3	9.5	C8
18S	F4	9.7
18S	F5	9.7	C9
18S	F6	9.5
18S	F7	10	C10
18S	F8	9.6
18S	F9	9.8	C11
18S	F10	10
18S	F11	9.6	C12
18S	F12	9.7
